# Supplementary material for: C/EBPβ-LIP induces cancer-type metabolic reprogramming by regulating the let-7/LIN28B circuit in mice
Source: Commun Biol. 2019 Jun 14;2:208. doi: 10.1038/s42003-019-0461-z (PMC6572810; doi:10.1038/s42003-019-0461-z)
Supplement: Supplementary file 4 — Supplementary Data 1 [file 42003_2019_461_MOESM4_ESM.xlsx]

## Sheet: Fig 1b
		wt						duORF
	basal	114.084	137.114	87.5856	103.065	102.424	106.999	64.3075	79.0836	61.4293	78.5985	74.5624	70.4943
	maximal	154.955	169.957	120.433	140.858	136.042	130.351	98.6881	117.698	89.6499	113.372	109.627	96.7428

## Sheet: Fig 1c
		WT						duORF
	basal	303.337	337.582	250.791	242.352	235.962	235.53	186.853	211.294	210.821	207.279	190.538	156.838
	maximal	441.14	442.918	347.51	367.057	331.183	325.438	307.477	361.201	323.865	334.227	323.738	237.292

## Sheet: Fig 1e
		wt						LIP
	basal	28.3452	34.3452	28.7743	34.2587	32.5948	33.622	31.9982	39.4239	34.1401	39.671	38.1443	40.1056
	maximal	59.362	67.2836	79.2751	77.593	73.9014	71.9623	93.4774	87.5173	75.678	92.2657	90.0091	90.0325

## Sheet: Fig 1f
		wt						LIP
	basal	71.2053	79.1308	72.3447	77.8441	82.6586	67.8459	86.6273	77.4938	70.1023	91.4702	86.2012	77.3944
	maximal	150.4	168.896	156.229	181.061	185.92	162.574	200.938	187.369	209.399	206.762	213.44	207.37

## Sheet: Fig1h
		EV						LIP						LAP
	basal	47.9723	63.7749	61.4933	65.623	58.8877	72.0973	76.6748	91.5227	78.5825	89.727	79.1755	74.5311	61.7805	52.4429	49.8154	57.3598	72.3441	52.8999
	maximal	56.6239	72.9085	67.3176	75.9152	72.5591	82.9966	112.518	138.081	119.074	133.445	125.092	116.636	87.6641	78.0787	71.1416	76.5584	103.688	73.0734

## Sheet: Fig 1i
		EV						LIP						LAP
	basal	108.454	151.511	150.353	129.888	149.301	190.819	299.497	295.069	310.825	255.235	267.329	256.658	176.974	237.171	209.114	233.169	291.065	213.111
	maximal	151.303	223.966	224.193	191.069	236.364	295.691	564.771	551.845	576.201	486.202	526.932	490.109	316.791	395.26	344.957	389.784	511.318	345.924

## Sheet: Fig 1j
	EV	LIP	LAP
	0.981597	1.47544	0.875351
	0.974976	1.50803	1.02467
	1.04343	1.36235	0.937147
