# Supplementary material for: C/EBPβ-LIP induces cancer-type metabolic reprogramming by regulating the let-7/LIN28B circuit in mice
Source: Commun Biol. 2019 Jun 14;2:208. doi: 10.1038/s42003-019-0461-z (PMC6572810; doi:10.1038/s42003-019-0461-z)
Supplement: Supplementary file 5 — Supplementary Data 2 [file 42003_2019_461_MOESM5_ESM.xlsx]

## Sheet: Fig 2a
	wt								uORF
MEF	1.0682	1.24734	0.563428	1.17486	0.978178	0.94915	0.951613	1.06722	0.698534	0.717074	0.687253	0.737676	0.699797	0.721438	0.718832
	EV				LIP
MEF	0.945079	1.06665	1.0281	0.960166	1.23079	1.11915	1.1734	1.1049
	EV						LIP					LAP
Cebpb-ko MEF	0.963306	1.06717	1.009	1.1015	0.941677	0.917343	1.17292	1.35192	1.39737	1.39	1.02575	1.01702	1.06031	1.15307	0.919443	0.909502	0.929986

## Sheet: Fig 2b
	wt					uORF
MEF	0.959522	0.922741	0.90303	1.12283	1.09188	0.764004	0.737822	0.78127	0.789254	0.823588
	wt				LIP
MEF	1.03426	0.926217	0.972831	1.0667	1.13332	1.16583	1.11159	1.15945
	EV						LIP						LAP
Cebpb-ko MEF	0.96921	0.926696	1.02544	0.99865	1.02991	1.0501	0.936899	1.04665	1.21513	0.988834	0.994268	0.943368	0.71942	0.800874	0.788811	0.815059	0.814193	0.8892

## Sheet: Fig 2c
	wt						uORF
MEF	3.69599	3.80116	3.74416	3.53107	3.51853	3.65992	3.34483	3.4489	3.23266	3.53107	3.65992	3.4489
	wt			LIP
MEF	2.67129	2.58496	2.60881	3.08406	2.95358	3.11936
	EV			LIP			LAP
Cebpb-ko MEF	3.52356	3.36457	3.40599	4.1375	4.21205	4.35755	3.74416	3.848	3.74416

## Sheet: Fig 2d
Fluorescence measured
Notes for the assay run: Enter Notes			C/EBPbeta ko MEFs with 2DG treatment 3 days
	no cells	EV 0	EV 1mM	EV 2.5mM	EV zeo 5mM	EV 10mM	LAP 0	LAP 1mM	LAP 2.5mM	LAP 5mM	LAP 10mM	LIP 0	LIP 1mM	LIP 2.5mM	LIP 5mM	LIP 10mM
	41.6664	156.225	80.8155	68.8116	56.1855	52.5011	171.404	109.718	72.5366	60.6707	49.4336	147.885	62.7509	53.2375	48.4503	47.5679
	43.4301	140.152	93.891	62.5248	58.5378	49.4246	174.018	91.0816	68.3966	55.3637	49.4316	127.985	63.5521	50.2743	47.856	46.5681
	41.4057	150.054	66.9922	71.2369	48.4119	50.0961	148.96	111.988	59.9706	58.0997	45.9644	141.647	47.0355	50.184	40.1489	47.6131
	42.1198	137.89	77.0201	65.4541	57.3336	49.1977	147.825	100.798	62.1334	55.4104	49.1625	153.016	54.9899	49.2922	47.5057	45.1282
	46.1749	139.905	80.7111	65.0613	54.9331	47.391	170.782	89.3917	66.4597	51.0729	50.6143	122.198	57.6266	49.3066	48.6421	43.4224
	40.2296	154.794	79.6144	67.1126	55.1464	50.6627	142.294	92.9299	68.9561	52.9854	50.3692	170.379	61.3985	51.8139	48.04	45.2878
mean no cells	42.5044
is background
		MIN BACKGROUND
		EV 0	EV 1mM	EV 2.5mM	EV zeo 5mM	EV 10mM	LAP 0	LAP 1mM	LAP 2.5mM	LAP 5mM	LAP 10mM	LIP 0	LIP 1mM	LIP 2.5mM	LIP 5mM	LIP 10mM
		113.721	38.3111	26.3072	13.6811	9.99668	128.9	67.2136	30.0322	18.1663	6.92918	105.381	20.2465	10.7331	5.94588	5.06348
		97.6476	51.3866	20.0204	16.0334	6.92018	131.514	48.5772	25.8922	12.8593	6.92718	85.4806	21.0477	7.76988	5.35158	4.06368
		107.55	24.4878	28.7325	5.90748	7.59168	106.456	69.4836	17.4662	15.5953	3.45998	99.1426	4.53108	7.67958	0	5.10868
		95.3856	34.5157	22.9497	14.8292	6.69328	105.321	58.2936	19.629	12.906	6.65808	110.512	12.4855	6.78778	5.00128	2.62378
		97.4006	38.2067	22.5569	12.4287	4.88658	128.278	46.8873	23.9553	8.56848	8.10988	79.6936	15.1222	6.80218	6.13768	0.917983
		112.29	37.11	24.6082	12.642	8.15828	99.7896	50.4255	26.4517	10.481	7.86478	127.875	18.8941	9.30948	5.53558	2.78338
mean		103.999	37.3363	24.1958	12.587	7.37445	116.709	56.8134	23.9044	13.096	6.65818	101.347	15.3878	8.18033	4.662	3.42683
recalculated that mean of no treatment (0) is 100%
		EV 0	EV 1mM	EV 2.5mM	EV zeo 5mM	EV 10mM	LAP 0	LAP 1mM	LAP 2.5mM	LAP 5mM	LAP 10mM	LIP 0	LIP 1mM	LIP 2.5mM	LIP 5mM	LIP 10mM
		109.348	36.838	25.2956	13.155	9.6123	110.445	57.5905	25.7324	15.5654	5.93712	103.98	19.9773	10.5904	5.86684	4.99617
		93.8929	49.4107	19.2506	15.4169	6.65409	112.685	41.6223	22.1852	11.0182	5.93541	84.3443	20.7679	7.6666	5.28044	4.00966
		103.414	23.5462	27.6277	5.68033	7.29977	91.2142	59.5355	14.9655	13.3625	2.96461	97.8246	4.47085	7.5775	0	5.04077
		91.7179	33.1885	22.0672	14.259	6.43592	90.2417	49.9476	16.8187	11.0582	5.70484	109.043	12.3195	6.69755	4.9348	2.5889
		93.6554	36.7376	21.6895	11.9508	4.69869	109.912	40.1744	20.5256	7.34172	6.94878	78.6342	14.9212	6.71176	6.05609	0.90578
		107.972	35.683	23.662	12.1559	7.84458	85.5026	43.206	22.6646	8.98041	6.73877	126.175	18.6429	9.18573	5.462	2.74638
	mean	100	35.9007	23.2654	12.103	7.09089	100	48.6794	20.482	11.2211	5.70492	100	15.1833	8.07159	4.60003	3.38128
	Stdev	7.85792	8.29622	2.94436	3.40627	1.63166	12.2542	8.37816	3.97705	2.95284	1.43055	17.2572	6.15087	1.53173	2.28925	1.60722
	ttest							0.0241156	0.198304	0.642105	0.148768		0.000610544	5.51e-07	0.00118249	0.00265423
								*					***	***	**	**

## Sheet: Fig 2e
Fluorescence measured
	Notes for the assay run: Enter Notes			C/EBPbeta ko MEFs with rotenone treatment 3 days
	no cells	EV 0	EV 100	EV 250	EV 500	LAP 0	LAP 100	LAP 250	LAP 500	LIP 0	LIP 100	LIP 250	LIP 500
	29.6919	73.8449	52.6962	47.6991	48.5026	64.5331	55.0447	48.6649	48.3809	92.5139	55.9979	52.2849	39.2416
	29.3416	78.0487	48.5071	49.506	47.027	64.0811	50.3826	50.7175	49.388	92.5957	51.2245	53.4781	40.0493
	29.3553	74.6919	46.8166	51.393	45.7423	61.6083	54.4931	51.7904	51.6963	93.7163	52.5789	54.75	36.6311
	29.8813	77.9405	43.3765	47.6631	43.148	64.0872	47.2254	49.4342	44.3528	93.8217	48.4176	47.8904	37.9169
	29.1288	87.8601	48.6052	45.6358	44.2606	64.3253	46.6224	51.6063	47.7167	89.2329	50.9751	49.6658	39.4262
	30.4231	69.3055	52.7015	45.7074	46.6117	61.3439	49.4087	50.0274	47.1917	95.0674	51.6581	47.602	39.8613
mean no cells	29.637
is background
	min background
	EV 0	EV 100	EV 250	EV 500	LAP 0	LAP 100	LAP 250	LAP 500	LIP 0	LIP 100	LIP 250	LIP 500
	44.2079	23.0592	18.0621	18.8656	34.8961	25.4077	19.0279	18.7439	62.8769	26.3609	22.6479	9.6046
	48.4117	18.8701	19.869	17.39	34.4441	20.7456	21.0805	19.751	62.9587	21.5875	23.8411	10.4123
	45.0549	17.1796	21.756	16.1053	31.9713	24.8561	22.1534	22.0593	64.0793	22.9419	25.113	6.9941
	48.3035	13.7395	18.0261	13.511	34.4502	17.5884	19.7972	14.7158	64.1847	18.7806	18.2534	8.2799
	58.2231	18.9682	15.9988	14.6236	34.6883	16.9854	21.9693	18.0797	59.5959	21.3381	20.0288	9.7892
	39.6685	23.0645	16.0704	16.9747	31.7069	19.7717	20.3904	17.5547	65.4304	22.0211	17.965	10.2243
mean	47.3116	19.1469	18.2971	16.245	33.6928	20.8925	20.7365	18.4841	63.1876	22.1717	21.3082	9.2174
recalculated that mean of no treatment (0) is 100%
	EV 0	EV 100	EV 250	EV 500	LAP 0	LAP 100	LAP 250	LAP 500	LIP 0	LIP 100	LIP 250	LIP 500
	93.4399	48.739	38.1769	39.8752	103.571	75.4098	56.4746	55.6317	99.5082	41.7184	35.8423	15.2001
	102.325	39.8847	41.996	36.7563	102.23	61.5728	62.5667	58.6208	99.6377	34.1641	37.7306	16.4784
	95.2301	36.3116	45.9845	34.0409	94.8906	73.7727	65.7511	65.4718	101.411	36.3076	39.7435	11.0688
	102.097	29.0404	38.1008	28.5575	102.248	52.2022	58.7579	43.6764	101.578	29.7219	28.8876	13.1037
	123.063	40.0921	33.8158	30.9091	102.955	50.4125	65.2047	53.6604	94.3157	33.7694	31.6973	15.4923
	83.8452	48.7502	33.9671	35.8785	94.1058	58.6822	60.5185	52.1022	103.549	34.8503	28.4312	16.1809
mean	100	40.4697	38.6735	34.3363	100	62.0087	61.5456	54.8606	100	35.0886	33.7221	14.5873
Stdev	13.1793	7.55447	4.70768	4.10224	4.29784	10.5818	3.65126	7.23143	3.15477	3.92156	4.73892	2.09243
ttest						0.00229431	2.78404e-06	0.000124111		0.15253	0.0994731	1.01044e-06
						**	***	***				***
