# Supplementary material for: C/EBPβ-LIP induces cancer-type metabolic reprogramming by regulating the let-7/LIN28B circuit in mice
Source: Commun Biol. 2019 Jun 14;2:208. doi: 10.1038/s42003-019-0461-z (PMC6572810; doi:10.1038/s42003-019-0461-z)
Supplement: Supplementary file 6 — Supplementary Data 4 [file 42003_2019_461_MOESM6_ESM.xlsx]

## Sheet: Fig 4a
	EV			LIP			LAP
	163	130	110	324	1017	347	154	248	87

## Sheet: Fig 4b
	EV			LIP			LAP
	0.585265	1.00428	1.41046	3.33098	2.2121	2.23145	0.310163	0.409848	0.347344

## Sheet: Fig4d
	wt			uORF
	0.998933	1.05605	0.945015	0.003833	0.00158	0.003235

## Sheet: Fig 4f
	basal			EV								LIP								LAP
			Cebpb -ko	72.3368	65.4669	60.954	57.8995	54.0853	61.233	50.9569	60.1999	79.7383	74.6666	73.7017	65.6834	62.88	57.8131	74.3902	67.2919	67.8249	55.9793	69.718	62.6858	62.8095	61.5142
			Cebpb + Lin28b -ko	47.8349	52.2177	45.8413	45.236	48.3024	50.4235	38.7184	43.533	46.5457	43.6787	40.685	38.515	35.4179	43.0435	50.102	57.995	44.2871	52.5078	40.1491	47.4787	51.8832	46.4411	39.8489	48.3081
	maximal			EV								LIP								LAP
			Cebpb -ko	84.6826	73.7287	68.5973	64.388	62.8474	67.5373	55.3915	61.881	94.26	86.3342	82.6821	77.7571	72.1369	68.5515	85.7043	76.9031	78.6279	66.9802	76.1243	70.1682	69.6278	63.0567	79.2878	44.078
			Cebpb + Lin28b -ko	59.2204	62.0645	56.187	53.2925	55.396	58.6609	47.499	52.6476	60.4034	54	51.3242	50.3829	48.1364	52.8044	62.2422	73.133	59.2236	67.4393	54.4783	64.4711	67.3949	59.808	52.5731	60.1022

## Sheet: Fig 4g
		EV								LIP								LAP
	Cebpb -ko	78.5919	81.1957	63.0217	63.22	46.781	59.6579	43.5593	45.1007	96.0163	99.0901	100.597	88.0031	79.0952	61.3845	77.2769	77.5718	87.9247	90.3069	90.1961	78.8436	69.6957	72.0116	72.0998	56.6129
	Cebpb + Lin28b -ko	88.777	96.5896	77.1834	67.2309	86.4019	99.9096	83.8495	83.7126		91.393	85.9117	83.7487	73.654	79.3423	89.5216	95.5363	89.6594	91.8162	81.1384	99.3143	93.6595	83.0579	62.1053	83.1687

## Sheet: Fig 4h
	LFQ intensity EvI-1_CBKO	LFQ intensity EvI-2_CBKO	LFQ intensity EvI-3_CBKO	LFQ intensity LIPI-1_CBKO	LFQ intensity LIPI-2_CBKO	LFQ intensity LIPI-3_CBKO	Protein IDs	Majority protein IDs	Protein names	Gene names
	#!{Type}E	E	E	E	E	E	T	T	T	T
	#!{C:Group1}EV	EV	EV	LIP	LIP	LIP
	-0.952267	-1.38723	-0.0230199	0.794282	1.17634	0.391897	A2A9Q2;Q8BHG1;A6PWC3;Q3V3G9	A2A9Q2;Q8BHG1;A6PWC3	Nardilysin	Nrd1
	-0.0799093	-1.00391	-1.30263	0.287513	1.00763	1.09131	A2AQA7;Q8CFQ3	A2AQA7;Q8CFQ3	Intron-binding protein aquarius	Aqr
	-0.909899	-0.909899	-0.909899	1.04886	0.798363	0.882478	B1AS37;Q9D032-2;Q9D032;B1AS34;Q9CYZ8-2;Q9CYZ8;D6RG78	B1AS37;Q9D032-2;Q9D032;B1AS34;Q9CYZ8-2;Q9CYZ8	Single-stranded DNA-binding protein 3;Single-stranded DNA-binding protein 2	Ssbp3;Ssbp2
	-1.2403	-0.899396	-0.355428	0.346356	1.29556	0.853211	B1AT92;Q60631;Q60631-2;B1AT95	B1AT92;Q60631;Q60631-2	Growth factor receptor-bound protein 2	Grb2
	1.09538	0.598935	1.00569	-0.900002	-0.900002	-0.900002	B1B1A8;Q6PDN3;Q6PDN3-3;Q6PDN3-2;Q6PDN3-4	B1B1A8;Q6PDN3;Q6PDN3-3	Myosin light chain kinase, smooth muscle;Myosin light chain kinase, smooth muscle, deglutamylated form	Mylk
	0.710344	0.804424	1.13146	-1.27623	-0.706305	-0.663689	K3W4L0;B2RRE2;E9QAX2;Q9JMH9-4;Q9JMH9-1;Q9JMH9;Q9JMH9-6;E9Q405;Q9JMH9-5;Q9JMH9-7;Q9JMH9-2;E9QA74	K3W4L0;B2RRE2;E9QAX2;Q9JMH9-4;Q9JMH9-1;Q9JMH9;Q9JMH9-6;E9Q405;Q9JMH9-5;Q9JMH9-7;Q9JMH9-2;E9QA74	Unconventional myosin-XVIIIa	Myo18a
	-0.675424	-0.598956	-1.35772	0.747717	1.00183	0.882558	E9PYJ8;B2RWS6	E9PYJ8;B2RWS6	Histone acetyltransferase p300	Ep300
	-1.24931	-0.62017	-0.675352	1.04788	0.312566	1.18438	D3YUP1;Q9WVG6-2;Q9WVG6;D6RFA7	D3YUP1;Q9WVG6-2;Q9WVG6	Histone-arginine methyltransferase CARM1	Carm1
	0.363169	1.33073	0.859074	-0.896931	-1.13094	-0.525101	E9Q7G1;D3YZZ5	E9Q7G1;D3YZZ5		Tmed7
	1.00714	0.483567	1.17562	-0.888774	-0.888774	-0.888774	D3Z191;Q80X71;D3Z6E0;D3Z0M2	D3Z191;Q80X71;D3Z6E0;D3Z0M2	Transmembrane protein 106B	Tmem106b
	0.764837	0.713207	1.15175	-0.503287	-1.24428	-0.882227	D3Z7P3-2;D3Z7P5;F6RDM4;Q571F8	D3Z7P3-2	Glutaminase kidney isoform, mitochondrial	Gls
	1.21819	0.915087	0.522956	-0.709057	-0.916039	-1.03114	E0CYM1;E0CYH7;Q6P6L0-3;Q6P6L0	E0CYM1;E0CYH7;Q6P6L0-3;Q6P6L0	Filamin A-interacting protein 1-like	Filip1l
	-1.24762	-0.66287	-0.749069	0.670989	0.906289	1.08229	E9PVA8;Q8BIX2	E9PVA8		Gcn1l1
	-1.09407	-0.579327	-0.948987	0.6358	0.685628	1.30096	E9PVC5;E9Q770;D3YWY7;D3YWM1;D3Z439;D6RCH1;D3YWC6	E9PVC5;E9Q770		Eif4g1
	0.974496	0.403135	1.14979	-0.660996	-1.37318	-0.493249	E9PXX7;Q91W90	E9PXX7;Q91W90	Thioredoxin domain-containing protein 5	Txndc5
	0.642563	0.967862	1.09789	-0.902772	-0.902772	-0.902772	E9PYF4;F6VG99;E9PYI7;Q3UPW3	E9PYF4;F6VG99;E9PYI7		Lmo7
	-1.21508	-0.883104	-0.512435	1.18066	0.894952	0.535006	E9PYI8;Q9JMA1	E9PYI8;Q9JMA1	Ubiquitin carboxyl-terminal hydrolase;Ubiquitin carboxyl-terminal hydrolase 14	Usp14
	0.303519	1.00877	1.24098	-0.85611	-1.1462	-0.550957	E9PZ00;Q8BFQ1;K3W4L3;J3QPG5;Q61207	E9PZ00;Q8BFQ1;K3W4L3;J3QPG5;Q61207	Prosaposin	Psap
	-0.791574	-1.23398	-0.623326	1.05271	0.597988	0.998188	E9PZM7	E9PZM7		Scaf11
	0.283499	0.943885	1.20347	-0.18096	-1.03374	-1.21615	E9Q1S3;Q01405	E9Q1S3;Q01405	Protein transport protein Sec23A	Sec23a
	1.064	0.954652	0.700894	-0.906514	-0.906514	-0.906514	E9Q238;E9Q944	E9Q238;E9Q944		Kank1
	-1.11321	-1.19647	-0.258748	1.05391	0.708987	0.805536	E9Q2H1;Q80TP3	E9Q2H1;Q80TP3	E3 ubiquitin-protein ligase UBR5	Ubr5
	0.805901	1.22753	0.589333	-0.584249	-1.21581	-0.822704	E9Q3E2;Q8CC35	E9Q3E2;Q8CC35	Synaptopodin	Synpo
	0.884615	1.14934	0.639566	-0.985116	-1.05825	-0.630158	E9Q6R7	E9Q6R7		Utrn
	-1.15487	-0.444981	-0.963258	1.11916	0.371686	1.07226	E9Q852;E9Q9C3;Q9QZQ1-2;Q9QZQ1;E9PYX7;F7C3I9;D3YUD2;D3Z7L2	E9Q852;E9Q9C3;Q9QZQ1-2;Q9QZQ1;E9PYX7	Afadin	Mllt4
	-1.02472	-1.02472	-0.365853	0.418436	0.451985	1.54488	E9Q8N5;Q08EB6;F7DCH5;Q8BRT1;Q8BRT1-5;Q8BRT1-6	E9Q8N5;Q08EB6;F7DCH5;Q8BRT1	CLIP-associating protein 2	Clasp2
	-0.141043	-1.10377	-1.20177	0.480416	1.26043	0.705731	E9Q9C0;Q8K4G5-2;E9Q9C7;E9Q9C4;E9Q9C1;E9Q9C2;E9QK41;Q8K4G5-4;Q8K4G5;E9Q9D1;E9Q9D2;E9Q030;Q8K4G5-3;E9Q9Q7;Q8K4G5-5;F6YHE5	E9Q9C0;Q8K4G5-2;E9Q9C7;E9Q9C4;E9Q9C1;E9Q9C2;E9QK41;Q8K4G5-4;Q8K4G5;E9Q9D1;E9Q9D2;E9Q030;Q8K4G5-3;E9Q9Q7	Actin-binding LIM protein 1	Ablim1
	-1.2248	-0.865899	-0.557369	0.63605	1.0794	0.932609	E9QAE3	E9QAE3		Btaf1
	0.664106	1.38708	0.514417	-0.58987	-0.799927	-1.17581	G5E8R3;E9QPD7;Q05920	G5E8R3;E9QPD7;Q05920	Pyruvate carboxylase;Pyruvate carboxylase, mitochondrial	Pcx;Pc
	-0.459564	-0.987751	-1.19819	0.974925	0.961012	0.709563	E9QQ10;Q70FJ1-3;Q70FJ1-2;Q70FJ1	E9QQ10;Q70FJ1-3;Q70FJ1-2;Q70FJ1	A-kinase anchor protein 9	Akap9
	0.153714	1.36713	0.87037	-0.392931	-1.31444	-0.683841	F8VPU2;E9Q805	F8VPU2	FERM, RhoGEF and pleckstrin domain-containing protein 1	Farp1
	-1.14426	-0.0719104	-1.14426	0.233839	1.23695	0.889632	F8VPV0;P48725;P48725-3;P48725-2	F8VPV0;P48725;P48725-3;P48725-2	Pericentrin	Pcnt
	-0.906982	-0.906982	-0.906982	0.699972	1.01352	1.00746	F8WIG5;Q9Z207	F8WIG5;Q9Z207	Protein diaphanous homolog 3	Diap3;Diaph3
	-1.20499	-0.989903	-0.453962	0.809408	1.00658	0.832864	F8WIV2;Q60854;K7E6F1;E9Q108;E9Q0P9;E9Q3Y1;E9Q6X2;E9PYY0;E9PZQ9;E9Q4R2;Q3UWK8	F8WIV2;Q60854;K7E6F1;E9Q108;E9Q0P9	Serpin B6	Serpinb6a;Serpinb6
	0.457327	0.934955	1.01495	-0.0395951	-0.981138	-1.3865	G3UVV4;P17710-3;P17710-4;P17710;P17710-2;D3YYR4;D3Z365;D3Z105	G3UVV4;P17710-3;P17710-4;P17710;P17710-2	Hexokinase;Hexokinase-1	Hk1
	0.251327	0.943214	1.35973	-0.788624	-0.788885	-0.976759	G3UXZ5;P97371;G3UXY0;G3X9K9;G3UWN9;G3UXR1	G3UXZ5;P97371;G3UXY0;G3X9K9;G3UWN9	Proteasome activator complex subunit 1	Psme1
	-0.994721	-0.791822	-0.729969	0.292958	1.49438	0.729174	G3X8Y3;Q80UM3	G3X8Y3;Q80UM3	N-alpha-acetyltransferase 15, NatA auxiliary subunit	Naa15
	-1.3907	-0.770753	-0.351542	1.01295	0.436048	1.064	G3X972	G3X972		Sec24c
	0.937296	1.37579	0.102026	-1.14979	-0.413875	-0.851441	G5E8V9	G5E8V9		Arfip1
	0.639625	1.24301	0.657835	-1.22584	-1.0082	-0.306432	H3BKF6;P53564-3;P53564;H3BJQ9;E9QKE9;H3BLS0;P53564-2;H3BK24;P53564-4;H3BL09;E9PWB4;P53564-5;H3BJL7;P70298	H3BKF6;P53564-3;P53564;H3BJQ9;E9QKE9;H3BLS0;P53564-2;H3BK24;P53564-4	Homeobox protein cut-like 1;Homeobox protein cut-like	Cux1
	-1.25485	-0.661073	-0.692516	0.513677	0.887857	1.2069	S4R1L5;H9KUX8;S4R2P8;O88738-3;O88738-2;O88738;J3QP64;S4R268;S4R1R8;S4R2N7;REV__Q5NCS9	S4R1L5;H9KUX8;S4R2P8;O88738-3;O88738-2;O88738	Baculoviral IAP repeat-containing protein 6	Birc6
	1.15573	1.10538	0.369177	-0.876762	-0.876762	-0.876762	H9KV05;Q99JN2;Q99JN2-2;D3YZH5;D3Z2R6;D3Z7N9	H9KV05;Q99JN2;Q99JN2-2	Kelch-like protein 22	Klhl22
	-1.02806	-0.406841	-1.10452	1.30857	0.824898	0.405957	J3KMM1;Q3UJD6-2;Q3UJD6;E9Q9M5	J3KMM1;Q3UJD6-2;Q3UJD6;E9Q9M5	Ubiquitin carboxyl-terminal hydrolase;Ubiquitin carboxyl-terminal hydrolase 19	Usp19
	-1.39049	-0.752225	-0.397597	0.523993	1.14095	0.875373	Q6ZQ58;J3QNB1;Q6ZQ58-2;Q9D423	Q6ZQ58;J3QNB1	La-related protein 1	Larp1
	-0.808036	-0.880983	-0.984863	0.520231	1.15182	1.00183	Q3UI33;O08663;Q3TMN1;M0QW48;M0QWM9;M0QW69;M0QWX0	Q3UI33;O08663;Q3TMN1	Methionine aminopeptidase 2	Metap2
	1.09264	0.858888	0.737625	-1.09859	-0.957343	-0.633216	O08795;O08795-2	O08795;O08795-2	Glucosidase 2 subunit beta	Prkcsh
	0.199697	1.12847	1.09848	-1.39411	-0.474953	-0.557586	O09061	O09061	Proteasome subunit beta type-1	Psmb1
	0.881744	0.859404	0.935618	-1.08383	-0.5091	-1.08383	O09159	O09159	Lysosomal alpha-mannosidase	Man2b1
	0.465573	0.83034	1.07975	-1.50791	-0.806438	-0.0613142	O35239	O35239	Tyrosine-protein phosphatase non-receptor type 9	Ptpn9
	-0.959816	-1.17311	-0.314929	0.675289	0.349442	1.42312	O35593	O35593	26S proteasome non-ATPase regulatory subunit 14	Psmd14
	0.916529	0.509423	1.17137	-0.573549	-1.28719	-0.73658	O35887;G3UWV3;G3UWR0;G3UY49	O35887;G3UWV3;G3UWR0	Calumenin	Calu
	-0.658876	-0.867906	-1.02482	1.1431	0.222706	1.18579	O70194	O70194	Eukaryotic translation initiation factor 3 subunit D	Eif3d
	1.20797	0.902494	0.567869	-0.969197	-0.898854	-0.810282	O88531;B1B0P8;B1B0P9	O88531	Palmitoyl-protein thioesterase 1	Ppt1
	-1.22574	0.0874546	-1.22574	0.500014	0.923246	0.940774	P04184	P04184	Thymidine kinase, cytosolic	Tk1
	-1.062	-0.925901	-0.707763	0.845994	1.13409	0.715583	P05064;A6ZI44;D3YWI1;Q9CPQ9;A6ZI46;D3Z510;D3YV98;A6ZI47;P05063;Q91Y97	P05064;A6ZI44;D3YWI1;Q9CPQ9;A6ZI46	Fructose-bisphosphate aldolase A;Fructose-bisphosphate aldolase	Aldoa;Aldoart1
	0.699216	1.13829	0.850195	-0.887948	-1.1055	-0.694255	P07356;B0V2N7;B0V2N8;B0V2N5;REV__F6WNG1;REV__Q8BND4	P07356;B0V2N7;B0V2N8;B0V2N5	Annexin A2;Annexin	Anxa2
	-0.863772	-0.599327	-0.974638	0.2567	0.590305	1.59073	P07607;D6RCW9	P07607	Thymidylate synthase	Tyms
	-0.879365	-0.796464	-0.767946	0.19699	0.654462	1.59232	P08030	P08030	Adenine phosphoribosyltransferase	Aprt
	1.01373	0.698415	0.994367	-0.730245	-1.05787	-0.918394	P08113;F7C312	P08113;F7C312	Endoplasmin	Hsp90b1
	-0.614479	-0.557535	-1.28643	0.837923	0.243899	1.37662	P08775	P08775	DNA-directed RNA polymerase II subunit RPB1	Polr2a
	1.08083	0.738778	0.884139	-0.739074	-1.10092	-0.863746	P09103;E9Q8G8	P09103	Protein disulfide-isomerase	P4hb
	-0.908911	-0.908911	-0.908911	0.869159	1.07181	0.78576	P0C7N9;D3Z016	P0C7N9;D3Z016	Proteasome assembly chaperone 4	Psmg4
	0.797355	0.982629	0.952899	-0.889211	-0.907905	-0.935767	P10605	P10605	Cathepsin B;Cathepsin B light chain;Cathepsin B heavy chain	Ctsb
	1.22545	0.512572	0.926725	-0.965367	-0.82936	-0.870024	P10630;P10630-2;Q8BTU6;E9Q561	P10630;P10630-2;Q8BTU6;E9Q561	Eukaryotic initiation factor 4A-II;Eukaryotic initiation factor 4A-II, N-terminally processed	Eif4a2
	-1.04305	-0.834981	-0.704857	0.319191	1.29617	0.967527	P11499;E9Q3D6;E9PX27;D3Z1R1;E9Q0C3	P11499	Heat shock protein HSP 90-beta	Hsp90ab1
	-0.436883	-1.11502	-1.03713	1.12313	1.01078	0.455128	P11679	P11679	Keratin, type II cytoskeletal 8	Krt8
	-1.08427	-0.746137	-0.80158	0.916978	0.46151	1.2535	P13864;P13864-2	P13864;P13864-2	DNA (cytosine-5)-methyltransferase 1	Dnmt1
	0.674757	0.714566	1.19674	-0.871908	-0.425488	-1.28866	P17439	P17439	Glucosylceramidase	Gba
	0.57975	0.876411	1.22029	-0.92649	-0.782456	-0.967505	P17879;Q61696	P17879;Q61696	Heat shock 70 kDa protein 1B;Heat shock 70 kDa protein 1A	Hspa1b;Hspa1a
	-1.01981	-0.789214	-0.917343	0.800811	0.977788	0.947762	P19096	P19096	Fatty acid synthase;[Acyl-carrier-protein] S-acetyltransferase;[Acyl-carrier-protein] S-malonyltransferase;3-oxoacyl-[acyl-carrier-protein] synthase;3-oxoacyl-[acyl-carrier-protein] reductase;3-hydroxyacyl-[acyl-carrier-protein] dehydratase;Enoyl-[acyl-carrier-protein] reductase;Oleoyl-[acyl-carrier-protein] hydrolase	Fasn
	1.1085	0.710991	0.850074	-0.703216	-1.22328	-0.743071	P20029	P20029	78 kDa glucose-regulated protein	Hspa5
	-1.09254	-1.13869	-0.30042	1.27692	0.597552	0.657184	P21107-2;D3Z2H9;D3YVR0	P21107-2;D3Z2H9		Tpm3-rs7
	1.25427	0.750869	0.354204	-1.5495	-0.470789	-0.339061	P21956-2;P21956	P21956-2;P21956	Lactadherin	Mfge8
	0.659045	0.915575	1.13226	-0.90379	-0.86294	-0.940147	P21981;G3UXE8;Q9D7I9	P21981	Protein-glutamine gamma-glutamyltransferase 2	Tgm2
	-0.371946	-1.35928	-0.739358	0.287159	1.06706	1.11637	P23116	P23116	Eukaryotic translation initiation factor 3 subunit A	Eif3a
	0.888308	0.56623	1.21992	-0.788532	-0.911699	-0.974224	P23780;Q8VC60	P23780	Beta-galactosidase	Glb1
	0.960694	0.803614	0.964676	-1.01984	-0.856564	-0.852582	P24270;A2AL20	P24270	Catalase	Cat
	-0.947843	-0.904376	-0.76304	0.349989	1.05124	1.21403	P24288;E9Q4K3;Q8CBC8;B2KFA8;B2KFA9;B2KFA6;B2KFA7	P24288;E9Q4K3;Q8CBC8;B2KFA8	Branched-chain-amino-acid aminotransferase, cytosolic;Branched-chain-amino-acid aminotransferase	Bcat1
	0.886741	0.829275	0.98553	-1.18552	-0.765115	-0.75091	P24369	P24369	Peptidyl-prolyl cis-trans isomerase B	Ppib
	-0.9614	-0.923576	-0.768936	1.26171	0.883758	0.508445	P25322	P25322	G1/S-specific cyclin-D1	Ccnd1
	-1.35951	-0.54879	-0.603544	0.349223	1.19502	0.967607	P26039;A2AIM2;F6S1V7;F6SX70	P26039	Talin-1	Tln1
	1.38859	0.742131	0.38234	-0.471345	-1.20581	-0.8359	P26443;F7CFA5	P26443	Glutamate dehydrogenase 1, mitochondrial	Glud1
	-0.556002	-0.991636	-0.996414	0.72387	1.42689	0.393292	P28658	P28658	Ataxin-10	Atxn10
	-0.601048	-0.705947	-1.05504	-0.0856055	1.11317	1.33447	P28867;P28867-2;Q1MX41;Q1MX43;Q1MX40;Q1MX42;B1AYX8;Q8CAV6;Q02111	P28867;P28867-2;Q1MX41;Q1MX43;Q1MX40;Q1MX42	Protein kinase C delta type;Protein kinase C delta type regulatory subunit;Protein kinase C delta type catalytic subunit;Protein kinase C	Prkcd
	1.50703	0.505595	0.507125	-0.705386	-1.09763	-0.716729	P29758	P29758	Ornithine aminotransferase, mitochondrial	Oat
	0.930333	1.17571	0.432068	-0.53188	-1.37064	-0.635591	P30999;G3X9V2;E9Q8Z8;E9Q8Z6;D3Z2H2;D3Z7H6;E9Q8Z4;E9Q8Z9;E9Q904;E9Q905;E9Q901;E9Q986;E9Q907;D3Z2H7	P30999;G3X9V2;E9Q8Z8;E9Q8Z6;D3Z2H2;D3Z7H6;E9Q8Z4;E9Q8Z9;E9Q904;E9Q905;E9Q901;E9Q986;E9Q907;D3Z2H7	Catenin delta-1	Ctnnd1
	-0.834557	-0.236891	-1.45243	0.869414	0.908933	0.745529	P34152-3;P34152-4;P34152-2;P34152;P34152-9;P34152-6;P34152-5;P34152-7;P34152-8	P34152-3;P34152-4;P34152-2;P34152;P34152-9;P34152-6;P34152-5	Focal adhesion kinase 1	Ptk2
	-0.813833	-0.782833	-0.832105	0.178164	1.60909	0.64152	P35123;Q99K46	P35123	Ubiquitin carboxyl-terminal hydrolase 4	Usp4
	-1.17257	-0.92495	-0.440233	0.845918	1.30906	0.38277	P35585;D3YZ71;Q9WVP1;Q9WVP1-2;S4R1Q4	P35585	AP-1 complex subunit mu-1	Ap1m1
	1.28419	0.533628	0.823689	-0.704377	-1.05593	-0.881194	P45952;D6RFD7	P45952	Medium-chain specific acyl-CoA dehydrogenase, mitochondrial	Acadm
	-1.30526	-1.04105	-0.198316	0.785656	0.812639	0.946331	P46664;J3QN31;P28650;P28650-2	P46664	Adenylosuccinate synthetase isozyme 2	Adss
	-0.758945	-0.57902	-1.0642	0.0162993	0.95865	1.42721	P46938;P46938-2;G3UYV4;G3UYW7;G3UYA6;G3UY62;E9PZ12;Q9WVQ1-4;Q9WVQ1-2;Q6RHR9-2;Q6RHR9-3;Q9WVQ1;Q6RHR9	P46938;P46938-2;G3UYV4;G3UYW7;G3UYA6;G3UY62	Transcriptional coactivator YAP1	Yap1
	0.712028	1.03094	0.979543	-0.907502	-0.907502	-0.907502	P49935	P49935	Pro-cathepsin H;Cathepsin H mini chain;Cathepsin H;Cathepsin H heavy chain;Cathepsin H light chain	Ctsh
	0.793521	1.26226	0.49742	-0.636735	-1.33754	-0.57892	P50516;P50516-2;D3Z1B9;D3YWH3;D3YZ23	P50516;P50516-2	V-type proton ATPase catalytic subunit A	Atp6v1a
	1.37206	0.0856124	0.969628	-0.557278	-0.699529	-1.17049	P52196	P52196	Thiosulfate sulfurtransferase	Tst
	0.69443	1.04433	0.919615	-0.819807	-1.25035	-0.58821	P54071;D6RIL6	P54071	Isocitrate dehydrogenase [NADP], mitochondrial	Idh2
	0.999085	0.457108	1.05514	-1.1473	-1.1473	-0.216731	P57746	P57746	V-type proton ATPase subunit D	Atp6v1d
	-1.02577	-1.16753	-0.406138	0.617967	1.184	0.797474	P58252	P58252	Elongation factor 2	Eef2
	1.28845	0.691035	0.625188	-1.20966	-0.564856	-0.830163	P58281-2;P58281;H7BX01;E0CXD1;F6U775	P58281-2;P58281;H7BX01;E0CXD1	Dynamin-like 120 kDa protein, mitochondrial;Dynamin-like 120 kDa protein, form S1	Opa1
	-0.886052	-1.17348	-0.554349	1.05587	1.09679	0.461221	P60843	P60843	Eukaryotic initiation factor 4A-I	Eif4a1
	-0.921601	-1.11752	-0.579503	1.20916	0.469562	0.939906	P61290;A2A4J1;A2A4J3	P61290;A2A4J1;A2A4J3	Proteasome activator complex subunit 3	Psme3
	-1.0199	-0.504184	-1.06369	1.02992	0.391624	1.16622	P62071	P62071	Ras-related protein R-Ras2	Rras2
	-1.15665	-0.877975	-0.669033	0.933274	0.832327	0.938056	P62259;D6REF3;F6WA09	P62259;D6REF3	14-3-3 protein epsilon	Ywhae
	-1.26284	-0.843734	-0.44759	0.474243	1.26915	0.810769	P62774	P62774	Myotrophin	Mtpn
	1.40106	0.405441	0.710907	-0.460894	-0.886456	-1.17006	P62880;E9QKR0;D3YZX3;D3Z1M1;D3Z1T4;E9PWM7;Q61011	P62880;E9QKR0;D3YZX3;D3Z1M1;D3Z1T4	Guanine nucleotide-binding protein G(I)/G(S)/G(T) subunit beta-2	Gnb2
	-1.00895	-1.25479	-0.348729	0.890707	0.789053	0.93271	P62915	P62915	Transcription initiation factor IIB	Gtf2b
	-1.1948	-0.381598	-0.868421	0.931125	0.182369	1.33133	Q3TLP8;P63001;P60764;A2AC13;Q05144	Q3TLP8;P63001;P60764;A2AC13;Q05144	Ras-related C3 botulinum toxin substrate 1;Ras-related C3 botulinum toxin substrate 3;Ras-related C3 botulinum toxin substrate 2	Rac1;Rac3;Rac2
	-1.18611	-0.450029	-0.976778	0.593595	1.1602	0.859124	P63037;B1AXY1;B1AXY0;B1AXX9	P63037;B1AXY1;B1AXY0	DnaJ homolog subfamily A member 1	Dnaja1
	-0.857869	-0.857869	-0.857869	1.42856	0.353636	0.791409	P63321	P63321	Ras-related protein Ral-A	Rala
	-0.737545	-1.01013	-0.7705	0.180713	0.971908	1.36555	P70168	P70168	Importin subunit beta-1	Kpnb1
	1.14664	0.750895	0.814003	-0.831408	-0.934031	-0.946102	P70699;F6R5R5;A2AFL5;A2AFL3;F6VEG4	P70699	Lysosomal alpha-glucosidase	Gaa
	-0.601813	-1.24596	-0.555414	0.23504	0.653224	1.51492	P80314	P80314	T-complex protein 1 subunit beta	Cct2
	-0.73816	-1.18888	-0.695865	1.03128	0.45872	1.13291	P80315;G5E839;G3UYW5;G3UXF3;G3UXG2	P80315;G5E839	T-complex protein 1 subunit delta	Cct4
	-1.16804	-0.947603	-0.519848	0.700227	0.739004	1.19626	P83741-4;P83741-5;P83741;P83741-2;P83741-3;P83741-6;F6U2S8;F7CC62;F7CZC4;Q80UE6;E9PZ38	P83741-4;P83741-5;P83741;P83741-2;P83741-3	Serine/threonine-protein kinase WNK1	Wnk1
	0.838125	0.927915	0.951901	-1.04292	-0.696305	-0.978714	Q3TWV4;P84091	Q3TWV4;P84091	AP-2 complex subunit mu	Ap2m1
	-0.585289	-0.796707	-1.03874	1.56224	0.688677	0.169821	P97377-2;P97377	P97377-2;P97377	Cyclin-dependent kinase 2	Cdk2
	1.46929	0.634866	0.425795	-0.560626	-0.943407	-1.02592	P97429;D3Z0S1;F7ANV6;S4R1F2	P97429;D3Z0S1;F7ANV6	Annexin A4;Annexin	Anxa4
	0.852011	0.916061	0.685024	-0.908227	-0.0841518	-1.46072	P97450;E9QAD6	P97450;E9QAD6	ATP synthase-coupling factor 6, mitochondrial	Atp5j
	0.502927	1.4842	0.534211	-0.538604	-1.03074	-0.951998	P97792;P97792-2;P97792-3	P97792;P97792-2	Coxsackievirus and adenovirus receptor homolog	Cxadr
	1.14725	0.805044	0.75771	-0.955017	-0.808425	-0.946564	P97930;D3Z3R3;P97930-2	P97930;D3Z3R3;P97930-2	Thymidylate kinase	Dtymk
	1.20029	1.00389	0.427235	-0.675912	-0.986403	-0.969095	Q00PI9	Q00PI9	Heterogeneous nuclear ribonucleoprotein U-like protein 2	Hnrnpul2
	1.09296	0.882631	0.713085	-0.871555	-1.14022	-0.676897	Q02248;E9Q6A9;F7BAC9;F7CRC6;F6QZ47;D3YUH4;D3Z5Q1;E9PW26;D3Z7S6	Q02248;E9Q6A9	Catenin beta-1	Ctnnb1
	1.15515	0.743764	0.80248	-0.839325	-1.05424	-0.807824	Q02819;H3BK79;D3Z7D7;D3Z1N1	Q02819;H3BK79;D3Z7D7	Nucleobindin-1	Nucb1
	0.802401	1.48604	0.0675867	-1.10563	-0.361454	-0.888935	Q07113	Q07113	Cation-independent mannose-6-phosphate receptor	Igf2r
	1.27857	0.659022	0.738006	-0.891868	-0.891868	-0.891868	Q07797;E9Q5X5	Q07797	Galectin-3-binding protein	Lgals3bp
	1.03822	1.16148	0.389498	-0.673457	-0.700205	-1.21554	Q2KN98	Q2KN98	Cytospin-A	Specc1l
	-0.667134	-1.03975	-0.982773	0.680475	1.11985	0.889333	Q3TA68;Q3TAQ9	Q3TA68;Q3TAQ9		Wdr36
	-1.30618	-0.683601	-0.53022	0.637472	0.512831	1.3697	Q3TBW2;A2A715	Q3TBW2;A2A715	39S ribosomal protein L10, mitochondrial	Mrpl10
	-0.948302	-1.02287	-0.509118	0.330102	1.50789	0.642302	Q3THS6;Q91X83	Q3THS6	S-adenosylmethionine synthase isoform type-2	Mat2a
	-0.792058	-0.81182	-0.843605	0.978763	0.0396029	1.42912	Q3TKT4;Q3TKT4-2;G3UX35	Q3TKT4;Q3TKT4-2;G3UX35	Transcription activator BRG1	Smarca4
	-1.31455	-0.965379	-0.257184	1.06391	0.905099	0.568101	Q3U2G2;Q61316	Q3U2G2;Q61316	Heat shock 70 kDa protein 4	Hspa4
	-1.10104	-0.931954	-0.655713	0.666708	0.995886	1.02612	Q3UDE2;F2Z423	Q3UDE2	Tubulin--tyrosine ligase-like protein 12	Ttll12
	0.651206	0.58535	1.37758	-0.675601	-0.978148	-0.96039	Q3UH59;Q61879;Q8BXF2	Q3UH59;Q61879	Myosin-10	Myh10
	0.332596	1.19666	1.08552	-0.871593	-0.871593	-0.871593	Q3UHJ0-2;Q3UHJ0	Q3UHJ0-2;Q3UHJ0	AP2-associated protein kinase 1	Aak1
	0.405618	1.53725	0.546256	-1.09888	-0.693871	-0.696382	Q3UQN2;J3QPQ1;Q3UQN2-3;Q3UQN2-2	Q3UQN2;J3QPQ1;Q3UQN2-3;Q3UQN2-2	F-BAR domain only protein 2	Fcho2
	-1.3897	-0.53852	-0.670455	0.745376	1.0944	0.758898	Q3V117;Q91V92;Q3TS02	Q3V117;Q91V92	ATP-citrate synthase	Acly
	0.0257545	-1.21325	-1.21325	0.609055	1.09507	0.696617	Q58A65-2;Q58A65;Q58A65-5;F8WH31;E9PUD1;Q58A65-6;Q58A65-3;Q58A65-4;F6SH61;F6WNT4	Q58A65-2;Q58A65;Q58A65-5;F8WH31;E9PUD1;Q58A65-6;Q58A65-3;Q58A65-4;F6SH61	C-Jun-amino-terminal kinase-interacting protein 4	Spag9
	1.11618	0.896363	0.675539	-1.09435	-0.912496	-0.681236	Q5SF07;A6X8Z3;Q5SF07-2	Q5SF07;A6X8Z3;Q5SF07-2	Insulin-like growth factor 2 mRNA-binding protein 2	Igf2bp2
	-0.952615	-0.931829	-0.607101	1.55226	0.519644	0.419637	Q5SFM8;Q5SFM8-2;Q5SFM8-3	Q5SFM8;Q5SFM8-2;Q5SFM8-3	RNA-binding protein 27	Rbm27
	0.825216	1.01834	0.631752	-0.410352	-0.492813	-1.57214	Q5SU71;Q61510;Q5SU72	Q5SU71;Q61510;Q5SU72	E3 ubiquitin/ISG15 ligase TRIM25	Trim25
	-0.625724	-1.13052	-0.812885	0.397502	1.36298	0.808646	Q5SWD9;Q5SWD9-2;Q5SWD9-3	Q5SWD9;Q5SWD9-2	Pre-rRNA-processing protein TSR1 homolog	Tsr1
	-0.987292	-0.786388	-0.843229	0.79095	1.36195	0.464009	Q5SWU9;Q5SWU9-2;D3Z0B3	Q5SWU9;Q5SWU9-2	Acetyl-CoA carboxylase 1;Biotin carboxylase	Acaca
	1.25701	0.0719374	1.09041	-0.396601	-1.11787	-0.904894	Q5SXR6;Q68FD5;F6Z1R4	Q5SXR6;Q68FD5	Clathrin heavy chain;Clathrin heavy chain 1	Cltc
	0.747752	0.771915	1.11535	-0.931549	-0.476003	-1.22746	Q5SYD0;Q5SYD0-2;Q5SUA5	Q5SYD0;Q5SYD0-2	Unconventional myosin-Id	Myo1d
	0.898859	1.03135	0.801079	-0.910429	-0.910429	-0.910429	Q60715	Q60715	Prolyl 4-hydroxylase subunit alpha-1	P4ha1
	1.02173	0.784863	0.92321	-0.883404	-0.960281	-0.886117	Q60715-2;E9Q7B0	Q60715-2;E9Q7B0	Prolyl 4-hydroxylase subunit alpha-1	P4ha1
	-1.15569	-0.787691	-0.611477	0.543542	1.4251	0.586216	Q61140-2;Q61140;O35177	Q61140-2;Q61140	Breast cancer anti-estrogen resistance protein 1	Bcar1
	-1.13948	-1.0363	-0.4496	0.88693	1.122	0.616445	Q61166	Q61166	Microtubule-associated protein RP/EB family member 1	Mapre1
	-1.09024	-0.530402	-0.771628	0.573909	0.219246	1.59912	Q61550;R4GML2;A2AU37	Q61550	Double-strand-break repair protein rad21 homolog	Rad21
	-0.965843	-0.835817	-0.598473	-0.022239	1.40606	1.01631	Q61655;Q8R3C7;Q8BZY3;Q9QY15;Q9QY15-2	Q61655;Q8R3C7;Q8BZY3	ATP-dependent RNA helicase DDX19A	Ddx19a;Ddx19b
	-1.08706	-0.645693	-0.816179	1.40828	0.345119	0.795528	Q61686;D3Z0U2	Q61686	Chromobox protein homolog 5	Cbx5
	-0.991374	-0.902681	-0.805142	0.625728	1.11711	0.956362	Q61699-2;Q61699;E9Q0U7;D3Z3I9;D3Z027	Q61699-2;Q61699;E9Q0U7	Heat shock protein 105 kDa	Hsph1
	1.43351	0.386889	0.747158	-0.69601	-0.961874	-0.909671	Q62181;E9Q0Z0	Q62181	Semaphorin-3C	Sema3c
	0.964599	0.755062	0.911186	-0.612558	-1.36775	-0.650539	Q62433;E9Q514;E9Q5I8;E9Q3F9;E9PVF3;E9Q0J8;E9PZC7;E9Q7G8;E9Q147;E9Q7V2;F6VLR8	Q62433	Protein NDRG1	Ndrg1
	-0.777037	-0.764735	-1.04027	0.320504	0.944721	1.31682	Q64261	Q64261	Cyclin-dependent kinase 6	Cdk6
	1.29964	0.616026	0.670237	-1.03689	-0.452487	-1.09652	Q6GQT9	Q6GQT9	Nodal modulator 1	Nomo1
	1.398	0.492198	0.723106	-0.899776	-0.819663	-0.893868	Q6P5E4;G3UYG7;G3UZC1;G3UZU8;G3UY35;G3UY73;G3UXP5	Q6P5E4	UDP-glucose:glycoprotein glucosyltransferase 1	Uggt1
	-0.800204	-0.935574	-0.918347	0.74859	1.31684	0.588698	Q6PAR5-2;Q6PAR5-6;Q6PAR5;Q6PAR5-5;Q6PAR5-4;F7ADT6;F7ADQ2;Q6PAR5-3;F6X819;F7ADS7;E9Q0D1;F6UFP6	Q6PAR5-2;Q6PAR5-6;Q6PAR5;Q6PAR5-5;Q6PAR5-4;F7ADT6;F7ADQ2	GTPase-activating protein and VPS9 domain-containing protein 1	Gapvd1
	0.828467	0.592157	1.23386	-0.640799	-0.971566	-1.04212	Q6PCM2-2;Q6PCM2;Q6PCM2-3;E9PXU1;Q8BND4	Q6PCM2-2;Q6PCM2	Integrator complex subunit 6	Ints6
	0.8145	0.986943	0.688783	-0.437429	-0.483361	-1.56944	Q6PF96;Q921G7	Q6PF96;Q921G7	Electron transfer flavoprotein-ubiquinone oxidoreductase, mitochondrial	Etfdh
	-0.853384	-0.711048	-0.81193	1.25763	-0.111268	1.23	Q6PGF5	Q6PGF5		Bms1
	0.440435	0.311243	1.663	-0.804894	-0.804894	-0.804894	Q6Q899;A2AP29;Q6Q899-2;Q6Q899-3;Q6Q899-4	Q6Q899;A2AP29	Probable ATP-dependent RNA helicase DDX58	Ddx58
	0.557294	0.573685	1.4453	-0.66345	-0.926477	-0.986352	Q6XLQ8;G3V004;G3UXA3;G3UXA8;G3UYI3	Q6XLQ8;G3V004		Calu
	-0.834071	-0.62247	-1.03191	0.319182	1.53032	0.638956	Q6ZQ08;Q6ZQ08-4;B7ZWL1;Q6ZQ08-2	Q6ZQ08;Q6ZQ08-4;B7ZWL1;Q6ZQ08-2	CCR4-NOT transcription complex subunit 1	Cnot1
	-1.10779	-0.902452	-0.510539	0.224604	1.0737	1.22247	Q6ZQ38;D3YWC5	Q6ZQ38	Cullin-associated NEDD8-dissociated protein 1	Cand1
	1.14497	0.409596	0.812574	-0.504006	-1.59162	-0.271513	Q78IS1	Q78IS1	Transmembrane emp24 domain-containing protein 3	Tmed3
	-1.23678	-0.496756	-0.924212	0.839203	0.833037	0.985508	Q7TS64;Q99MK8;E9PW16;Q3UYH7;F6QY34;E9Q419;F7AEX1;F6Y9P3	Q7TS64;Q99MK8;E9PW16;Q3UYH7	Beta-adrenergic receptor kinase 1;Beta-adrenergic receptor kinase 2	Adrbk1;Adrbk2
	-1.11667	-0.636619	-0.839264	1.29161	0.396562	0.904377	Q7TSZ8	Q7TSZ8	Nucleus accumbens-associated protein 1	Nacc1
	-0.676646	-1.19321	-0.589476	0.259628	0.722922	1.47678	Q80SY5	Q80SY5	Pre-mRNA-splicing factor 38B	Prpf38b
	1.10446	0.773072	0.844366	-0.907299	-0.907299	-0.907299	Q80XL6;D3YTQ5	Q80XL6;D3YTQ5	Acyl-CoA dehydrogenase family member 11	Acad11
	0.825303	1.10767	0.765844	-0.72257	-0.864592	-1.11166	Q8BFW7;Q8BFW7-4;Q8BFW7-5;Q8BFW7-3;Q8BFW7-2	Q8BFW7;Q8BFW7-4;Q8BFW7-5	Lipoma-preferred partner homolog	Lpp
	-0.974006	-1.15064	-0.49269	0.544832	1.17787	0.894641	Q8BGD9;REV__Q8BGD9	Q8BGD9	Eukaryotic translation initiation factor 4B	Eif4b
	0.724652	0.820148	0.924627	-0.438684	-1.60397	-0.426771	Q8BGT5;D6RFQ8	Q8BGT5	Alanine aminotransferase 2	Gpt2
	1.24345	0.829282	0.535057	-1.06498	-1.05027	-0.492534	Q8BH95;F6T930	Q8BH95;F6T930	Enoyl-CoA hydratase, mitochondrial	Echs1
	1.29739	0.93057	0.379417	-0.76934	-1.03257	-0.80547	Q8BHN3-2;Q8BHN3-3	Q8BHN3-2;Q8BHN3-3	Neutral alpha-glucosidase AB	Ganab
	0.31737	1.59661	0.552035	-0.711656	-0.879338	-0.875024	Q8BIJ6;E9PWN2;E9PWN3	Q8BIJ6;E9PWN2;E9PWN3	Isoleucine--tRNA ligase, mitochondrial	Iars2
	-1.29992	-0.860621	-0.41377	0.763898	1.20185	0.608565	Q8BK67;A2AWQ2	Q8BK67	Protein RCC2	Rcc2
	0.980743	1.16704	0.489839	-1.15872	-0.742587	-0.736317	Q8BM72;D3Z0Y0;Q8BM72-2	Q8BM72	Heat shock 70 kDa protein 13	Hspa13
	1.27334	0.863114	0.521887	-0.845391	-0.946495	-0.866454	Q8BMP6	Q8BMP6	Golgi resident protein GCP60	Acbd3
	-0.969911	-1.18906	-0.399018	0.588121	0.668614	1.30125	Q8BMQ2;E9Q2B0;Q8BMQ2-2;Q8BMQ2-3	Q8BMQ2;E9Q2B0;Q8BMQ2-2	General transcription factor 3C polypeptide 4	Gtf3c4
	1.20141	0.707256	0.737782	-0.567241	-0.919663	-1.15954	Q8BRF7;Q8BRF7-3;Q8BRF7-2	Q8BRF7;Q8BRF7-3	Sec1 family domain-containing protein 1	Scfd1
	-0.326192	-1.02726	-1.12477	0.23409	1.10883	1.13531	Q8BTT6	Q8BTT6	Digestive organ expansion factor homolog	Diexf
	-0.514524	-1.04064	-0.865966	0.121328	1.49858	0.801222	Q8BYK6;Q8BYK6-3;Q8BYK6-2	Q8BYK6;Q8BYK6-3;Q8BYK6-2	YTH domain-containing family protein 3	Ythdf3
	0.895649	0.829693	0.825062	-0.719351	-0.35212	-1.47893	Q8BZ20	Q8BZ20	Poly [ADP-ribose] polymerase 12	Parp12
	-0.953963	-1.20526	-0.509798	0.906644	0.916062	0.846312	Q8C845;Q9D8Y0;Q9D4J1	Q8C845;Q9D8Y0	EF-hand domain-containing protein D2	Efhd2
	1.18569	1.17239	0.155153	-0.747716	-1.08019	-0.685333	Q8CAQ8-2;Q8CAQ8;Q8CAQ8-5;E9Q800;E9QAY6;Q8CAQ8-4	Q8CAQ8-2;Q8CAQ8;Q8CAQ8-5;E9Q800;E9QAY6	MICOS complex subunit Mic60	Immt
	1.14363	0.527383	1.00946	-0.89349	-0.89349	-0.89349	Q8CC88-2;Q8CC88	Q8CC88-2;Q8CC88	von Willebrand factor A domain-containing protein 8	Vwa8
	-0.854865	-1.30562	-0.202296	0.533038	0.383106	1.44663	Q8CEC6	Q8CEC6	Peptidylprolyl isomerase domain and WD repeat-containing protein 1	Ppwd1
	1.05103	0.741678	0.872907	-1.04107	-0.512374	-1.11217	Q8CHT0	Q8CHT0	Delta-1-pyrroline-5-carboxylate dehydrogenase, mitochondrial	Aldh4a1
	-1.06457	-0.663678	-0.715107	1.50512	0.145609	0.792623	Q8CHY6;E9QMN5	Q8CHY6;E9QMN5	Transcriptional repressor p66 alpha	Gatad2a
	-1.65719	-0.579574	-0.13137	0.849609	0.872773	0.645751	Q8K1R7	Q8K1R7	Serine/threonine-protein kinase Nek9	Nek9
	-0.545413	-1.35305	-0.62527	0.755105	1.30062	0.468008	Q8K2V6;Q8K2V6-2	Q8K2V6;Q8K2V6-2	Importin-11	Ipo11
	-0.912232	-0.863877	-0.779793	0.213703	1.28258	1.05962	Q8K2Z4;Q8K2Z4-2	Q8K2Z4;Q8K2Z4-2	Condensin complex subunit 1	Ncapd2
	-0.74941	-1.19609	-0.509921	0.327793	1.49791	0.629721	Q8QZY1	Q8QZY1	Eukaryotic translation initiation factor 3 subunit L	Eif3l
	-1.36887	-0.214864	-0.840196	1.13363	1.00331	0.286985	Q8R1Q8	Q8R1Q8	Cytoplasmic dynein 1 light intermediate chain 1	Dync1li1
	1.38096	0.911672	0.251695	-0.988982	-0.851243	-0.704101	Q8R326;Q8R326-2;F7D909	Q8R326;Q8R326-2	Paraspeckle component 1	Pspc1
	-0.518372	-1.25064	-0.841043	1.02489	0.515933	1.06923	Q8R344	Q8R344	Coiled-coil domain-containing protein 12	Ccdc12
	1.10012	1.11244	0.41897	-1.08417	-0.818948	-0.72841	Q8VCW8	Q8VCW8	Acyl-CoA synthetase family member 2, mitochondrial	Acsf2
	-0.921539	-0.279585	-1.36198	0.793131	0.779784	0.990192	Q91V41;A2AL34	Q91V41;A2AL34	Ras-related protein Rab-14	Rab14
	1.08633	1.11528	0.413351	-0.738415	-1.16098	-0.715564	Q91V61-2;Q91V61;Q3U4F0	Q91V61-2;Q91V61;Q3U4F0	Sideroflexin-3	Sfxn3
	1.6659	0.582287	0.112452	-0.691693	-0.865812	-0.80313	Q91VD9	Q91VD9	NADH-ubiquinone oxidoreductase 75 kDa subunit, mitochondrial	Ndufs1
	1.05662	0.665489	0.971384	-1.12692	-0.778056	-0.788525	Q91WS0	Q91WS0	CDGSH iron-sulfur domain-containing protein 1	Cisd1
	-1.10997	-0.39953	-0.905663	1.18487	0.0550628	1.17523	Q91Z31;Q91Z31-2	Q91Z31;Q91Z31-2	Polypyrimidine tract-binding protein 2	Ptbp2
	1.01202	0.423075	1.20596	-0.828493	-0.988033	-0.824535	Q921X9	Q921X9	Protein disulfide-isomerase A5	Pdia5
	-1.17959	-0.139209	-1.17959	0.570528	0.880413	1.04744	Q923Q2;F8WIY7	Q923Q2;F8WIY7	StAR-related lipid transfer protein 13	Stard13
	1.16846	0.696021	0.552017	-0.0317013	-1.17142	-1.21338	Q99K01-2;Q99K01;Q99K01-4;Q99K01-3;Q99K01-5;D3YZA7	Q99K01-2;Q99K01;Q99K01-4;Q99K01-3	Pyridoxal-dependent decarboxylase domain-containing protein 1	Pdxdc1
	1.17223	0.594757	0.920304	-1.00221	-0.820109	-0.864973	Q99KV1	Q99KV1	DnaJ homolog subfamily B member 11	Dnajb11
	-1.00064	-0.624503	-1.0199	1.11268	1.04582	0.486543	Q99L48;Q99L48-2;D3YYX2	Q99L48;Q99L48-2	60S ribosomal export protein NMD3	Nmd3
	-0.418054	-1.23927	-0.877698	0.468085	1.31969	0.747248	Q99LL5;E9QAL6	Q99LL5	Periodic tryptophan protein 1 homolog	Pwp1
	1.02537	1.06861	0.609155	-0.901043	-0.901043	-0.901043	Q99M01;G3X9Q4	Q99M01;G3X9Q4	Phenylalanine--tRNA ligase, mitochondrial	Fars2
	-1.10164	-1.15653	-0.238845	0.453939	1.24363	0.799438	Q99M31;Q99M31-2;F6QKP8;D6RJ26	Q99M31;Q99M31-2	Heat shock 70 kDa protein 14	Hspa14
	-0.769927	-1.10116	-0.696768	0.332437	1.34144	0.893978	Q99MN1;Q8R2P8	Q99MN1;Q8R2P8	Lysine--tRNA ligase	Kars
	-0.858526	-1.08634	-0.481281	1.02604	1.33969	0.0604239	Q9CQ43;Q8VCG1	Q9CQ43;Q8VCG1		Dut
	0.801281	1.00573	0.697366	-0.255522	-0.759633	-1.48923	Q9CQ54	Q9CQ54	NADH dehydrogenase [ubiquinone] 1 subunit C2	Ndufc2
	-0.978912	-0.450614	-1.08518	0.578269	1.44349	0.492947	Q9CQ65	Q9CQ65	S-methyl-5-thioadenosine phosphorylase	Mtap
	1.25113	0.970581	0.207045	-0.243181	-1.05916	-1.12641	Q9CQF9;F7CIP8;D3Z275	Q9CQF9	Prenylcysteine oxidase	Pcyox1
	1.37462	0.575356	0.570392	-0.546789	-1.30893	-0.664644	Q9CRB9;Q9D9P1;D3Z0L4;S4R238;F6QFL0	Q9CRB9;Q9D9P1;D3Z0L4;S4R238	MICOS complex subunit Mic19	Chchd3
	-0.966922	-0.89829	-0.623973	0.359118	0.579631	1.55044	Q9CRC8;F6RDA7;D6RHB1;F6RGS7;D6RFC5	Q9CRC8	Leucine-rich repeat-containing protein 40	Lrrc40
	0.637685	1.3909	0.355005	-1.19309	-1.04281	-0.147684	Q9CRD0;Q9CRD0-2;Q9CRD0-3	Q9CRD0;Q9CRD0-2;Q9CRD0-3	OCIA domain-containing protein 1	Ociad1
	1.46011	0.865577	0.128033	-0.937718	-0.950395	-0.565604	Q9CRD2	Q9CRD2	ER membrane protein complex subunit 2	Emc2
	-1.07137	-0.9976	-0.578317	0.582912	1.19327	0.871113	Q9CXF4	Q9CXF4	TBC1 domain family member 15	Tbc1d15
	0.578121	1.15751	0.95521	-0.896945	-0.896945	-0.896945	Q9CYX7	Q9CYX7	RRP15-like protein	Rrp15
	1.65141	0.308693	0.422547	-0.830413	-1.00493	-0.547299	Q9CZ13	Q9CZ13	Cytochrome b-c1 complex subunit 1, mitochondrial	Uqcrc1
	-0.792889	-0.947202	-0.855411	0.360951	1.3576	0.876953	Q9CZ30;B1AYJ9;Q9CZ30-2;Q99K73	Q9CZ30	Obg-like ATPase 1	Ola1
	-1.04475	-0.896719	-0.721012	0.513374	1.15083	0.998276	Q9CZD3	Q9CZD3	Glycine--tRNA ligase	Gars
	0.546995	0.679465	1.27286	-1.27759	-0.264157	-0.95757	Q9D0F9	Q9D0F9	Phosphoglucomutase-1	Pgm1
	1.39826	0.601621	0.504001	-0.467559	-0.756443	-1.27988	Q9D0K2;Q3UJQ9	Q9D0K2;Q3UJQ9	Succinyl-CoA:3-ketoacid coenzyme A transferase 1, mitochondrial;Succinyl-CoA:3-ketoacid-coenzyme A transferase	Oxct1
	0.196647	1.03518	1.21018	-0.314453	-1.24136	-0.886191	Q9D0M3-2;Q9D0M3	Q9D0M3-2;Q9D0M3	Cytochrome c1, heme protein, mitochondrial	Cyc1
	-0.928888	-0.702517	-0.964926	0.347388	1.30196	0.946986	Q9D1C1;A2A4Z1	Q9D1C1;A2A4Z1	Ubiquitin-conjugating enzyme E2 C	Ube2c
	-0.813375	-1.35768	-0.402099	0.634713	0.808315	1.13013	Q9D1P4	Q9D1P4	Cysteine and histidine-rich domain-containing protein 1	Chordc1
	-1.08248	-0.868996	-0.712312	0.522407	1.07414	1.06725	Q9D662;A2ANA0;A2AN98;A2AN99;A2AN97	Q9D662	Protein transport protein Sec23B	Sec23b
	1.21404	0.742745	0.727769	-1.05765	-0.850661	-0.776242	Q9D6J6;Q9D6J6-2;M0QWP9;D6RGN4	Q9D6J6;Q9D6J6-2	NADH dehydrogenase [ubiquinone] flavoprotein 2, mitochondrial	Ndufv2
	1.22001	0.501272	0.94434	-0.888541	-0.888541	-0.888541	Q9D6U8	Q9D6U8	Protein FAM162A	Fam162a
	1.33678	0.624348	0.628309	-0.998801	-1.08321	-0.507425	Q9DB77	Q9DB77	Cytochrome b-c1 complex subunit 2, mitochondrial	Uqcrc2
	1.04859	0.659945	0.918586	-1.26734	-0.892586	-0.467189	Q9DBR7;Q9DBR7-2	Q9DBR7;Q9DBR7-2	Protein phosphatase 1 regulatory subunit 12A	Ppp1r12a
	-0.869549	-0.986287	-0.832233	0.568125	0.99417	1.12577	Q9DCC4	Q9DCC4	Pyrroline-5-carboxylate reductase 3	Pycrl
	-1.04965	-0.364563	-1.03133	0.733411	0.265257	1.44687	Q9EPU0-2;Q9EPU0	Q9EPU0-2;Q9EPU0	Regulator of nonsense transcripts 1	Upf1
	1.18155	0.952578	0.537827	-0.755485	-0.95182	-0.964652	Q9EQH2	Q9EQH2	Endoplasmic reticulum aminopeptidase 1	Erap1
	0.995455	0.640823	1.04507	-0.853063	-1.14568	-0.682607	Q9ERG0;Q9ERG0-2;Q4U4S6	Q9ERG0;Q9ERG0-2	LIM domain and actin-binding protein 1	Lima1
	-1.42641	-0.473459	-0.577911	0.437126	0.761517	1.27914	Q9JK48;Q9JK48-2	Q9JK48;Q9JK48-2	Endophilin-B1	Sh3glb1
	-1.09345	-0.872389	-0.699631	0.608748	1.21299	0.843732	Q9JMH6-2;Q9JMH6	Q9JMH6-2;Q9JMH6	Thioredoxin reductase 1, cytoplasmic	Txnrd1
	-0.397062	-1.10897	-1.05579	1.11605	1.0447	0.401074	Q9QUR7	Q9QUR7	Peptidyl-prolyl cis-trans isomerase NIMA-interacting 1	Pin1
	-0.939653	-0.767728	-0.872965	0.297989	0.951175	1.33118	Q9QYI3;F7BTP8;A2A5E1	Q9QYI3;F7BTP8	DnaJ homolog subfamily C member 7	Dnajc7
	0.76191	0.959219	1.00816	-0.909763	-0.909763	-0.909763	Q9QZB9	Q9QZB9	Dynactin subunit 5	Dctn5
	-1.29207	-0.862925	-0.43413	1.17236	0.806878	0.609892	Q9QZD9;A2AE03	Q9QZD9	Eukaryotic translation initiation factor 3 subunit I	Eif3i
	0.663658	0.759443	1.23251	-0.673276	-1.14218	-0.840149	Q9R0E2;A8Y5E6;F6WNR1	Q9R0E2	Procollagen-lysine,2-oxoglutarate 5-dioxygenase 1	Plod1
	0.774034	1.01978	0.936234	-0.910016	-0.910016	-0.910016	Q9R112;F6ZKZ3;H3BLH2	Q9R112;F6ZKZ3	Sulfide:quinone oxidoreductase, mitochondrial	Sqrdl
	-0.631552	-0.72273	-1.01043	1.22809	-0.103885	1.2405	Q9R190	Q9R190	Metastasis-associated protein MTA2	Mta2
	-0.496241	-1.06028	-1.04776	0.772047	1.27469	0.557551	Q9WUM3;D3YUG6	Q9WUM3	Coronin-1B	Coro1b
	1.18684	0.256381	1.13831	-0.908008	-0.786367	-0.887164	Q9WV54;D3Z015;D3Z505	Q9WV54	Acid ceramidase;Acid ceramidase subunit alpha;Acid ceramidase subunit beta	Asah1
	-0.886065	-0.886065	-0.886065	0.882166	1.26835	0.507675	Q9Z179	Q9Z179	SHC SH2 domain-binding protein 1	Shcbp1
	-0.914471	-1.1963	-0.504334	0.529028	1.1492	0.936875	Q9Z1F9;H3BLR3;H3BLM2;A2BH29	Q9Z1F9	SUMO-activating enzyme subunit 2	Uba2
	-1.0191	-1.01876	-0.622646	0.782362	1.22195	0.656208	Q9Z1Z2	Q9Z1Z2	Serine-threonine kinase receptor-associated protein	Strap
	1.15621	0.785239	0.682612	-1.29609	-0.566481	-0.761484	Q9Z247	Q9Z247	Peptidyl-prolyl cis-trans isomerase FKBP9	Fkbp9
	1.24667	0.929238	0.208396	-1.42013	-0.651369	-0.312806	Q9Z2I8;Q9Z2I8-2	Q9Z2I8;Q9Z2I8-2	Succinyl-CoA ligase [GDP-forming] subunit beta, mitochondrial	Suclg2

## Sheet: Fig 4i
		number of annotations in Lin28b/LIP intersection
	cellular process	114
	biological regulation	84
	regulation of biological process	79
	regulation of cellular process	77
	cellular metabolic process	73
	metabolic process	73
	primary metabolic process	71
	macromolecule metabolic process	62
	regulation of metabolic process	62
	cellular macromolecule metabolic process	60
	regulation of cellular metabolic process	58
	cellular component organization or biogenesis	56
	cellular component organization	55
	response to stimulus	48
	developmental process	44
