# Supplementary material for: C/EBPβ-LIP induces cancer-type metabolic reprogramming by regulating the let-7/LIN28B circuit in mice
Source: Commun Biol. 2019 Jun 14;2:208. doi: 10.1038/s42003-019-0461-z (PMC6572810; doi:10.1038/s42003-019-0461-z)
Supplement: Supplementary file 7 — Supplementary Data 3 [file 42003_2019_461_MOESM7_ESM.xlsx]

## Sheet: Fig 3a
	id	baseMean	baseMean.EV	baseMean.LIP	foldChange	log2FoldChange	DESeq.pval	DESeq.padj	edgeR.pval	edgeR.padj	padj.mean	p.value_DESeq_&_edgeR_<=_0.01	p.value_DESeq_&_edgeR_<=_0.05
18791	Sfrp2	406.203	747.445	64.9609	0.0869107	-3.52432	1.16942e-28	2.12869e-24	5.036e-28	2.3505e-24	2.2396e-24	TRUE	TRUE
22580	Wisp2	498.502	921.517	75.4875	0.0819166	-3.6097	3.17547e-25	2.89016e-21	5.21741e-29	3.04397e-25	1.44523e-21	TRUE	TRUE
11970	Lrrc3b	97.3667	194.733	0	0	-Inf	3.65813e-19	1.66472e-15	1.07052e-48	2.49828e-44	8.32362e-16	TRUE	TRUE
3179	Asb4	599.562	1027.21	171.913	0.167359	-2.57898	7.07902e-22	4.29531e-18	1.37735e-17	2.47255e-14	1.23649e-14	TRUE	TRUE
20175	Sult4a1	81.2439	16.6661	145.822	8.74957	3.12921	1.01708e-16	3.08565e-13	2.68021e-19	7.81852e-16	1.54673e-13	TRUE	TRUE
9617	Gpnmb	413.799	692.673	134.926	0.194791	-2.36	6.68617e-15	1.52135e-11	1.27078e-14	1.09838e-11	1.30987e-11	TRUE	TRUE
11950	Lrrc17	479.023	795.639	162.406	0.204121	-2.2925	2.40909e-17	8.77053e-14	4.01339e-14	2.8382e-11	1.42348e-11	TRUE	TRUE
4131	Cadm3	50.5703	91.2624	9.87819	0.108239	-3.2077	5.93016e-14	1.07947e-10	7.86202e-17	1.22317e-13	5.40345e-11	TRUE	TRUE
13429	Mrgprf	92.2449	160.616	23.8737	0.148638	-2.75012	3.6227e-13	5.99491e-10	9.40693e-16	1.04538e-12	3.00268e-10	TRUE	TRUE
8212	Gfra2	418.394	680.38	156.408	0.229883	-2.12103	3.83674e-15	9.97717e-12	2.16189e-12	1.02963e-09	5.19804e-10	TRUE	TRUE
9737	Gpx7	277.782	449.987	105.576	0.234621	-2.0916	4.19161e-14	8.47777e-11	6.46218e-12	2.74196e-09	1.41337e-09	TRUE	TRUE
10119	Hephl1	45.9313	81.6981	10.1646	0.124417	-3.00675	1.17207e-11	1.33344e-08	1.13615e-14	1.01978e-11	6.67232e-09	TRUE	TRUE
10456	Hspa12a	244.032	393.03	95.0343	0.241799	-2.04812	5.46775e-13	8.29412e-10	3.23634e-11	1.30218e-08	6.9256e-09	TRUE	TRUE
21812	Ugt1a7c	265.211	445.805	84.6174	0.189808	-2.39739	1.39669e-11	1.49552e-08	5.57933e-15	5.4252e-12	7.48033e-09	TRUE	TRUE
16763	Postn	71.9098	120.358	23.4614	0.19493	-2.35897	3.53771e-11	3.38931e-08	4.05661e-12	1.85626e-09	1.78747e-08	TRUE	TRUE
19045	Slc1a3	230.493	367.671	93.3154	0.253801	-1.97823	1.75445e-12	2.45663e-09	9.53394e-11	3.53164e-08	1.88865e-08	TRUE	TRUE
16296	Pgm5	32.4497	58.8278	6.07157	0.103209	-3.27636	5.83776e-11	5.31323e-08	1.3663e-14	1.13876e-11	2.65719e-08	TRUE	TRUE
5295	Col8a2	721.294	1180.41	262.182	0.222112	-2.17064	6.8549e-11	5.94189e-08	2.02049e-13	1.20903e-10	2.97699e-08	TRUE	TRUE
7953	Fuca2	186.98	297.24	76.7194	0.258106	-1.95397	2.00337e-11	2.02596e-08	2.60324e-10	8.67882e-08	5.35239e-08	TRUE	TRUE
4852	Ces1g	115.469	186.02	44.918	0.241469	-2.05009	1.73623e-10	1.43657e-07	2.86421e-10	9.15646e-08	1.17611e-07	TRUE	TRUE
6086	Ddit4l	425.13	790.138	60.122	0.0760905	-3.71614	7.77675e-10	5.89834e-07	8.8774e-30	6.90573e-26	2.94917e-07	TRUE	TRUE
852	2610305D13Rik	220.617	65.4451	375.79	5.74206	2.52157	1.17321e-09	8.21384e-07	2.02256e-16	2.95002e-13	4.10692e-07	TRUE	TRUE
12066	Ly6a	716.409	1101.69	331.131	0.300567	-1.73424	1.02022e-11	1.23807e-08	3.51159e-09	9.00134e-07	4.56257e-07	TRUE	TRUE
5674	Cxcl1	5300.39	8103.07	2497.7	0.308241	-1.69787	2.60457e-12	3.3865e-09	5.48423e-09	1.33318e-06	6.68284e-07	TRUE	TRUE
21833	Ulbp1	156.497	244.491	68.5039	0.28019	-1.83552	5.70441e-10	4.51467e-07	3.54854e-09	9.00134e-07	6.758e-07	TRUE	TRUE
1964	A430107O13Rik	348.458	541.983	154.933	0.285862	-1.80661	1.59133e-09	1.07285e-06	1.65848e-09	4.44447e-07	7.58647e-07	TRUE	TRUE
5289	Col6a3	454.008	708.826	199.19	0.281014	-1.83129	3.11467e-09	1.95505e-06	6.32301e-10	1.8445e-07	1.06975e-06	TRUE	TRUE
9756	Grem2	636.822	1027.42	246.226	0.239655	-2.06097	4.06309e-09	2.38582e-06	3.3767e-12	1.57604e-09	1.1937e-06	TRUE	TRUE
11751	Lingo1	914.091	1427.26	400.924	0.280905	-1.83184	9.84449e-09	5.35859e-06	2.72477e-10	8.95606e-08	2.72407e-06	TRUE	TRUE
6741	Ebf1	203.256	315.587	90.9247	0.288113	-1.79529	1.21984e-08	6.34419e-06	4.31775e-09	1.08348e-06	3.71383e-06	TRUE	TRUE
4620	Cd80	70.7236	114.5	26.9472	0.235347	-2.08714	1.51376e-08	7.44731e-06	9.64354e-10	2.71146e-07	3.85923e-06	TRUE	TRUE
20600	Tesc	151.494	235.208	67.7801	0.288171	-1.795	1.00089e-08	5.35859e-06	1.05226e-08	2.36121e-06	3.8599e-06	TRUE	TRUE
20659	Tgfbi	355.507	625.083	85.9315	0.137472	-2.86279	1.84916e-08	8.63083e-06	4.40961e-20	1.4701e-16	4.31541e-06	TRUE	TRUE
20853	Tmem100	27.7497	49.1008	6.39857	0.130315	-2.93992	1.84492e-08	8.63083e-06	8.79262e-12	3.66417e-09	4.31725e-06	TRUE	TRUE
8102	Gas2	307.362	465.948	148.776	0.319298	-1.64703	9.04097e-10	6.58291e-07	4.28369e-08	8.61798e-06	4.63813e-06	TRUE	TRUE
18473	Scara3	263.984	398.399	129.569	0.325223	-1.6205	1.77271e-09	1.15245e-06	6.67253e-08	1.27637e-05	6.95806e-06	TRUE	TRUE
5685	Cxcl5	2215.79	3768.89	662.679	0.175829	-2.50776	5.72528e-08	2.48136e-05	2.63855e-17	4.39827e-14	1.24068e-05	TRUE	TRUE
5693	Cxcr7	131.658	200.431	62.8849	0.313749	-1.67232	2.65184e-08	1.20679e-05	7.21638e-08	1.36918e-05	1.28798e-05	TRUE	TRUE
8107	Gas6	1067.06	1733.57	400.553	0.231056	-2.11368	6.29833e-08	2.66624e-05	6.64014e-13	3.60374e-10	1.33314e-05	TRUE	TRUE
11555	Lamb3	37.7269	66.7981	8.65575	0.129581	-2.94808	6.56165e-08	2.71458e-05	2.5417e-13	1.44672e-10	1.3573e-05	TRUE	TRUE
12500	Mfap5	36.7239	66.7062	6.7416	0.101064	-3.30666	8.66073e-08	3.50336e-05	1.46508e-15	1.48655e-12	1.75168e-05	TRUE	TRUE
12090	Lynx1	28.074	48.715	7.43307	0.152583	-2.71234	1.3935e-07	5.51432e-05	8.46399e-11	3.18587e-08	2.75875e-05	TRUE	TRUE
4213	Car13	665.471	980.75	350.191	0.357065	-1.48574	3.95422e-09	2.38582e-06	3.71726e-07	5.59676e-05	2.91767e-05	TRUE	TRUE
16379	Pid1	91.8372	142.054	41.6206	0.292991	-1.77107	2.03817e-07	7.89379e-05	6.67177e-08	1.27637e-05	4.58508e-05	TRUE	TRUE
5221	Cnrip1	55.0472	87.2233	22.871	0.262212	-1.93119	2.28947e-07	8.68235e-05	2.78515e-08	5.8556e-06	4.63395e-05	TRUE	TRUE
653	2210016F16Rik	508.389	744.908	271.87	0.364971	-1.45415	1.41885e-08	7.17427e-06	8.34478e-07	0.000107527	5.73508e-05	TRUE	TRUE
19467	Snai2	788.257	1148.27	428.24	0.372942	-1.42298	9.33137e-09	5.30809e-06	1.05028e-06	0.000127658	6.64832e-05	TRUE	TRUE
22613	Wscd2	117.946	179.092	56.8003	0.317157	-1.65673	2.85364e-07	0.00010601	2.34601e-07	3.72441e-05	7.16269e-05	TRUE	TRUE
19682	Sod3	962.927	1432.72	493.129	0.344189	-1.53873	3.77825e-07	0.000137551	1.02119e-07	1.79184e-05	7.77346e-05	TRUE	TRUE
5474	Crlf1	1222.9	1931.82	513.982	0.266061	-1.91017	4.79543e-07	0.000171159	4.66268e-11	1.78382e-08	8.55886e-05	TRUE	TRUE
5630	Ctsk	416.1	646.111	186.09	0.288016	-1.79578	5.47716e-07	0.000188115	1.67594e-09	4.44447e-07	9.42795e-05	TRUE	TRUE
11964	Lrrc32	2268.11	3382.45	1153.77	0.341104	-1.55172	5.72037e-07	0.000192829	8.76343e-08	1.56116e-05	0.00010422	TRUE	TRUE
16519	Pla2r1	21.7042	38.294	5.11436	0.133555	-2.90449	6.50255e-07	0.000211368	2.11153e-10	7.14155e-08	0.00010572	TRUE	TRUE
12256	Mapkapk3	87.5376	133.017	42.0582	0.316187	-1.66115	6.10744e-07	0.000202134	3.83347e-07	5.69819e-05	0.000129558	TRUE	TRUE
12288	Masp1	480.463	703.277	257.649	0.366355	-1.44869	1.01526e-06	0.000324224	9.00454e-07	0.000112978	0.000218601	TRUE	TRUE
3469	B3galnt1	396.489	606.313	186.664	0.307868	-1.69962	1.47287e-06	0.000446844	1.09552e-08	2.41191e-06	0.000224628	TRUE	TRUE
10896	Irs4	11.3807	0.287704	22.4737	78.1139	6.28751	1.62368e-06	0.000484523	9.05959e-14	5.87288e-11	0.000242261	TRUE	TRUE
20869	Tmem119	654.078	966.591	341.565	0.353371	-1.50074	1.89249e-06	0.000555629	2.42841e-07	3.82917e-05	0.000296961	TRUE	TRUE
20662	Tgfbr3	2789.47	3968.49	1610.45	0.40581	-1.30112	5.65319e-08	2.48136e-05	6.60762e-06	0.000631976	0.000328395	TRUE	TRUE
21493	Tspan18	86.0244	141.784	30.2645	0.213455	-2.228	2.47302e-06	0.00070338	1.48211e-11	6.06808e-09	0.000351693	TRUE	TRUE
2764	Angpt1	65.3972	115.389	15.4056	0.133511	-2.90497	2.5164e-06	0.000704709	8.25501e-16	1.01393e-12	0.000352355	TRUE	TRUE
19157	Slc2a13	66.2193	102.727	29.7119	0.289232	-1.7897	2.61751e-06	0.000721918	1.0645e-07	1.82663e-05	0.000370092	TRUE	TRUE
10413	Hs3st3b1	32.9568	53.5828	12.3308	0.230126	-2.1195	2.88011e-06	0.00077098	4.14093e-08	8.47691e-06	0.000389728	TRUE	TRUE
8034	Gabrb2	24.9633	41.9409	7.98572	0.190404	-2.39286	3.02755e-06	0.000798703	8.16747e-09	1.90436e-06	0.000400304	TRUE	TRUE
19155	Slc2a10	19.8812	34.5622	5.20019	0.150459	-2.73256	3.08238e-06	0.00080155	4.40696e-09	1.0941e-06	0.000401322	TRUE	TRUE
810	2510009E07Rik	172.444	250.405	94.4828	0.37732	-1.40614	1.45364e-06	0.000446844	4.10481e-06	0.000416496	0.00043167	TRUE	TRUE
20960	Tmem200b	80.6775	123.646	37.7087	0.304973	-1.71325	3.47196e-06	0.000847662	1.59771e-07	2.62576e-05	0.00043696	TRUE	TRUE
3351	Atp8b4	159.501	236.921	82.0812	0.34645	-1.52928	3.20625e-06	0.00082202	6.28273e-07	8.52442e-05	0.000453632	TRUE	TRUE
1673	5730469M10Rik	86.3829	130.597	42.1683	0.322888	-1.6309	3.36336e-06	0.000838675	6.24779e-07	8.52442e-05	0.00046196	TRUE	TRUE
18743	Serpinf1	16850.5	24118.3	9582.77	0.397324	-1.33161	2.83219e-06	0.000769468	2.90103e-06	0.000311738	0.000540603	TRUE	TRUE
17317	Ptn	3769.21	6109.77	1428.64	0.233828	-2.09648	5.2707e-06	0.00118388	6.03759e-13	3.35474e-10	0.00059194	TRUE	TRUE
3776	Bex2	63.1387	30.817	95.4604	3.09766	1.63118	5.33308e-06	0.00118388	3.90033e-07	5.72466e-05	0.000620563	TRUE	TRUE
21653	Txndc16	176.563	254.229	98.8979	0.389011	-1.36212	2.0678e-06	0.000597463	7.43955e-06	0.000701687	0.000649575	TRUE	TRUE
7718	Fgf5	91.2072	135.572	46.8422	0.345515	-1.53318	4.57709e-06	0.00109627	2.29004e-06	0.000252088	0.000674181	TRUE	TRUE
13936	Ndn	315.454	468.196	162.711	0.347527	-1.5248	6.09473e-06	0.00132074	2.73409e-07	4.22553e-05	0.000681499	TRUE	TRUE
21013	Tmem45a	1635.39	2449.39	821.378	0.33534	-1.57631	6.34897e-06	0.00135965	4.19556e-08	8.51406e-06	0.000684082	TRUE	TRUE
22814	Zdhhc15	89.7629	132.666	46.8595	0.353213	-1.50139	4.81534e-06	0.00113836	3.03053e-06	0.000322939	0.000730649	TRUE	TRUE
4125	Cacng7	222.123	324.514	119.733	0.368961	-1.43846	6.6967e-06	0.00140115	1.76427e-06	0.000199868	0.000800509	TRUE	TRUE
8140	Gbp9	34.673	55.265	14.0811	0.254792	-1.97261	7.83737e-06	0.00158515	1.48263e-07	2.47145e-05	0.000804933	TRUE	TRUE
7814	Fmod	1446.33	2314.74	577.927	0.249672	-2.00189	8.94072e-06	0.00174998	5.447e-12	2.35401e-09	0.00087499	TRUE	TRUE
16630	Plxnc1	36.732	61.5779	11.8862	0.193027	-2.37313	9.49492e-06	0.00183868	4.7116e-10	1.40968e-07	0.000919411	TRUE	TRUE
6807	Efemp1	9670.47	13491.6	5849.34	0.433554	-1.20572	5.01355e-07	0.000175503	2.25933e-05	0.00176341	0.000969458	TRUE	TRUE
20199	Susd1	81.7323	121.144	42.3208	0.349343	-1.51728	8.55485e-06	0.00169265	3.29041e-06	0.000344342	0.0010185	TRUE	TRUE
9595	Gpc1	798.96	1129.35	468.568	0.4149	-1.26916	5.30455e-06	0.00118388	1.1631e-05	0.0010166	0.00110024	TRUE	TRUE
19048	Slc1a6	485.614	688.419	282.809	0.410809	-1.28346	5.24144e-06	0.00118388	1.16887e-05	0.00101761	0.00110074	TRUE	TRUE
5478	Crmp1	15.2572	0.575409	29.939	52.0309	5.7013	1.43529e-05	0.00263905	5.45792e-16	7.49244e-13	0.00131953	TRUE	TRUE
19859	Spon2	3693.4	5343.17	2043.63	0.382474	-1.38656	1.31042e-05	0.00248474	1.32184e-06	0.000155797	0.00132027	TRUE	TRUE
17298	Ptgfr	25.4937	42.495	8.49238	0.199844	-2.32305	1.5106e-05	0.00274975	2.29868e-08	4.91814e-06	0.00137733	TRUE	TRUE
10531	Icam1	134.505	76.3134	192.696	2.52505	1.33631	1.12569e-05	0.00215694	7.45676e-06	0.000701687	0.00142932	TRUE	TRUE
17824	Rftn2	132.669	194.493	70.8462	0.364262	-1.45695	1.4244e-05	0.00263905	2.8094e-06	0.000304945	0.001472	TRUE	TRUE
20868	Tmem117	33.5143	52.612	14.4166	0.274017	-1.86766	1.87126e-05	0.00330705	5.17538e-07	7.31986e-05	0.00169012	TRUE	TRUE
3400	Auts2	141.033	200.943	81.1225	0.403709	-1.30861	8.30596e-06	0.00166147	2.74068e-05	0.00205657	0.00185902	TRUE	TRUE
6782	Ednra	23.6409	38.6341	8.64774	0.223837	-2.15948	2.21893e-05	0.00381049	1.46805e-07	2.46474e-05	0.00191757	TRUE	TRUE
2405	Adh7	190.202	268.111	112.293	0.418832	-1.25556	7.19608e-06	0.0014718	3.49432e-05	0.00250914	0.00199047	TRUE	TRUE
14584	Olfml3	865.333	1350.26	380.402	0.281724	-1.82764	2.47681e-05	0.00417457	3.79738e-10	1.16605e-07	0.00208734	TRUE	TRUE
19288	Slc5a7	1422.22	1969.34	875.109	0.444367	-1.17018	1.30538e-06	0.000409686	5.83185e-05	0.00380161	0.00210565	TRUE	TRUE
5684	Cxcl3	15.7631	27.1433	4.38281	0.161469	-2.63067	2.61977e-05	0.00437502	7.2789e-08	1.3699e-05	0.00219436	TRUE	TRUE
21477	Tshz3	450.809	625.349	276.268	0.441783	-1.17859	3.49254e-06	0.000847662	6.07919e-05	0.00391906	0.00238336	TRUE	TRUE
10373	Hoxd8	135.598	201.106	70.0908	0.348527	-1.52066	2.90474e-05	0.00471599	8.38581e-07	0.000107527	0.00241176	TRUE	TRUE
6317	Dkk3	1671.86	2601.75	741.963	0.285179	-1.81006	3.12567e-05	0.00492302	4.65653e-10	1.40968e-07	0.00246158	TRUE	TRUE
20359	Tal1	24.8438	7.52018	42.1675	5.60725	2.48729	3.20173e-05	0.00498129	1.22016e-09	3.38986e-07	0.00249081	TRUE	TRUE
6557	Dsg2	466.951	647.554	286.348	0.4422	-1.17723	5.73712e-06	0.00125823	5.7522e-05	0.00377076	0.00251449	TRUE	TRUE
6533	Dram1	852.455	1175.85	529.057	0.449935	-1.15221	3.33124e-06	0.000838675	7.40268e-05	0.00445249	0.00264558	TRUE	TRUE
16222	Peli2	284.501	401.285	167.717	0.41795	-1.2586	1.86811e-05	0.00330705	2.62286e-05	0.00198733	0.00264719	TRUE	TRUE
9627	Gpr116	75.1474	41.1466	109.148	2.65266	1.40744	2.92758e-05	0.00471599	6.07769e-06	0.000593452	0.00265472	TRUE	TRUE
12001	Lrrc8e	49.6323	74.7051	24.5595	0.328753	-1.60493	3.13723e-05	0.00492302	4.08283e-06	0.000416496	0.00266976	TRUE	TRUE
2368	Adamtsl3	1117.72	1684.28	551.171	0.327245	-1.61156	3.57742e-05	0.00538181	3.00982e-08	6.27145e-06	0.00269404	TRUE	TRUE
5255	Col10a1	35.242	54.3168	16.1671	0.297645	-1.74834	3.60714e-05	0.00538203	1.63619e-06	0.000188098	0.00278507	TRUE	TRUE
22004	Vax2	43.3312	65.5045	21.158	0.323	-1.63039	3.54224e-05	0.00537329	5.0101e-06	0.000497535	0.00293541	TRUE	TRUE
7749	Fibin	114.601	162.911	66.2916	0.40692	-1.29718	2.15563e-05	0.00373705	3.08177e-05	0.00226874	0.0030029	TRUE	TRUE
20907	Tmem154	32.0893	53.3277	10.8509	0.203476	-2.29707	4.19196e-05	0.00605605	8.24188e-09	1.90436e-06	0.00302898	TRUE	TRUE
8133	Gbp2	69.9649	102.469	37.4608	0.365582	-1.45173	3.77191e-05	0.00553896	1.01472e-05	0.000896989	0.00321798	TRUE	TRUE
2428	Adra1d	158.634	253.459	63.8081	0.251749	-1.98994	4.80704e-05	0.00678315	1.39973e-10	5.02545e-08	0.0033916	TRUE	TRUE
7559	Fbln5	6845.08	9558.41	4131.75	0.432264	-1.21002	3.36601e-05	0.00519249	2.15578e-05	0.00171748	0.00345498	TRUE	TRUE
20791	Tlr2	213.263	299.151	127.376	0.425791	-1.23178	2.29307e-05	0.00390101	4.43494e-05	0.00305305	0.00347703	TRUE	TRUE
10996	Jakmip2	64.5977	94.0954	35.1	0.373025	-1.42265	3.95535e-05	0.00575994	1.98673e-05	0.00160987	0.0036849	TRUE	TRUE
2432	Adrb1	223.695	310.28	137.11	0.441891	-1.17824	1.34275e-05	0.00251981	9.09229e-05	0.00518794	0.00385387	TRUE	TRUE
17083	Pros1	1659.27	2265.46	1053.07	0.464838	-1.1052	5.29828e-06	0.00118388	0.000120374	0.00667258	0.00392823	TRUE	TRUE
16886	Ppp1r9a	736.973	383.487	1090.46	2.84354	1.50769	5.85998e-05	0.00802025	7.47485e-08	1.39553e-05	0.0040171	TRUE	TRUE
16877	Ppp1r3b	203.573	301.198	105.947	0.351752	-1.50737	5.98322e-05	0.0081278	5.90723e-07	8.15722e-05	0.00410469	TRUE	TRUE
5195	Cnksr2	39.6437	15.0397	64.2477	4.27187	2.09487	6.17088e-05	0.00832063	7.94385e-09	1.87258e-06	0.00416125	TRUE	TRUE
5267	Col1a2	166865	226870	106860	0.471019	-1.08614	6.53583e-06	0.00138339	0.000133987	0.00727174	0.00432757	TRUE	TRUE
5786	Cyp2j6	112.164	163.236	61.092	0.374256	-1.4179	6.22125e-05	0.00832687	6.12183e-06	0.000595271	0.00446107	TRUE	TRUE
18725	Serpinb6b	205.479	285.573	125.384	0.439062	-1.1875	2.83938e-05	0.00465632	7.57667e-05	0.00453217	0.00459425	TRUE	TRUE
13744	Mylip	158.182	235.993	80.3704	0.340563	-1.55401	7.7131e-05	0.0100287	4.52228e-07	6.51459e-05	0.00504691	FALSE	TRUE
17865	Rgs4	515.595	756.525	274.665	0.363062	-1.46171	7.64099e-05	0.0100064	8.16076e-07	0.000105942	0.00505617	FALSE	TRUE
7935	Fstl1	35438.9	47941.1	22936.7	0.478435	-1.06361	6.97004e-06	0.00144177	0.000186066	0.0094602	0.00545099	TRUE	TRUE
21528	Ttbk1	52.6555	82.6037	22.7074	0.274896	-1.86304	8.91941e-05	0.011275	8.14956e-08	1.50665e-05	0.00564503	FALSE	TRUE
2118	Abcc12	208.878	130.314	287.442	2.20577	1.14128	5.26067e-05	0.00736616	6.3611e-05	0.00403394	0.00570005	TRUE	TRUE
17020	Prkg1	15.2943	25.7392	4.84939	0.188405	-2.40809	9.61762e-05	0.0119095	5.59155e-07	7.76727e-05	0.00599358	FALSE	TRUE
5294	Col8a1	19647.6	26617.4	12677.7	0.476293	-1.07008	2.06238e-05	0.00360975	0.000164372	0.00856236	0.00608606	TRUE	TRUE
19297	Slc6a17	2650.12	3722.87	1577.38	0.423701	-1.23888	9.78517e-05	0.0120351	1.605e-05	0.0013425	0.0066888	FALSE	TRUE
16054	Pcdhga6	50.2112	81.0088	19.4136	0.239648	-2.06101	0.000113159	0.0136413	4.51344e-09	1.10874e-06	0.00682121	FALSE	TRUE
16527	Plagl1	198.648	273.252	124.045	0.453956	-1.13937	3.42768e-05	0.00524319	0.000174092	0.00898845	0.00711582	TRUE	TRUE
4569	Cd248	1657.99	2238.29	1077.69	0.481478	-1.05446	1.74323e-05	0.00314179	0.00023245	0.0112312	0.0071865	FALSE	TRUE
9707	Gpr85	217.263	299.071	135.455	0.452919	-1.14268	4.29868e-05	0.00616133	0.000162432	0.00849929	0.00733031	TRUE	TRUE
17	0610010O12Rik	951.093	608.751	1293.44	2.12474	1.08729	7.63105e-05	0.0100064	7.99794e-05	0.00473744	0.00737192	FALSE	TRUE
20693	Thbs2	4098.59	6600.22	1596.96	0.241956	-2.04719	0.000127413	0.0148673	2.1036e-12	1.02275e-09	0.00743364	FALSE	TRUE
2973	Aqp1	941.227	1422.61	459.842	0.323238	-1.62933	0.000126873	0.0148673	2.31819e-08	4.91814e-06	0.00743609	FALSE	TRUE
20486	Tbx5	40.9536	60.8964	21.0109	0.345026	-1.53522	0.000112326	0.0136312	1.93206e-05	0.00157652	0.00760385	FALSE	TRUE
17424	Qpct	37.5095	57.1342	17.8848	0.313032	-1.67562	0.000133772	0.0155099	4.19458e-06	0.000423762	0.00796682	FALSE	TRUE
10927	Itga11	809.611	1335.53	283.687	0.212415	-2.23505	0.000139785	0.0161044	5.41297e-14	3.71537e-11	0.00805221	FALSE	TRUE
21476	Tshz2	23.4936	37.2724	9.71481	0.260643	-1.93985	0.000143505	0.016429	1.47182e-06	0.00017174	0.00830039	FALSE	TRUE
12240	Mapk13	14.6449	24.6121	4.67775	0.190059	-2.39548	0.000147453	0.0167755	4.32967e-07	6.27587e-05	0.00841914	FALSE	TRUE
23261	Zmat4	8.83005	1.64934	16.0108	9.70736	3.27908	0.000150158	0.0169772	1.52655e-07	2.52661e-05	0.00850122	FALSE	TRUE
20292	Sytl4	108.085	151.202	64.9669	0.429669	-1.2187	8.73786e-05	0.0111227	0.000113691	0.00634739	0.00873507	FALSE	TRUE
2904	Apba1	32.7442	50.7479	14.7405	0.290465	-1.78356	0.00015471	0.0172772	1.89832e-06	0.000214015	0.00874561	FALSE	TRUE
2360	Adamts4	138.66	192.044	85.2754	0.444041	-1.17124	7.90562e-05	0.0102061	0.000137993	0.00745448	0.00883029	FALSE	TRUE
5594	Cth	324.742	455.223	194.262	0.426741	-1.22857	0.000123955	0.0147474	4.24962e-05	0.00295791	0.00885266	FALSE	TRUE
2644	Aldh1l2	3090.44	4163.95	2016.93	0.48438	-1.04579	3.77318e-05	0.00553896	0.000298779	0.0133575	0.00944823	FALSE	TRUE
5550	Cspg4	209.149	293.95	124.348	0.423025	-1.24119	0.000151351	0.0170064	3.95507e-05	0.0027801	0.00989326	FALSE	TRUE
18330	Rtn4rl1	67.6046	98.7491	36.4601	0.36922	-1.43745	0.000172835	0.0190673	9.2076e-06	0.000823286	0.00994531	FALSE	TRUE
18309	Rspo2	130.544	222.733	38.355	0.172202	-2.53783	0.000183564	0.0200084	6.77319e-15	6.32264e-12	0.0100042	FALSE	TRUE
21613	Tubb4a	52.9868	87.5661	18.4075	0.210213	-2.25008	0.000199201	0.0212548	2.7938e-10	9.05539e-08	0.0106275	FALSE	TRUE
11878	Lox	54715.8	72981.9	36449.8	0.499436	-1.00163	3.06056e-05	0.00488696	0.00041843	0.0176506	0.0112688	FALSE	TRUE
4984	Chst3	35.7916	53.5937	17.9896	0.335666	-1.5749	0.000199669	0.0212548	1.89134e-05	0.00155003	0.0114024	FALSE	TRUE
1898	9930013L23Rik	19539.3	26111.2	12967.4	0.496622	-1.00978	2.69722e-05	0.00446341	0.000444507	0.0185397	0.0115016	FALSE	TRUE
14309	Npy1r	300.042	406.575	193.509	0.475949	-1.07112	8.00865e-05	0.0102663	0.000291403	0.0131716	0.0117189	FALSE	TRUE
13564	Mt1	3381.07	4544.06	2218.07	0.488126	-1.03467	5.49304e-05	0.00757498	0.000368009	0.0159336	0.0117543	FALSE	TRUE
2366	Adamtsl1	295.842	453.163	138.521	0.305676	-1.70993	0.000230446	0.0239207	1.01846e-08	2.30755e-06	0.0119615	FALSE	TRUE
11153	Kctd12	267.26	387.445	147.076	0.379605	-1.39743	0.000231283	0.0239207	2.20945e-06	0.000245533	0.0120831	FALSE	TRUE
21492	Tspan17	54.7199	78.9641	30.4757	0.385944	-1.37354	0.000197006	0.0212195	5.93382e-05	0.00385362	0.0125366	FALSE	TRUE
21015	Tmem47	807.086	1231.69	382.485	0.310537	-1.68716	0.000252873	0.0258598	6.95334e-09	1.65582e-06	0.0129307	FALSE	TRUE
5622	Ctsb	9505.52	12648.3	6362.79	0.503057	-0.991207	4.35055e-05	0.00618696	0.000509611	0.0204695	0.0133282	FALSE	TRUE
17644	Rassf9	47.8405	69.4806	26.2004	0.37709	-1.40702	0.000242617	0.0249511	4.49069e-05	0.00307329	0.0140122	FALSE	TRUE
18895	Shox2	151.856	207.198	96.5146	0.465808	-1.10219	0.000110571	0.0135082	0.000328553	0.0145217	0.0140149	FALSE	TRUE
6903	Eif4e3	64.3954	20.3865	108.404	5.31746	2.41074	0.000279912	0.0281505	1.44945e-12	7.35344e-10	0.0140753	FALSE	TRUE
16420	Pik3r5	268.01	365.772	170.247	0.465446	-1.10331	0.000125756	0.0148645	0.000298279	0.0133575	0.014111	FALSE	TRUE
21062	Tmem90b	39.2277	60.6367	17.8187	0.29386	-1.7668	0.000284795	0.0283655	7.09628e-07	9.51758e-05	0.0142303	FALSE	TRUE
3158	Arx	24.2791	10.6228	37.9354	3.57112	1.83638	0.000308651	0.0302063	2.23644e-06	0.000247354	0.0152268	FALSE	TRUE
16157	Pdgfra	49.63	71.3703	27.8897	0.390774	-1.35559	0.000270334	0.027491	6.40234e-05	0.00404909	0.01577	FALSE	TRUE
17564	Ralgapa2	2023.22	1385.99	2660.46	1.91954	0.940762	9.38381e-05	0.0116995	0.000547999	0.0218984	0.016799	FALSE	TRUE
3210	Aspn	7.44327	13.6721	1.21442	0.0888242	-3.4929	0.000371888	0.0352577	1.17181e-06	0.000140962	0.0176993	FALSE	TRUE
16046	Pcdhga1	98.544	135.807	61.2815	0.451241	-1.14803	0.000222381	0.0232644	0.000263242	0.0122928	0.0177786	FALSE	TRUE
14254	Nov	368.725	494.978	242.473	0.489865	-1.02954	0.0001611	0.0178812	0.000453086	0.018781	0.0183311	FALSE	TRUE
3378	AU018091	31.4566	15.2472	47.666	3.12621	1.64441	0.000387275	0.036338	6.53963e-06	0.000630642	0.0184843	FALSE	TRUE
5301	Colec12	1857.99	2737.89	978.085	0.357241	-1.48503	0.000399226	0.0371016	2.57174e-07	4.02796e-05	0.0185709	FALSE	TRUE
17142	Prrx2	1060.53	1407.13	713.924	0.507362	-0.978912	5.34275e-05	0.00742397	0.000808711	0.029768	0.018596	FALSE	TRUE
11529	Ky	22.0573	6.46431	37.6503	5.82433	2.54209	0.000409948	0.0374989	1.54585e-09	4.19484e-07	0.0187497	FALSE	TRUE
16662	Pnmal2	20.102	31.4785	8.72554	0.277191	-1.85105	0.000403566	0.0371016	8.05691e-06	0.000746127	0.0189239	FALSE	TRUE
3147	Arsj	172.955	253.771	92.1398	0.363083	-1.46163	0.000415736	0.0378382	1.58007e-06	0.000182544	0.0190104	FALSE	TRUE
6246	Dgkg	48.7253	70.8277	26.6229	0.375882	-1.41165	0.000356414	0.0341463	6.99761e-05	0.00430879	0.0192276	FALSE	TRUE
6965	Emilin2	965.492	1442.69	488.291	0.338458	-1.56295	0.000425613	0.0384781	5.80676e-08	1.13876e-05	0.0192448	FALSE	TRUE
22378	Vnn1	8663.22	11450.6	5875.84	0.513147	-0.962555	0.000118793	0.0142263	0.000683124	0.0260697	0.020148	FALSE	TRUE
10731	Il27ra	18.563	7.78257	29.3435	3.77041	1.91472	0.000458505	0.0405332	4.64762e-06	0.000463511	0.0204984	FALSE	TRUE
5998	Darc	5.35481	10.3906	0.318983	0.0306991	-5.02566	0.000478724	0.0414963	3.58913e-07	5.43893e-05	0.0207753	FALSE	TRUE
10696	Il17re	16.0758	25.7768	6.37477	0.247306	-2.01563	0.000468584	0.041181	6.41136e-06	0.000620838	0.0209009	FALSE	TRUE
10105	Hecw1	1080.57	649.59	1511.54	2.32691	1.21842	0.000473369	0.0412284	1.07597e-05	0.000943985	0.0210862	FALSE	TRUE
16267	Pfn2	943.569	1248.48	638.66	0.511552	-0.967048	9.12946e-05	0.0114609	0.000860659	0.0309957	0.0212283	FALSE	TRUE
9598	Gpc4	1955.24	2695.24	1215.24	0.450883	-1.14918	0.000433451	0.0388675	5.94466e-05	0.00385362	0.0213606	FALSE	TRUE
10952	Itgb5	232.283	311.256	153.309	0.49255	-1.02166	0.000175496	0.0192443	0.000609173	0.0238929	0.0215686	FALSE	TRUE
2358	Adamts20	30.4972	48.5162	12.4782	0.257195	-1.95906	0.000509969	0.0433641	3.88525e-07	5.72466e-05	0.0217107	FALSE	TRUE
6305	Diras2	29.6455	45.6924	13.5987	0.297615	-1.74848	0.000546397	0.0449439	5.65956e-06	0.000554946	0.0227494	FALSE	TRUE
8377	Gm10345	111.314	70.7933	151.836	2.14477	1.10083	0.000383653	0.0361846	0.000190561	0.00958434	0.0228845	FALSE	TRUE
11284	Klf8	60.1515	19.9181	100.385	5.03986	2.33339	0.000565987	0.045994	4.4682e-12	1.96744e-09	0.022997	FALSE	TRUE
8169	Gda	201.863	285.537	118.19	0.413922	-1.27257	0.000548127	0.0449439	2.40818e-05	0.00184868	0.0233963	FALSE	TRUE
2347	Adamts1	10577.2	13894.5	7259.9	0.522502	-0.936492	7.5359e-05	0.0100064	0.00110255	0.0370219	0.0235142	FALSE	TRUE
11111	Kcnk1	70.3362	137.598	3.07456	0.0223445	-5.48393	0.000594669	0.047477	7.29098e-33	8.50748e-29	0.0237385	FALSE	TRUE
16149	Pde8a	137.559	192.273	82.8446	0.430869	-1.21468	0.000507923	0.0433641	8.29608e-05	0.00479444	0.0240793	FALSE	TRUE
7720	Fgf7	4742.12	6455.45	3028.79	0.469183	-1.09178	0.000458707	0.0405332	0.000151002	0.00799079	0.024262	FALSE	TRUE
5426	Cpxm1	634.584	867.308	401.861	0.463343	-1.10985	0.000488447	0.0419397	0.000134757	0.00729656	0.0246181	FALSE	TRUE
16089	Pcolce	13600.1	18126.2	9074.05	0.500605	-0.998255	0.000301876	0.0298644	0.000480256	0.0196282	0.0247463	FALSE	TRUE
16975	Prelp	58.8898	95.2735	22.5062	0.236228	-2.08175	0.000629483	0.050037	1.82795e-09	4.79314e-07	0.0250187	FALSE	FALSE
16644	Pmp22	2033.94	2695.15	1372.73	0.509334	-0.973316	0.000217673	0.0229034	0.000757845	0.0282973	0.0256004	FALSE	TRUE
16061	Pcdhgb5	22.2048	34.1804	10.2292	0.299272	-1.74047	0.000640741	0.0507105	2.16368e-05	0.00171748	0.026214	FALSE	FALSE
10639	Igfbp7	595.496	809.439	381.553	0.47138	-1.08504	0.000522203	0.0439323	0.000177965	0.00912786	0.0265301	FALSE	TRUE
13927	Ncrna00086	40.3089	21.9224	58.6955	2.67743	1.42085	0.000652024	0.0511586	3.07576e-05	0.00226874	0.0267137	FALSE	FALSE
18457	Sbsn	308.335	419.401	197.269	0.470359	-1.08817	0.000531548	0.0443842	0.00019154	0.00961281	0.0269985	FALSE	TRUE
15899	Palm2	235.247	316.115	154.379	0.488362	-1.03398	0.000319679	0.0311183	0.000583285	0.0229935	0.0270559	FALSE	TRUE
14509	Oaf	1407.3	1850.35	964.254	0.521119	-0.940315	0.000196183	0.0212195	0.00105828	0.0361597	0.0286896	FALSE	TRUE
11902	Lpl	431.418	637.393	225.444	0.353697	-1.49942	0.000757414	0.0581738	3.05688e-07	4.69332e-05	0.0291104	FALSE	FALSE
10648	Igsf10	254.699	442.651	66.7482	0.150792	-2.72937	0.00079028	0.0596907	4.09259e-18	7.95906e-15	0.0298454	FALSE	FALSE
18077	Rnf39	23.9509	36.7239	11.1779	0.304377	-1.71607	0.000764563	0.0584762	3.30059e-05	0.00239956	0.0304379	FALSE	FALSE
5595	Cthrc1	2480.38	3460.67	1500.1	0.433472	-1.20599	0.000781146	0.0592466	3.45313e-05	0.00249491	0.0308708	FALSE	FALSE
901	2810032G03Rik	9.38066	16.3408	2.42056	0.14813	-2.75506	0.000837445	0.0619675	4.45206e-06	0.000447835	0.0312077	FALSE	FALSE
14006	Negr1	60.9333	94.9262	26.9405	0.283805	-1.81703	0.000848698	0.0625459	8.9546e-08	1.58313e-05	0.0312809	FALSE	FALSE
4719	Cdk3-ps	35.9564	18.7715	53.1412	2.83095	1.50129	0.000834574	0.0619675	1.31746e-05	0.00113452	0.031551	FALSE	FALSE
4225	Card10	1755.07	1201.66	2308.48	1.92107	0.941911	0.000481064	0.0415014	0.000559739	0.0222154	0.0318584	FALSE	TRUE
10936	Itga9	17.0999	27.1792	7.0205	0.258304	-1.95286	0.000882631	0.0647844	1.04345e-05	0.000918906	0.0328516	FALSE	FALSE
8069	Galnt13	140.247	207.88	72.6143	0.349308	-1.51743	0.000910307	0.066387	8.88352e-07	0.000112062	0.0332495	FALSE	FALSE
19852	Spns2	659.925	463.207	856.643	1.84938	0.887038	0.000306849	0.0301922	0.00114965	0.0382185	0.0342054	FALSE	TRUE
18411	Samd11	8.98322	2.14875	15.8177	7.36135	2.87997	0.00095884	0.0688666	7.50516e-07	9.95159e-05	0.0344831	FALSE	FALSE
3921	Btbd11	11.7894	20.3407	3.23819	0.159198	-2.65111	0.000960947	0.0688666	9.43591e-07	0.000116511	0.0344916	FALSE	FALSE
19025	Slc16a7	33.7424	49.0124	18.4724	0.376893	-1.40777	0.000836937	0.0619675	0.000132793	0.00722783	0.0345977	FALSE	FALSE
16529	Plat	1437.63	1887.73	987.524	0.523128	-0.934765	0.000352503	0.0339504	0.00107947	0.0365597	0.0352551	FALSE	TRUE
12435	Megf10	511.152	680.001	342.304	0.503387	-0.990259	0.00053784	0.0445014	0.000686605	0.0261391	0.0353203	FALSE	TRUE
20216	Svep1	983.749	1577.03	390.465	0.247594	-2.01395	0.0010097	0.0709635	4.32015e-12	1.93884e-09	0.0354818	FALSE	FALSE
4143	Calcrl	675.995	900.827	451.162	0.500831	-0.997605	0.000578931	0.0464242	0.000641254	0.025025	0.0357246	FALSE	TRUE
12229	Map3k9	864.86	593.77	1135.95	1.91312	0.935925	0.000565897	0.045994	0.000672941	0.0257449	0.0358695	FALSE	TRUE
14359	Nrk	318.254	220.007	416.502	1.89313	0.920775	0.000456867	0.0405332	0.000883411	0.0316199	0.0360765	FALSE	TRUE
19312	Slc7a11	539.374	749.836	328.912	0.438645	-1.18888	0.000990495	0.0698837	4.31388e-05	0.00298733	0.0364355	FALSE	FALSE
16158	Pdgfrb	20.4817	31.2406	9.72283	0.311224	-1.68397	0.000978985	0.0697448	4.64242e-05	0.00314942	0.0364471	FALSE	FALSE
2639	Aldh1a2	71.7988	115.331	28.2671	0.245096	-2.02858	0.00108177	0.0745891	1.30915e-09	3.59431e-07	0.0372947	FALSE	FALSE
10934	Itga7	1406.19	2307.81	504.567	0.218634	-2.19341	0.00109516	0.0746637	2.43465e-13	1.42044e-10	0.0373318	FALSE	FALSE
7996	G0s2	3.66327	7.32655	0	0	-Inf	0.00113419	0.0762539	1.6741e-06	0.000191512	0.0382227	FALSE	FALSE
6848	Ehd3	273.418	361.155	185.682	0.514134	-0.959784	0.00040317	0.0371016	0.00120295	0.0397076	0.0384046	FALSE	TRUE
7722	Fgf9	18.1598	28.5058	7.81382	0.274113	-1.86716	0.00111302	0.0755984	1.77628e-05	0.00146477	0.0385316	FALSE	FALSE
16174	Pdk4	235.457	326.285	144.63	0.443263	-1.17376	0.00103668	0.0725796	9.17025e-05	0.00521966	0.0388997	FALSE	FALSE
11760	Lipg	105.3	157.017	53.5837	0.341261	-1.55105	0.00117613	0.0778183	6.25298e-07	8.52442e-05	0.0389518	FALSE	FALSE
16981	Prg2	18.7931	35.3989	2.1874	0.0617929	-4.01642	0.00119419	0.078194	8.74727e-14	5.83243e-11	0.039097	FALSE	FALSE
14574	Oit3	32.5056	17.8339	47.1772	2.64536	1.40347	0.00109277	0.0746637	5.78895e-05	0.00378422	0.039224	FALSE	FALSE
5383	Cpa6	22.8844	34.7085	11.0603	0.318662	-1.6499	0.00115938	0.0773046	4.11571e-05	0.0028757	0.0400902	FALSE	FALSE
8211	Gfra1	74.6804	102.783	46.5782	0.453172	-1.14187	0.000816186	0.0611401	0.000468321	0.0192755	0.0402078	FALSE	FALSE
7003	Enpp2	10.1201	18.4575	1.78259	0.096578	-3.37216	0.00125035	0.0809971	4.78274e-08	9.53973e-06	0.0405033	FALSE	FALSE
10374	Hoxd9	24.9993	37.7317	12.2669	0.325109	-1.621	0.00122711	0.0797753	2.53087e-05	0.00193016	0.0408527	FALSE	FALSE
1794	9030425E11Rik	508.939	709.188	308.69	0.435272	-1.20001	0.00120548	0.0786501	4.62783e-05	0.00314868	0.0408994	FALSE	FALSE
2514	Ahr	4920.83	3379.83	6461.83	1.91188	0.934995	0.000729289	0.0564904	0.000666873	0.0255967	0.0410436	FALSE	FALSE
16408	Pik3c2b	92.915	58.7468	127.083	2.16324	1.11319	0.00104389	0.0728044	0.000183932	0.00937207	0.0410883	FALSE	FALSE
96	1190002N15Rik	5302.04	6889.59	3714.5	0.539146	-0.891251	0.000285166	0.0283655	0.00178186	0.0542861	0.0413258	FALSE	FALSE
10911	Islr	11.8289	21.0656	2.5922	0.123054	-3.02264	0.00131064	0.0834183	5.14444e-08	1.01742e-05	0.0417142	FALSE	FALSE
19703	Sowahd	102.215	142.202	62.2282	0.437603	-1.19231	0.00115627	0.0773046	0.000141276	0.00756182	0.0424332	FALSE	FALSE
3384	AU021092	73.9893	101.79	46.1887	0.453765	-1.13998	0.000911759	0.066387	0.000495862	0.0200901	0.0432386	FALSE	FALSE
10076	Hdac9	13.2545	21.5741	4.93496	0.228745	-2.12819	0.00138266	0.0870882	1.17297e-05	0.00101761	0.0440529	FALSE	FALSE
21125	Tnfrsf11b	771.46	1118.17	424.746	0.379857	-1.39647	0.00140317	0.0880756	1.51766e-06	0.000176207	0.0441259	FALSE	FALSE
845	2610109H07Rik	14.0952	24.1748	4.01548	0.166101	-2.58986	0.00142518	0.0885413	3.27998e-07	5.00293e-05	0.0442956	FALSE	FALSE
4976	Chst1	178.626	237.905	119.346	0.501654	-0.995234	0.000578508	0.0464242	0.00131183	0.0426868	0.0445555	FALSE	TRUE
8961	Gm2115	1088.53	1415.09	761.967	0.538458	-0.893095	0.000211365	0.0223691	0.0023365	0.0668867	0.0446279	FALSE	FALSE
15853	P4ha3	1070.6	1389.36	751.842	0.541143	-0.885918	0.000274964	0.0278065	0.00210273	0.0618027	0.0448046	FALSE	FALSE
9722	Gprin3	96.2509	149.677	42.8243	0.286111	-1.80535	0.00148334	0.0918406	2.28025e-08	4.91814e-06	0.0459228	FALSE	FALSE
7910	Frmd5	64.1493	32.3275	95.9711	2.96871	1.56984	0.00151738	0.0933139	7.72525e-07	0.000101855	0.0467079	FALSE	FALSE
1756	6720456H20Rik	464.806	606.634	322.978	0.53241	-0.909391	0.000426995	0.0384781	0.00185725	0.0561991	0.0473386	FALSE	FALSE
5981	Dact3	305.988	404.769	207.208	0.511918	-0.966016	0.000776319	0.0591269	0.00111619	0.0373725	0.0482497	FALSE	FALSE
15977	Paxip1	7073.29	5063.38	9083.19	1.7939	0.843097	0.000523722	0.0439323	0.00173299	0.0532842	0.0486082	FALSE	FALSE
21843	Unc13a	33.2763	18.4126	48.1401	2.61451	1.38654	0.00150328	0.0927601	7.84729e-05	0.00467174	0.0487159	FALSE	FALSE
4977	Chst10	78.2851	106.258	50.3124	0.473494	-1.07858	0.000990127	0.0698837	0.000792363	0.0293049	0.0495943	FALSE	FALSE
17141	Prrx1	613.016	797.009	429.023	0.538291	-0.893541	0.000338912	0.032815	0.00233876	0.0668867	0.0498508	FALSE	FALSE
18628	Sema3d	2657.6	3455.86	1859.33	0.538024	-0.894259	0.000648107	0.0510714	0.00165932	0.051494	0.0512827	FALSE	FALSE
9631	Gpr124	2709.23	3518.83	1899.63	0.539846	-0.889379	0.000534864	0.0444572	0.00198982	0.0589295	0.0516933	FALSE	FALSE
10473	Hspb6	730.483	948.683	512.282	0.539993	-0.888988	0.000401782	0.0371016	0.00234842	0.066917	0.0520093	FALSE	FALSE
1716	6230427J02Rik	131.452	174.694	88.2102	0.50494	-0.985815	0.000746273	0.057561	0.00147783	0.046859	0.05221	FALSE	FALSE
19083	Slc24a3	1074.19	1418.01	730.376	0.515072	-0.957155	0.000980864	0.0697448	0.00103495	0.0357375	0.0527411	FALSE	FALSE
19907	Srcin1	13.8248	22.2861	5.36356	0.240669	-2.05488	0.00176019	0.105052	2.55335e-05	0.00194096	0.0534963	FALSE	FALSE
19364	Slfn9	453.47	589.518	317.421	0.538441	-0.893141	0.000470562	0.041181	0.0022904	0.0661323	0.0536566	FALSE	FALSE
18723	Serpinb5	17.9361	27.5194	8.3528	0.303524	-1.72012	0.00172024	0.103345	8.29993e-05	0.00479444	0.0540698	FALSE	FALSE
123	1500009L16Rik	25.9564	38.0726	13.8402	0.363521	-1.45989	0.00165794	0.0999323	0.000170856	0.00884094	0.0543866	FALSE	FALSE
7041	Epha3	64.1035	98.7921	29.4148	0.297744	-1.74785	0.00187933	0.110659	1.93081e-07	3.08625e-05	0.0553449	FALSE	FALSE
7419	Fam20a	69.7561	94.4027	45.1095	0.477841	-1.0654	0.00111898	0.0757202	0.00100845	0.0351256	0.0554229	FALSE	FALSE
10679	Il12rb1	45.8024	27.5505	64.0544	2.32498	1.21722	0.00163917	0.0991287	0.000263377	0.0122928	0.0557108	FALSE	FALSE
11876	Lonrf3	55.2829	76.4688	34.097	0.445895	-1.16523	0.00137471	0.0870882	0.00064847	0.0252222	0.0561552	FALSE	FALSE
17387	Pvalb	23.3662	11.6575	35.0749	3.00877	1.58918	0.00188454	0.110659	3.11649e-05	0.00228709	0.056473	FALSE	FALSE
21051	Tmem86a	45.5524	63.7146	27.3903	0.42989	-1.21796	0.00156394	0.0958533	0.000411717	0.0174062	0.0566298	FALSE	FALSE
20496	Tceal1	24.5563	37.3663	11.7463	0.314357	-1.66952	0.0019119	0.111546	3.48665e-05	0.00250914	0.0570275	FALSE	FALSE
4819	Cenpv	194.374	133.253	255.495	1.91737	0.939126	0.00118814	0.0780785	0.00109654	0.0369223	0.0575004	FALSE	FALSE
16167	Pdia5	3124.59	4017.82	2231.37	0.555369	-0.848481	0.000366307	0.0349104	0.00301076	0.0802994	0.0576049	FALSE	FALSE
4983	Chst2	729.767	1010.94	448.597	0.443743	-1.1722	0.00192847	0.111796	5.21087e-05	0.00346456	0.0576303	FALSE	FALSE
2598	Akap5	4128.74	2990	5267.47	1.76169	0.816963	0.000670755	0.0524024	0.0021761	0.0634794	0.0579409	FALSE	FALSE
4479	Ccl7	2551.52	3549.75	1553.3	0.437581	-1.19238	0.00195673	0.113074	4.3472e-05	0.0030015	0.0580379	FALSE	FALSE
7247	Fabp4	38.0808	55.1914	20.9703	0.379956	-1.3961	0.00186299	0.110104	0.000109088	0.00611966	0.0581119	FALSE	FALSE
10058	Hcn1	81.0373	113.577	48.4976	0.427002	-1.22769	0.00183236	0.108646	0.000153874	0.00812433	0.0583853	FALSE	FALSE
12163	Maged2	20.6856	31.9916	9.37954	0.293188	-1.7701	0.00202818	0.116463	2.0693e-05	0.00166521	0.0590643	FALSE	FALSE
4067	C730002L08Rik	321.984	206.779	437.19	2.11429	1.08017	0.00191817	0.111554	0.000130193	0.00711548	0.059335	FALSE	FALSE
8078	Galntl1	14.9994	23.3428	6.65603	0.285143	-1.81024	0.00208945	0.11923	6.90922e-05	0.00426562	0.0617476	FALSE	FALSE
17331	Ptpn13	525.491	678.802	372.179	0.548288	-0.866994	0.000512184	0.0433641	0.00300218	0.080254	0.0618091	FALSE	FALSE
2030	A830082N09Rik	140.837	95.8044	185.869	1.94009	0.956124	0.00141485	0.0885036	0.00101467	0.0352898	0.0618967	FALSE	FALSE
11315	Klhl29	253.705	331.514	175.895	0.530581	-0.914354	0.000918278	0.0665953	0.00195762	0.0583212	0.0624582	FALSE	FALSE
5675	Cxcl10	123.247	184.732	61.7618	0.334333	-1.58064	0.00223103	0.126122	5.05233e-07	7.1894e-05	0.0630971	FALSE	FALSE
10925	Itga1	383.883	542.409	225.356	0.415474	-1.26717	0.00220479	0.125027	1.37189e-05	0.00117705	0.0631022	FALSE	FALSE
16146	Pde6h	15.1213	23.5087	6.73384	0.28644	-1.80369	0.002266	0.127309	6.90922e-05	0.00426562	0.0657872	FALSE	FALSE
6374	Dmxl2	332.648	235.777	429.518	1.82171	0.865293	0.00117991	0.0778183	0.0018615	0.0561991	0.0670087	FALSE	FALSE
23087	Zfp677	18.639	28.4428	8.83516	0.310629	-1.68674	0.00233133	0.130175	8.75395e-05	0.00501943	0.0675974	FALSE	FALSE
16799	Ppbp	206.948	304.934	108.962	0.357329	-1.48468	0.00248219	0.136919	6.35659e-07	8.57478e-05	0.0685024	FALSE	FALSE
4880	Cftr	14.2424	22.7321	5.75258	0.25306	-1.98245	0.00248971	0.136919	3.63237e-05	0.00259231	0.0697557	FALSE	FALSE
19939	Srpx	280.018	419.303	140.732	0.335632	-1.57505	0.0026818	0.144429	1.04267e-07	1.80243e-05	0.0722233	FALSE	FALSE
5266	Col1a1	188380	240573	136187	0.566097	-0.82088	0.000571401	0.0462276	0.00403907	0.100255	0.0732415	FALSE	FALSE
6223	Deptor	120.644	159.679	81.6095	0.511084	-0.968368	0.00138135	0.0870882	0.0021863	0.0636182	0.0753532	FALSE	FALSE
4287	Cbr3	175.353	229.355	121.351	0.529099	-0.918392	0.00117196	0.0778183	0.00280955	0.0758871	0.0768527	FALSE	FALSE
14135	Nkain4	134.438	177.791	91.0853	0.512316	-0.964893	0.00159323	0.0973206	0.00187654	0.0565799	0.0769502	FALSE	FALSE
16322	Phf15	2193.74	1605.16	2782.32	1.73336	0.793571	0.00108894	0.0746637	0.00306557	0.0809291	0.0777964	FALSE	FALSE
3145	Arsg	24.6604	36.4462	12.8747	0.353252	-1.50123	0.00274456	0.146939	0.000189797	0.00958434	0.0782617	FALSE	FALSE
10935	Itga8	48.043	76.0877	19.9983	0.262833	-1.92778	0.00310674	0.156654	3.63158e-08	7.50001e-06	0.0783307	FALSE	FALSE
2390	Adcy5	13.7288	22.6863	4.77133	0.210317	-2.24936	0.00306835	0.156015	7.02758e-06	0.000666677	0.0783406	FALSE	FALSE
15874	Padi2	48.0098	26.1952	69.8243	2.66554	1.41443	0.00312917	0.157349	1.38407e-05	0.00118315	0.079266	FALSE	FALSE
23241	Zic1	18.2905	35.5222	1.0588	0.0298068	-5.06821	0.00318545	0.158862	6.26758e-16	8.12592e-13	0.0794311	FALSE	FALSE
18664	Sept3	31.036	44.4715	17.6005	0.395771	-1.33726	0.00266464	0.14393	0.000382844	0.0164236	0.0801769	FALSE	FALSE
4441	Ccdc88c	429.665	310.545	548.786	1.76717	0.821441	0.00142518	0.0885413	0.00262916	0.072307	0.0804241	FALSE	FALSE
10990	Jag2	1060.81	773.62	1348	1.74246	0.801126	0.00128205	0.0826242	0.00304682	0.0808304	0.0817273	FALSE	FALSE
5218	Cnpy4	1794.57	2291.17	1297.98	0.566515	-0.819815	0.000709629	0.0552024	0.00452787	0.109047	0.0821249	FALSE	FALSE
16993	Prkaa2	31.0238	44.2752	17.7724	0.401408	-1.31686	0.00274316	0.146939	0.000432228	0.0181679	0.0825535	FALSE	FALSE
11145	Kcnt2	97.22	130.295	64.1453	0.49231	-1.02236	0.00217249	0.123581	0.00131698	0.0426868	0.0831336	FALSE	FALSE
5827	Cyp7b1	55.0625	83.7902	26.3349	0.314295	-1.66981	0.00338572	0.167354	8.64334e-07	0.000109625	0.0837318	FALSE	FALSE
14175	Nlrp2	55.2922	76.7043	33.8802	0.441698	-1.17887	0.002834	0.148943	0.00048377	0.0197029	0.0843229	FALSE	FALSE
2250	Acpl2	585.941	751.474	420.408	0.559445	-0.837933	0.00106444	0.0736731	0.00378137	0.095195	0.0844341	FALSE	FALSE
13820	Naaa	20.7304	30.9529	10.5079	0.33948	-1.5586	0.0032509	0.161683	0.000154395	0.00813347	0.0849084	FALSE	FALSE
13304	Mmp19	33.3443	46.9242	19.7644	0.421198	-1.24743	0.00277974	0.147952	0.000550222	0.0219321	0.0849421	FALSE	FALSE
10460	Hspa1a	13.353	20.9775	5.72853	0.27308	-1.87261	0.00337157	0.167228	6.75588e-05	0.00419314	0.0857106	FALSE	FALSE
16057	Pcdhga9	138.113	180.847	95.3792	0.527404	-0.92302	0.00163834	0.0991287	0.00262907	0.072307	0.0857179	FALSE	FALSE
4429	Ccdc80	1618.74	2257.54	979.935	0.434073	-1.20399	0.00346194	0.169859	2.20776e-05	0.00173476	0.0857968	FALSE	FALSE
11551	Lama4	350.508	582.318	118.697	0.203836	-2.29452	0.00353554	0.173004	2.94886e-14	2.15055e-11	0.0865019	FALSE	FALSE
6270	Dhrs9	169.899	228.564	111.234	0.486665	-1.039	0.00281228	0.148743	0.000698037	0.026488	0.0876155	FALSE	FALSE
10954	Itgb7	40.3057	56.3251	24.2863	0.43118	-1.21364	0.00285802	0.149496	0.000723479	0.0272129	0.0883544	FALSE	FALSE
11697	Lgi2	218.02	357.907	78.1334	0.218306	-2.19557	0.0037638	0.178884	1.11106e-12	5.76197e-10	0.0894419	FALSE	FALSE
8192	Gdpd5	1099.84	811.225	1388.46	1.71156	0.775316	0.00129874	0.0829507	0.00384003	0.0965678	0.0897592	FALSE	FALSE
10088	Hdx	37.1191	22.0319	52.2062	2.36958	1.24463	0.0033925	0.167354	0.000260639	0.0122139	0.0897839	FALSE	FALSE
2768	Angptl2	4582.3	6022.54	3142.06	0.521716	-0.938664	0.00248751	0.136919	0.00131555	0.0426868	0.0898029	FALSE	FALSE
15862	Pabpc5	4.00294	0.363708	7.64218	21.0119	4.39313	0.00378404	0.179377	1.7545e-05	0.00145711	0.0904172	FALSE	FALSE
16133	Pde3a	94.5121	135.956	53.0684	0.390335	-1.35721	0.00385157	0.181633	2.10584e-05	0.0016888	0.0916607	FALSE	FALSE
3348	Atp8b1	26.8399	39.1694	14.5104	0.370454	-1.43263	0.00357543	0.173556	0.000204725	0.0101222	0.0918392	FALSE	FALSE
10715	Il1rl2	56.786	77.1479	36.424	0.472132	-1.08274	0.0025421	0.138544	0.0014566	0.0463788	0.0924616	FALSE	FALSE
14096	Nhedc2	6.20207	11.1042	1.29998	0.117072	-3.09453	0.0039808	0.186279	1.89295e-05	0.00155003	0.0939146	FALSE	FALSE
4740	Cdkn2a	732.44	932.752	532.129	0.570493	-0.809718	0.000806922	0.0606959	0.00566877	0.127567	0.0941312	FALSE	FALSE
19485	Sned1	321.839	538.149	105.529	0.196096	-2.35037	0.00403483	0.188323	2.60052e-14	2.02294e-11	0.0941615	FALSE	FALSE
8134	Gbp3	23.6218	34.7281	12.5156	0.360389	-1.47237	0.00374371	0.178611	0.000247421	0.0118079	0.0952095	FALSE	FALSE
6519	Dpt	70.8145	127.625	14.004	0.109728	-3.188	0.00413502	0.191526	1.8489e-18	4.31477e-15	0.0957631	FALSE	FALSE
21231	Tpd52l1	272.057	197.383	346.732	1.75665	0.812825	0.0018937	0.110839	0.00310409	0.0816688	0.0962541	FALSE	FALSE
4185	Cap2	339.408	456.866	221.951	0.485812	-1.04153	0.00357454	0.173556	0.000498961	0.0201807	0.0968685	FALSE	FALSE
3827	Bmp4	2744.59	3492.04	1997.14	0.571912	-0.806135	0.00113524	0.0762539	0.00501594	0.117527	0.0968905	FALSE	FALSE
16008	Pcdh9	816.059	1038.26	593.853	0.571968	-0.805995	0.000953777	0.0688666	0.00549946	0.124967	0.0969167	FALSE	FALSE
14486	Nupr1	975.109	1243.43	706.786	0.568415	-0.814982	0.00104931	0.0729032	0.005443	0.124046	0.0984747	FALSE	FALSE
5350	Cotl1	512.831	654.875	370.787	0.566195	-0.820629	0.00128891	0.0826242	0.00493215	0.115796	0.0992102	FALSE	FALSE
10355	Hoxb8	380.516	508.92	252.112	0.495387	-1.01337	0.003672	0.176097	0.000579323	0.0228759	0.0994865	FALSE	FALSE
10356	Hoxb9	1211.23	1619.97	802.488	0.495371	-1.01342	0.00386741	0.181908	0.000463805	0.0191234	0.100516	FALSE	FALSE
7027	Epb4.1l3	4443.06	6024.71	2861.42	0.474947	-1.07416	0.00419933	0.19352	0.000177083	0.0091227	0.101321	FALSE	FALSE
10391	Hpse	34.5605	48.2524	20.8687	0.43249	-1.20926	0.00361021	0.174246	0.00084556	0.0307709	0.102509	FALSE	FALSE
14313	Nqo1	1221.64	1711.73	731.56	0.427381	-1.22641	0.00444276	0.203707	2.9946e-05	0.00222564	0.102966	FALSE	FALSE
2490	Agpat9	45.98	62.6905	29.2696	0.466891	-1.09884	0.00316687	0.15837	0.00155795	0.0487372	0.103553	FALSE	FALSE
10017	Hapln4	124.156	168.722	79.59	0.471722	-1.08399	0.00414578	0.191537	0.000409323	0.017368	0.104452	FALSE	FALSE
7443	Fam46b	112.808	148.198	77.4178	0.522393	-0.936792	0.00252266	0.137898	0.00260835	0.0720369	0.104967	FALSE	FALSE
4676	Cdh1	70.71	96.3755	45.0445	0.467385	-1.09732	0.00382105	0.180661	0.000798056	0.0294264	0.105044	FALSE	FALSE
6236	Dgat2	169.166	222.009	116.324	0.52396	-0.932471	0.00309706	0.156654	0.00178829	0.0544111	0.105533	FALSE	FALSE
19632	Sntb1	13.7295	21.3256	6.13334	0.287605	-1.79784	0.00446864	0.204378	0.000160147	0.00839855	0.106389	FALSE	FALSE
6494	Dpep1	7.01536	12.5671	1.46361	0.116464	-3.10205	0.00472535	0.213969	8.92786e-06	0.000801344	0.107385	FALSE	FALSE
8570	Gm12824	208.133	266.939	149.326	0.559403	-0.838041	0.00160177	0.0975154	0.0050451	0.118092	0.107804	FALSE	FALSE
17482	Rab39b	185.24	253.433	117.047	0.461847	-1.11451	0.00458087	0.208986	0.000224542	0.0109856	0.109986	FALSE	FALSE
21810	Ugt1a6a	165.178	238.801	91.5561	0.3834	-1.38308	0.00494181	0.221566	4.08782e-06	0.000416496	0.110991	FALSE	FALSE
8027	Gabra1	791.399	1202.28	380.516	0.316495	-1.65974	0.00497164	0.222037	1.80293e-08	3.93225e-06	0.11102	FALSE	FALSE
16634	Pmaip1	30.8443	48.7818	12.9068	0.264582	-1.91822	0.0049889	0.222037	1.02756e-06	0.000125551	0.111081	FALSE	FALSE
6253	Dhcr24	3683.21	4814.03	2552.39	0.530197	-0.915399	0.00361432	0.174246	0.0015282	0.0479349	0.111091	FALSE	FALSE
2908	Apbb1ip	1142.27	1549.42	735.125	0.474452	-1.07566	0.00471368	0.213969	0.000192808	0.00963178	0.1118	FALSE	FALSE
64	1110021L09Rik	72.3414	96.3036	48.3792	0.502361	-0.993203	0.00305225	0.155975	0.00239709	0.0678895	0.111932	FALSE	FALSE
10461	Hspa1b	135.69	191.856	79.5241	0.4145	-1.27056	0.00504466	0.223426	2.86836e-05	0.00213862	0.112782	FALSE	FALSE
21937	Usp43	87.2682	52.0106	122.526	2.35579	1.23621	0.00506687	0.223865	4.72242e-05	0.00319441	0.11353	FALSE	FALSE
10013	Hap1	63.5964	42.1951	84.9977	2.0144	1.01035	0.00406421	0.189209	0.0012196	0.0401329	0.114671	FALSE	FALSE
16787	Ppap2b	1236.49	1797.71	675.265	0.375624	-1.41264	0.00526574	0.229312	9.33957e-07	0.000115935	0.114714	FALSE	FALSE
20756	Timp3	61779	79045.3	44512.7	0.563129	-0.828463	0.00260223	0.141201	0.00353878	0.0895711	0.115386	FALSE	FALSE
7713	Fgf21	10.6572	17.2211	4.09328	0.23769	-2.07284	0.00511088	0.225262	9.78063e-05	0.00554006	0.115401	FALSE	FALSE
16219	Peg3	3639.5	2728.17	4550.82	1.66809	0.738194	0.00172984	0.10358	0.005674	0.127567	0.115573	FALSE	FALSE
4570	Cd24a	6406.59	4582	8231.18	1.79642	0.845122	0.00367615	0.176097	0.00182872	0.0555689	0.115833	FALSE	FALSE
17373	Ptx3	2857.24	3935.04	1779.44	0.452204	-1.14495	0.00522829	0.228776	5.04122e-05	0.00338066	0.116078	FALSE	FALSE
19870	Sprr1a	310.394	183.188	437.599	2.38879	1.25628	0.00535269	0.231437	8.77046e-06	0.000793319	0.116115	FALSE	FALSE
14253	Notum	18.1568	26.934	9.37954	0.348241	-1.52184	0.0048939	0.220504	0.000281622	0.0128867	0.116695	FALSE	FALSE
21117	Tnfaip3	26.1559	12.3482	39.9636	3.2364	1.69439	0.00545958	0.233288	5.1249e-06	0.000506779	0.116897	FALSE	FALSE
12200	Manea	1556.02	1965.75	1146.3	0.583135	-0.778099	0.00128909	0.0826242	0.00708675	0.152805	0.117715	FALSE	FALSE
18554	Sdc3	1727.72	2396.14	1059.29	0.442082	-1.17761	0.00545592	0.233288	4.1133e-05	0.0028757	0.118082	FALSE	FALSE
11190	Kdm5d	1971.64	1064.53	2878.74	2.70423	1.43522	0.0056899	0.237755	2.70837e-07	4.21368e-05	0.118899	FALSE	FALSE
9755	Grem1	4583.2	6343.92	2822.48	0.444911	-1.16841	0.00549278	0.234157	6.12572e-05	0.00393818	0.119048	FALSE	FALSE
5431	Crabp1	596.692	868.3	325.085	0.374392	-1.41738	0.00587124	0.242896	1.21624e-06	0.000144813	0.12152	FALSE	FALSE
14469	Nup210	34.4561	20.6594	48.2528	2.33563	1.22381	0.00514021	0.225648	0.00044023	0.0184446	0.122046	FALSE	FALSE
22884	Zfp184	251.751	184.165	319.336	1.73396	0.794074	0.00275699	0.147172	0.00398357	0.0994272	0.123299	FALSE	FALSE
2697	Alpl	90.8123	161.511	20.1136	0.124534	-3.00539	0.00608688	0.24732	2.70064e-18	5.72953e-15	0.12366	FALSE	FALSE
13565	Mt2	2771.26	3793.98	1748.55	0.460874	-1.11756	0.00599198	0.244009	0.000108772	0.00611667	0.125063	FALSE	FALSE
10897	Irx1	304.686	416.045	193.328	0.464682	-1.10568	0.00596548	0.243475	0.000181252	0.00925573	0.126365	FALSE	FALSE
18811	Sgcd	111.651	162.231	61.0711	0.376445	-1.40949	0.00628702	0.252633	6.57876e-06	0.000631805	0.126632	FALSE	FALSE
5973	Daam2	4861.28	3654.73	6067.83	1.66027	0.731414	0.00196395	0.113132	0.00642472	0.140468	0.1268	FALSE	FALSE
2127	Abcd2	66.4315	88.4484	44.4146	0.502153	-0.993801	0.00388427	0.18223	0.00257816	0.0715415	0.126886	FALSE	FALSE
10364	Hoxc8	636.895	860.737	413.052	0.479882	-1.05925	0.00588734	0.242988	0.000270664	0.0125524	0.12777	FALSE	FALSE
16056	Pcdhga8	16.9609	26.5499	7.37181	0.277659	-1.84862	0.00643835	0.255332	3.40013e-05	0.00246425	0.128898	FALSE	FALSE
17489	Rab3il1	30.4778	43.4841	17.4715	0.401791	-1.31548	0.00560343	0.236657	0.000550722	0.0219321	0.129295	FALSE	FALSE
12431	Mef2c	12.4535	19.3877	5.51942	0.284687	-1.81255	0.00612791	0.248433	0.000291298	0.0131716	0.130802	FALSE	FALSE
16023	Pcdhac2	11.7112	18.1602	5.26221	0.289766	-1.78704	0.00621947	0.250471	0.000275803	0.0126701	0.131571	FALSE	FALSE
13527	Ms4a4d	123.808	209.519	38.098	0.181836	-2.45929	0.00671797	0.264691	2.76262e-14	2.07972e-11	0.132346	FALSE	FALSE
17190	Psca	33.5021	47.1736	19.8305	0.420374	-1.25026	0.00567021	0.237755	0.000766068	0.0285032	0.133129	FALSE	FALSE
720	2310030G06Rik	555.572	411.648	699.496	1.69926	0.764905	0.00302617	0.155609	0.00481097	0.113752	0.134681	FALSE	FALSE
7702	Fgf10	684.229	973.515	394.942	0.405686	-1.30156	0.00700037	0.269654	7.79063e-06	0.00072724	0.135191	FALSE	FALSE
20889	Tmem136	122.395	69.909	174.88	2.50154	1.32282	0.0070069	0.269654	9.77761e-06	0.000867605	0.135261	FALSE	FALSE
1717	6330403A02Rik	3.73119	7.05757	0.404805	0.0573576	-4.12387	0.0069039	0.267387	4.82159e-05	0.00324269	0.135315	FALSE	FALSE
2735	Ampd3	475.681	611.768	339.594	0.555103	-0.849173	0.00344941	0.169701	0.00436539	0.106009	0.137855	FALSE	FALSE
19853	Spns3	38.88	21.7613	55.9986	2.57331	1.36362	0.00707234	0.271599	7.23884e-05	0.00438786	0.137993	FALSE	FALSE
9953	H2-DMb1	14.1621	24.6278	3.69649	0.150094	-2.73606	0.00724785	0.27601	8.1992e-08	1.50665e-05	0.138012	FALSE	FALSE
11648	Ldhb	172.304	221.054	123.554	0.558932	-0.839256	0.00294227	0.152952	0.00568412	0.127619	0.140285	FALSE	FALSE
5623	Ctsc	14.9267	28.2343	1.61922	0.0573495	-4.12408	0.00765052	0.283962	2.028e-12	1.00697e-09	0.141981	FALSE	FALSE
21281	Tram1l1	207.004	265.444	148.563	0.559679	-0.837329	0.00302202	0.155609	0.00576949	0.12934	0.142474	FALSE	FALSE
21124	Tnfrsf11a	281.805	360.01	203.6	0.565542	-0.822295	0.00296904	0.153538	0.0059152	0.131674	0.142606	FALSE	FALSE
5261	Col15a1	169.677	233.554	105.801	0.453003	-1.14241	0.00756165	0.282059	0.000147172	0.00785936	0.144959	FALSE	FALSE
18211	Rprm	36.4526	50.2621	22.643	0.450498	-1.15041	0.00596298	0.243475	0.00149289	0.0472004	0.145337	FALSE	FALSE
5978	Dach2	30.1786	18.1014	42.2559	2.3344	1.22305	0.00685495	0.266471	0.000621517	0.0242954	0.145383	FALSE	FALSE
22599	Wnt6	2.72372	5.44743	0	0	-Inf	0.00787863	0.288561	8.08695e-05	0.00475378	0.146657	FALSE	FALSE
19673	Socs1	93.853	123.935	63.7712	0.514554	-0.958606	0.00488177	0.220503	0.0027272	0.074178	0.147341	FALSE	FALSE
11932	Lrp2	4273.41	3170.99	5375.84	1.69532	0.761556	0.00361837	0.174246	0.0055173	0.125215	0.149731	FALSE	FALSE
5956	D830029L11	123.427	87.6727	159.182	1.81564	0.860475	0.00502714	0.223193	0.00285098	0.0769171	0.150055	FALSE	FALSE
6113	Ddx3y	6884.74	4732.5	9036.99	1.90956	0.93324	0.00721564	0.275359	0.000652684	0.0253018	0.150331	FALSE	FALSE
11594	Layn	670.502	846.714	494.29	0.583775	-0.776516	0.00228763	0.128128	0.00852737	0.17365	0.150889	FALSE	FALSE
3107	Armc2	21.9403	31.7056	12.1749	0.384	-1.38082	0.00710468	0.272266	0.000845923	0.0307709	0.151519	FALSE	FALSE
4991	Chsy3	39.491	58.5791	20.4029	0.348296	-1.52161	0.00856537	0.304681	1.71799e-05	0.00143188	0.153056	FALSE	FALSE
396	1700042O10Rik	34.0851	20.9636	47.2066	2.25183	1.1711	0.00728774	0.276949	0.00084556	0.0307709	0.15386	FALSE	FALSE
12496	Mfap2	17.2707	25.5266	9.01482	0.353154	-1.50163	0.00750379	0.282059	0.000711999	0.0268866	0.154473	FALSE	FALSE
12061	Lum	9.89196	19.7839	0	0	-Inf	0.00891548	0.309203	1.26181e-13	7.9586e-11	0.154602	FALSE	FALSE
5284	Col5a1	27215	34032	20398.1	0.599379	-0.738459	0.0017779	0.105762	0.0108663	0.203684	0.154723	FALSE	FALSE
4782	Cebpd	4193.18	5410.67	2975.69	0.549967	-0.862583	0.00590016	0.242988	0.00236097	0.0670981	0.155043	FALSE	FALSE
7495	Fam81a	46.7697	27.789	65.7504	2.36606	1.24248	0.00858657	0.304681	0.000140832	0.00755541	0.156118	FALSE	FALSE
3931	Btc	56.8449	76.7737	36.9161	0.480844	-1.05636	0.00631071	0.253026	0.00200649	0.0592728	0.15615	FALSE	FALSE
10427	Hsd17b11	403.02	510.347	295.693	0.579397	-0.787375	0.00305901	0.155975	0.0073222	0.156625	0.1563	FALSE	FALSE
18026	Rnf130	41.7396	59.6588	23.8205	0.399278	-1.32453	0.00851589	0.304681	0.000149239	0.00794737	0.156314	FALSE	FALSE
18496	Scg2	4.24502	7.76626	0.723788	0.0931966	-3.42358	0.00895183	0.309203	6.05813e-05	0.0039163	0.15656	FALSE	FALSE
7474	Fam65c	118.004	77.7511	158.257	2.03543	1.02534	0.00820575	0.296957	0.000410094	0.0173691	0.157163	FALSE	FALSE
11657	Ldoc1l	27.8908	39.0387	16.7428	0.428877	-1.22136	0.00741892	0.279861	0.00116781	0.0386024	0.159231	FALSE	FALSE
8948	Gm20554	52.1178	71.9987	32.2369	0.447742	-1.15926	0.00813452	0.294966	0.000714	0.0269186	0.160942	FALSE	FALSE
3486	B3gnt7	39.1351	55.5174	22.7529	0.409833	-1.28689	0.00889497	0.309203	0.000296872	0.0133233	0.161263	FALSE	FALSE
12278	Mark1	194.715	274.858	114.572	0.416841	-1.26243	0.00959522	0.321069	2.3453e-05	0.00181233	0.161441	FALSE	FALSE
10898	Irx2	312.321	415.229	209.413	0.50433	-0.987559	0.00798912	0.291435	0.000877376	0.0315005	0.161468	FALSE	FALSE
13885	Nbeal2	701.741	475.48	928.001	1.95171	0.964741	0.00875888	0.306611	0.000387523	0.0165331	0.161572	FALSE	FALSE
10354	Hoxb7	185.823	244.198	127.448	0.521903	-0.938145	0.00685991	0.266471	0.00191278	0.0572288	0.16185	FALSE	FALSE
19510	Snora2b	13.2609	6.42334	20.0984	3.12896	1.64568	0.00905783	0.311682	0.000253861	0.0120414	0.161862	FALSE	FALSE
22979	Zfp422	1169.95	1468.42	871.476	0.59348	-0.752729	0.00236808	0.131823	0.0100151	0.192002	0.161913	FALSE	FALSE
1809	9130019P16Rik	13.1054	6.31055	19.9003	3.1535	1.65696	0.00923515	0.315013	0.000190552	0.00958434	0.162298	FALSE	FALSE
11880	Loxl1	10494.6	13095.8	7893.46	0.602747	-0.730376	0.00208838	0.11923	0.0111309	0.207643	0.163436	FALSE	FALSE
13591	Mterfd2	687.048	866.688	507.407	0.585455	-0.77237	0.00279722	0.148449	0.00887854	0.178534	0.163491	FALSE	FALSE
10059	Hcn2	115.585	82.7099	148.46	1.79495	0.84394	0.00514442	0.225648	0.00413654	0.101937	0.163792	FALSE	FALSE
21257	Tpst1	45.8826	62.1501	29.6151	0.47651	-1.06942	0.00678329	0.265458	0.00213213	0.062588	0.164023	FALSE	FALSE
5696	Cxx1c	17.1155	25.2268	9.00419	0.35693	-1.48629	0.00888916	0.309203	0.000484805	0.0197106	0.164457	FALSE	FALSE
12300	Matn2	1104.26	1385.48	823.04	0.594046	-0.751352	0.00250901	0.137565	0.00995885	0.191599	0.164582	FALSE	FALSE
17473	Rab32	787.898	991.611	584.185	0.589127	-0.763349	0.00283927	0.148943	0.00907939	0.181254	0.165098	FALSE	FALSE
314	1700024P16Rik	68.2646	92.8007	43.7284	0.471207	-1.08557	0.00810094	0.294923	0.00108191	0.0365597	0.165741	FALSE	FALSE
4477	Ccl5	20.4174	29.5952	11.2397	0.379781	-1.39676	0.00856234	0.304681	0.000725305	0.0272129	0.165947	FALSE	FALSE
9766	Grid2	24.9785	35.1385	14.8185	0.421719	-1.24565	0.00831076	0.299566	0.000950351	0.0336545	0.16661	FALSE	FALSE
2603	Akap9	6558.72	4683.65	8433.8	1.80069	0.84855	0.00742584	0.279861	0.00176543	0.0539265	0.166894	FALSE	FALSE
6394	Dnajb11	1808.33	2256.74	1359.92	0.602605	-0.730716	0.00224213	0.126357	0.0111572	0.207803	0.16708	FALSE	FALSE
20981	Tmem22	36.0016	22.2867	49.7166	2.23077	1.15754	0.00857371	0.304681	0.000831222	0.0305484	0.167615	FALSE	FALSE
13554	Msrb2	182.077	232.324	131.83	0.567442	-0.817455	0.00374825	0.178611	0.00747954	0.158146	0.168379	FALSE	FALSE
854	2610307P16Rik	17.3095	9.1671	25.4518	2.77643	1.47323	0.0095477	0.320068	0.000401102	0.0170812	0.168574	FALSE	FALSE
3706	Bcam	1149.42	1527.93	770.916	0.50455	-0.98693	0.00918338	0.314812	0.000585662	0.0230482	0.16893	FALSE	FALSE
14124	Nipal4	9.68906	15.494	3.88417	0.250689	-1.99603	0.00983462	0.327275	0.000272166	0.0125524	0.169914	FALSE	FALSE
19085	Slc24a5	31.8912	19.7335	44.0489	2.23219	1.15846	0.00875827	0.306611	0.000969202	0.034115	0.170363	FALSE	FALSE
8229	Ggt7	38.916	24.7084	53.1236	2.15002	1.10435	0.00855004	0.304681	0.00106873	0.03641	0.170545	FALSE	FALSE
3018	Arhgap20	77.8946	115.574	40.2148	0.347956	-1.52302	0.0105207	0.343821	2.79059e-06	0.000304318	0.172063	FALSE	FALSE
17639	Rassf4	8.62911	14.0898	3.1684	0.224871	-2.15283	0.0101055	0.333849	0.000223116	0.0109388	0.172394	FALSE	FALSE
21852	Unc5c	400.801	503.783	297.819	0.591165	-0.758367	0.00289192	0.150836	0.01017	0.194059	0.172447	FALSE	FALSE
14059	Nfatc4	38.0633	51.9026	24.224	0.46672	-1.09937	0.00736698	0.278796	0.00244331	0.0686981	0.173747	FALSE	FALSE
7473	Fam65b	242.795	170.553	315.037	1.84715	0.885299	0.00862547	0.305435	0.0013825	0.0444398	0.174938	FALSE	FALSE
2349	Adamts12	812.222	1071.49	552.95	0.516055	-0.954403	0.0093939	0.316919	0.000958893	0.0339056	0.175412	FALSE	FALSE
10010	Hand2	104.974	135.86	74.0887	0.545331	-0.874795	0.00531786	0.231028	0.00525696	0.121512	0.17627	FALSE	FALSE
10365	Hoxc9	151.974	201.872	102.076	0.505649	-0.98379	0.00932644	0.315556	0.0011608	0.0385342	0.177045	FALSE	FALSE
2357	Adamts2	1210.91	1554.36	867.456	0.558081	-0.841454	0.0064138	0.254913	0.00399457	0.0995463	0.17723	FALSE	FALSE
22849	Zfhx4	588.953	737.386	440.52	0.597407	-0.743213	0.00245781	0.136401	0.0121552	0.219047	0.177724	FALSE	FALSE
16090	Pcolce2	3159.69	3967.1	2352.28	0.592946	-0.754027	0.00357387	0.173556	0.00914047	0.18199	0.177773	FALSE	FALSE
16606	Plod1	2236.33	2785.31	1687.34	0.605801	-0.723085	0.00260635	0.141201	0.0118324	0.215729	0.178465	FALSE	FALSE
17433	Qsox1	770.992	961.871	580.112	0.603108	-0.729512	0.00281911	0.148743	0.0114767	0.212565	0.180654	FALSE	FALSE
16129	Pde1a	14.4955	21.4556	7.53543	0.351211	-1.50959	0.0101955	0.335602	0.000672422	0.0257449	0.180674	FALSE	FALSE
9576	Gp1bb	18.051	26.4494	9.65253	0.364943	-1.45426	0.00997073	0.330501	0.000857923	0.0309449	0.180723	FALSE	FALSE
12554	Micalcl	106.953	75.9205	137.985	1.8175	0.861954	0.0075592	0.282059	0.0030911	0.0814188	0.181739	FALSE	FALSE
7725	Fgfr1	40.8395	55.1734	26.5057	0.480408	-1.05767	0.00755484	0.282059	0.00315771	0.082697	0.182378	FALSE	FALSE
10567	Ifi27l1	38.2494	51.8641	24.6347	0.474986	-1.07404	0.00822757	0.297156	0.00268111	0.0732572	0.185206	FALSE	FALSE
8295	Gldc	94.3687	128.006	60.7311	0.474438	-1.07571	0.010443	0.341897	0.000781453	0.0289473	0.185422	FALSE	FALSE
10186	Hist1h1c	430.777	554.983	306.57	0.552395	-0.856228	0.00716974	0.274182	0.00394556	0.0989017	0.186542	FALSE	FALSE
14379	Nsg1	2409.73	3367.6	1451.86	0.431127	-1.21382	0.0119429	0.372528	2.1582e-05	0.00171748	0.187123	FALSE	FALSE
11754	Lingo4	24.0188	33.731	14.3065	0.424134	-1.23741	0.00987297	0.327952	0.00145673	0.0463788	0.187165	FALSE	FALSE
7747	Fhod3	268.848	201.653	336.044	1.66645	0.736776	0.0049341	0.221566	0.00710454	0.152951	0.187258	FALSE	FALSE
7369	Fam171b	301.564	381.418	221.71	0.581279	-0.782696	0.004229	0.194395	0.00901861	0.180195	0.187295	FALSE	FALSE
7205	Eya1	19.2026	27.8813	10.5239	0.377454	-1.40563	0.0105791	0.344529	0.000857178	0.0309449	0.187737	FALSE	FALSE
6704	E330009J07Rik	51.0989	34.5565	67.6412	1.95741	0.968947	0.00893791	0.309203	0.0024639	0.0688742	0.189039	FALSE	FALSE
7967	Fut9	99.0032	131.502	66.5048	0.505734	-0.98355	0.00913297	0.313674	0.00231466	0.0664418	0.190058	FALSE	FALSE
3065	Arhgef6	28.7885	44.7957	12.7814	0.285326	-1.80932	0.0124027	0.383026	3.07387e-06	0.000326068	0.191676	FALSE	FALSE
2413	Adm	439.218	691.012	187.423	0.27123	-1.88241	0.0125528	0.383426	1.87657e-10	6.53636e-08	0.191713	FALSE	FALSE
9829	Gspt2	116.609	84.977	148.24	1.74447	0.802792	0.00655944	0.259005	0.00552113	0.125215	0.19211	FALSE	FALSE
8308	Glis3	517.285	652.222	382.347	0.586222	-0.770481	0.00465677	0.211918	0.00888881	0.178534	0.195226	FALSE	FALSE
20691	Thbd	161.018	237.274	84.7608	0.357227	-1.48509	0.0129063	0.391443	1.0814e-06	0.00013076	0.195787	FALSE	FALSE
23007	Zfp503	443.555	564.531	322.578	0.571408	-0.807406	0.00686563	0.266471	0.00556837	0.126042	0.196257	FALSE	FALSE
2176	Abra	3.37348	6.74696	0	0	-Inf	0.013102	0.394054	8.51844e-06	0.000776542	0.197415	FALSE	FALSE
16608	Plod3	5566.62	7098.56	4034.67	0.568378	-0.815078	0.00792665	0.289736	0.00442191	0.107159	0.198448	FALSE	FALSE
20786	Tln2	2501.83	3105.5	1898.16	0.611226	-0.710221	0.00315619	0.15827	0.0138872	0.239002	0.198636	FALSE	FALSE
7115	Erp29	8993.78	11154.3	6833.24	0.612609	-0.706962	0.0029493	0.152952	0.014557	0.247607	0.200279	FALSE	FALSE
17135	Prrg3	39.6185	69.3428	9.89422	0.142686	-2.80909	0.0134481	0.401303	6.79954e-13	3.60638e-10	0.200652	FALSE	FALSE
10363	Hoxc6	504.525	663.834	345.215	0.520032	-0.943327	0.0112976	0.359528	0.00134309	0.0433522	0.20144	FALSE	FALSE
20772	Tktl1	21.5329	12.6555	30.4103	2.40294	1.2648	0.0119755	0.372633	0.000848483	0.0307709	0.201702	FALSE	FALSE
20285	Syt6	16.9257	24.6652	9.18621	0.372435	-1.42494	0.0111962	0.358181	0.00147201	0.0467378	0.202459	FALSE	FALSE
19340	Slc9a9	42.3688	60.696	24.0417	0.396101	-1.33606	0.0131185	0.394054	0.00022793	0.0110587	0.202557	FALSE	FALSE
11982	Lrrc4c	154.812	198.505	111.12	0.559784	-0.837059	0.00757941	0.282143	0.00543665	0.124022	0.203083	FALSE	FALSE
14506	Nynrin	858.476	1104.1	612.847	0.555062	-0.849278	0.00962664	0.32153	0.00328592	0.085204	0.203367	FALSE	FALSE
5679	Cxcl14	7.20208	11.812	2.5922	0.219456	-2.188	0.0127799	0.389018	0.000463483	0.0191234	0.204071	FALSE	FALSE
2967	App	49.2057	65.4479	32.9635	0.50366	-0.989479	0.00924521	0.315013	0.00372535	0.0939877	0.2045	FALSE	FALSE
11327	Klhl6	32.0338	59.0389	5.0288	0.0851777	-3.55338	0.0141347	0.409771	1.33453e-15	1.41564e-12	0.204885	FALSE	FALSE
12193	Man2a1	7289.06	9005.5	5572.63	0.618803	-0.692449	0.00309993	0.156654	0.0152441	0.25502	0.205837	FALSE	FALSE
3915	Bst1	40.2759	56.7716	23.7801	0.418874	-1.25541	0.013425	0.401303	0.00027162	0.0125524	0.206928	FALSE	FALSE
7488	Fam73a	24.9522	15.167	34.7373	2.29031	1.19554	0.0116605	0.368693	0.00142066	0.0454787	0.207086	FALSE	FALSE
18885	Shisa3	13.8367	21.3443	6.32903	0.296521	-1.75379	0.0138114	0.404778	0.000201644	0.0100122	0.207395	FALSE	FALSE
672	2210416O15Rik	31.1006	18.2998	43.9013	2.399	1.26243	0.0135098	0.40238	0.000300256	0.0133979	0.207889	FALSE	FALSE
20288	Syt9	465.055	311.466	618.643	1.98623	0.99003	0.0136158	0.404321	0.000338042	0.0148567	0.209589	FALSE	FALSE
18410	Samd10	300.889	226.44	375.338	1.65756	0.729064	0.00635923	0.2544	0.00806677	0.167486	0.210943	FALSE	FALSE
18863	Sh3rf2	5.22643	9.0911	1.36175	0.14979	-2.73899	0.0142098	0.411226	0.000219181	0.0107685	0.210997	FALSE	FALSE
11309	Klhl22	3134.29	3878.44	2390.15	0.616266	-0.698375	0.00305468	0.155975	0.0166965	0.2704	0.213188	FALSE	FALSE
3409	Avpr1a	66.0304	93.084	38.9769	0.418728	-1.25591	0.0147166	0.420545	0.000124759	0.0068993	0.213722	FALSE	FALSE
19779	Spats2l	53.353	70.3038	36.4022	0.517785	-0.949575	0.00941894	0.316919	0.00470896	0.112136	0.214527	FALSE	FALSE
21811	Ugt1a6b	22.8316	32.161	13.5023	0.419834	-1.25211	0.012507	0.383426	0.00149467	0.0472004	0.215313	FALSE	FALSE
21954	Uspl1	20.711	12.3277	29.0943	2.36008	1.23884	0.0129892	0.392111	0.00116676	0.0386024	0.215357	FALSE	FALSE
3497	B4galnt4	282.318	206.65	357.986	1.73233	0.79271	0.00897301	0.309348	0.0052589	0.121512	0.21543	FALSE	FALSE
18792	Sfrp4	518.234	706.692	329.776	0.466647	-1.0996	0.0149365	0.422844	0.000189407	0.00958434	0.216214	FALSE	FALSE
21320	Tril	273.997	385.846	162.149	0.420243	-1.2507	0.0155246	0.430784	2.30175e-05	0.00178726	0.216286	FALSE	FALSE
11881	Loxl2	13759.7	17246.3	10273.1	0.595668	-0.74742	0.00619093	0.249995	0.0093487	0.183645	0.21682	FALSE	FALSE
6956	Emb	837.122	1084.34	589.9	0.544016	-0.87828	0.0116943	0.368927	0.00229325	0.0661323	0.21753	FALSE	FALSE
19206	Slc35f5	1411.15	1752.63	1069.68	0.610331	-0.712336	0.00408978	0.189914	0.0144926	0.246691	0.218303	FALSE	FALSE
8929	Gm20125	13.1473	19.9419	6.35257	0.318554	-1.65039	0.0143119	0.412869	0.000649921	0.0252366	0.219053	FALSE	FALSE
10142	Hfe	38.9964	53.0182	24.9746	0.471057	-1.08603	0.0119517	0.372528	0.00240396	0.0679191	0.220224	FALSE	FALSE
8935	Gm2022	3.20402	6.00324	0.404805	0.0674312	-3.89044	0.0157166	0.434128	0.000225972	0.0110094	0.222569	FALSE	FALSE
11794	Lmo7	1439.15	1966.97	911.33	0.463316	-1.10993	0.0159884	0.438308	0.00013906	0.00747751	0.222893	FALSE	FALSE
8302	Glipr1	225.523	303.858	147.189	0.484401	-1.04573	0.015162	0.427235	0.000457908	0.0189471	0.223091	FALSE	FALSE
9875	Gtf3c2	9960.83	7676.71	12245	1.59508	0.673627	0.00545675	0.233288	0.011576	0.214063	0.223676	FALSE	FALSE
1030	4833427F10Rik	23.9693	12.7544	35.1843	2.7586	1.46394	0.0162331	0.441033	0.000114228	0.00636215	0.223698	FALSE	FALSE
5154	Clvs1	31.3466	42.7256	19.9676	0.467344	-1.09744	0.0112963	0.359528	0.0035337	0.0895397	0.224534	FALSE	FALSE
5271	Col24a1	133.44	213.087	53.7935	0.252448	-1.98594	0.0167799	0.449844	5.19728e-10	1.5353e-07	0.224922	FALSE	FALSE
21379	Trim68	194.521	140.186	248.856	1.77518	0.827967	0.011892	0.372528	0.00302114	0.0803012	0.226415	FALSE	FALSE
5524	Csf2ra	912.123	564.798	1259.45	2.22991	1.15698	0.016873	0.451147	2.35344e-05	0.00181261	0.22648	FALSE	FALSE
10630	Igf2bp3	1347.1	1697.59	996.606	0.587073	-0.768388	0.00774556	0.284833	0.00815521	0.168423	0.226628	FALSE	FALSE
11795	Lmod1	429.889	617.723	242.055	0.39185	-1.35163	0.0171212	0.45365	3.2631e-06	0.000343022	0.226996	FALSE	FALSE
4194	Capn5	235.833	303.801	167.865	0.552547	-0.85583	0.0108469	0.350081	0.0042498	0.104069	0.227075	FALSE	FALSE
6612	Dusp6	4818.1	3710.74	5925.46	1.59684	0.675218	0.00579378	0.240237	0.0116609	0.214783	0.22751	FALSE	FALSE
11426	Krt18	38.8291	25.9271	51.7311	1.99525	0.996573	0.0125393	0.383426	0.00259153	0.0716569	0.227541	FALSE	FALSE
22823	Zdhhc23	8.00635	3.23987	12.7728	3.94239	1.97907	0.0163388	0.443243	0.000271279	0.0125524	0.227898	FALSE	FALSE
2591	Akap12	16955.9	13141.8	20770	1.58044	0.66033	0.0054233	0.233288	0.012691	0.22643	0.229859	FALSE	FALSE
12368	Mcpt4	23.0828	32.7869	13.3787	0.408052	-1.29318	0.0142904	0.412869	0.00149467	0.0472004	0.230035	FALSE	FALSE
18377	S100a3	203.029	152.949	253.109	1.65486	0.726708	0.00783619	0.287585	0.00854574	0.173873	0.230729	FALSE	FALSE
17270	Pstpip2	15.5187	22.591	8.44639	0.373884	-1.41934	0.0144146	0.414518	0.00151562	0.0476045	0.231061	FALSE	FALSE
22819	Zdhhc2	1234.32	953.977	1514.66	1.58773	0.666964	0.00572086	0.237755	0.0127522	0.227348	0.232552	FALSE	FALSE
14139	Nkd2	77.8564	115.739	39.9737	0.345377	-1.53376	0.017869	0.46667	2.52672e-06	0.000276836	0.233473	FALSE	FALSE
18574	Sdr39u1	311.613	235.763	387.463	1.64345	0.716724	0.00769837	0.284221	0.00929514	0.183295	0.233758	FALSE	FALSE
16155	Pdgfc	1484.73	1888.67	1080.79	0.572251	-0.805281	0.0107282	0.347484	0.00519628	0.120782	0.234133	FALSE	FALSE
10623	Igdcc4	205.859	258.04	153.679	0.595563	-0.747675	0.00566509	0.237755	0.0131458	0.231709	0.234732	FALSE	FALSE
23128	Zfp775	53.1815	72.0023	34.3607	0.477216	-1.06728	0.0152956	0.42769	0.00135765	0.0437618	0.235726	FALSE	FALSE
11226	Kif21b	521.993	725.411	318.575	0.439166	-1.18716	0.0182689	0.473686	4.78123e-05	0.00322484	0.238455	FALSE	FALSE
14391	Nsun7	11.9232	18.0082	5.83815	0.324195	-1.62507	0.0164045	0.443701	0.00099384	0.0348247	0.239263	FALSE	FALSE
8073	Galnt4	975.921	1211.54	740.306	0.611048	-0.710642	0.00533341	0.231152	0.0145988	0.248138	0.239645	FALSE	FALSE
22454	Wasf3	134.423	180.115	88.7303	0.492631	-1.02142	0.0165586	0.445881	0.00106187	0.0362293	0.241055	FALSE	FALSE
16136	Pde4b	41.3294	55.0894	27.5694	0.500449	-0.998705	0.0119348	0.372528	0.00456788	0.109671	0.2411	FALSE	FALSE
11549	Lama2	116.601	171.543	61.6589	0.359436	-1.47619	0.0193116	0.482208	1.3863e-06	0.000162574	0.241185	FALSE	FALSE
12540	Mgp	917.75	1231.37	604.13	0.490616	-1.02733	0.017744	0.464073	0.000444883	0.0185397	0.241306	FALSE	FALSE
7886	Foxr1	98.0198	69.0926	126.947	1.83735	0.877623	0.0137212	0.404637	0.00289937	0.0780423	0.24134	FALSE	FALSE
11743	Lin28b	351.712	129.021	574.403	4.45202	2.15446	0.0193987	0.483718	1.40924e-13	8.65461e-11	0.241859	FALSE	FALSE
13299	Mmp13	423.208	294.127	552.29	1.87773	0.908987	0.0170173	0.453193	0.000968028	0.034115	0.243654	FALSE	FALSE
18335	Rtp4	22.0684	31.037	13.0998	0.422071	-1.24444	0.0152369	0.42769	0.00202918	0.0597162	0.243703	FALSE	FALSE
10099	Hebp1	121.093	154.508	87.6774	0.567461	-0.817407	0.00812257	0.294966	0.0101462	0.193765	0.244365	FALSE	FALSE
7282	Fam110b	164.024	207.19	120.859	0.583325	-0.777628	0.0069673	0.269269	0.0121946	0.219588	0.244429	FALSE	FALSE
10146	Hgf	7.98124	12.8639	3.09861	0.240877	-2.05363	0.017501	0.46085	0.000762988	0.0284439	0.244647	FALSE	FALSE
16795	Pparg	3.04221	5.67962	0.404805	0.0712733	-3.81049	0.0188554	0.480034	0.000225972	0.0110094	0.245522	FALSE	FALSE
16622	Plxdc2	1704.47	2105.38	1303.56	0.619159	-0.691619	0.00525234	0.229277	0.0159468	0.262652	0.245964	FALSE	FALSE
7439	Fam43a	287.194	362.704	211.684	0.583628	-0.77688	0.00885602	0.309203	0.00958682	0.18644	0.247822	FALSE	FALSE
3139	Arrdc2	198.464	148.27	248.658	1.67707	0.745939	0.0106162	0.344529	0.00709122	0.152805	0.248667	FALSE	FALSE
18042	Rnf157	345.564	429.474	261.653	0.609241	-0.714915	0.0055577	0.23582	0.016028	0.263042	0.249431	FALSE	FALSE
13849	Nanos3	8.75267	3.66569	13.8397	3.77546	1.91665	0.0189004	0.480509	0.000448692	0.0186651	0.249587	FALSE	FALSE
21139	Tnfrsf26	36.1673	24.0603	48.2742	2.00638	1.0046	0.0146521	0.419359	0.00317213	0.082898	0.251128	FALSE	FALSE
8080	Galntl4	2025.95	2603.29	1448.6	0.556451	-0.845675	0.0149928	0.423122	0.00306909	0.0809303	0.252026	FALSE	FALSE
9842	Gstm5	403.851	500.6	307.103	0.61347	-0.704936	0.00571145	0.237755	0.0165822	0.269109	0.253432	FALSE	FALSE
19363	Slfn8	12.3785	18.5999	6.15713	0.331031	-1.59496	0.0183444	0.473825	0.00100538	0.0351214	0.254473	FALSE	FALSE
21234	Tph2	25.9961	35.8553	16.1369	0.450056	-1.15182	0.0145531	0.417181	0.00364501	0.0921599	0.25467	FALSE	FALSE
8469	Gm10941	16.8274	9.4017	24.2532	2.57966	1.36718	0.0186943	0.479284	0.000856404	0.0309449	0.255114	FALSE	FALSE
14074	Nfkbie	379.167	282.96	475.374	1.68	0.748461	0.0121025	0.375941	0.00619639	0.13642	0.25618	FALSE	FALSE
20584	Tek	15.1499	22.2608	8.03897	0.361127	-1.46942	0.0182909	0.473686	0.00125712	0.0410887	0.257387	FALSE	FALSE
9643	Gpr141	35.8308	47.8601	23.8016	0.497316	-1.00777	0.0137821	0.404637	0.00465607	0.111559	0.258098	FALSE	FALSE
18741	Serpine2	105.408	152.527	58.2891	0.382157	-1.38776	0.0213972	0.515885	7.8778e-06	0.000732447	0.258309	FALSE	FALSE
10575	Ifit1	35.9294	53.0703	18.7885	0.354031	-1.49805	0.0212406	0.515078	3.70617e-05	0.00263119	0.258854	FALSE	FALSE
10981	Ivl	78.5605	55.6573	101.464	1.82301	0.86632	0.013774	0.404637	0.0048543	0.114429	0.259533	FALSE	FALSE
45	1110005A03Rik	448.544	321.883	575.205	1.787	0.837541	0.0175955	0.46085	0.00196178	0.0583212	0.259585	FALSE	FALSE
10894	Irs2	1976.08	1536.75	2415.42	1.57177	0.652392	0.00679076	0.265458	0.0150577	0.25372	0.259589	FALSE	FALSE
14281	Nphp4	92.883	124.104	61.6621	0.496858	-1.00909	0.0182938	0.473686	0.0015047	0.047325	0.260506	FALSE	FALSE
2008	A730020E08Rik	32.9095	46.5325	19.2864	0.414472	-1.27065	0.0199709	0.495947	0.000690361	0.0262393	0.261093	FALSE	FALSE
3221	Asxl3	387.945	272.9	502.989	1.84313	0.882154	0.0195	0.485579	0.001221	0.0401329	0.262856	FALSE	FALSE
8062	Galk2	1436.47	1767.99	1104.94	0.624972	-0.678136	0.0049785	0.222037	0.0202905	0.304305	0.263171	FALSE	FALSE
11639	Lcp1	3.00377	5.60273	0.404805	0.0722514	-3.79083	0.0209762	0.511257	0.000380918	0.0163713	0.263814	FALSE	FALSE
913	2810408A11Rik	125.305	78.7329	171.877	2.18304	1.12634	0.0223182	0.525202	0.000125928	0.00694748	0.266075	FALSE	FALSE
9245	Gm5886	4.38178	7.78257	0.980999	0.126051	-2.98792	0.0215323	0.517087	0.000375299	0.0162192	0.266653	FALSE	FALSE
5258	Col12a1	8730.81	11968.2	5493.38	0.458997	-1.12344	0.0226571	0.52943	7.03454e-05	0.00432014	0.266875	FALSE	FALSE
7449	Fam49a	3.74013	6.82626	0.654	0.0958064	-3.38373	0.0216307	0.517732	0.000402115	0.0170932	0.267413	FALSE	FALSE
3887	Brdt	32.3452	43.8626	20.8278	0.474843	-1.07448	0.0159674	0.438308	0.00407325	0.100696	0.269502	FALSE	FALSE
10891	Irgm2	37.3386	49.9059	24.7714	0.496363	-1.01053	0.0152729	0.42769	0.00466205	0.111588	0.269639	FALSE	FALSE
1721	6330407J23Rik	1751.32	1360.83	2141.82	1.5739	0.654348	0.00765947	0.283962	0.0152864	0.255544	0.269753	FALSE	FALSE
20178	Sumf1	1691.49	2077.62	1305.36	0.628294	-0.670489	0.00571681	0.237755	0.0198491	0.302363	0.270059	FALSE	FALSE
18053	Rnf183	47.2104	27.1165	67.3043	2.48204	1.31153	0.0232126	0.536855	6.16413e-05	0.00395198	0.270403	FALSE	FALSE
4659	Cdc42ep5	223.275	279.502	167.047	0.59766	-0.742602	0.00770114	0.284221	0.0154503	0.257362	0.270792	FALSE	FALSE
23037	Zfp575	25.0233	34.0808	15.9658	0.468468	-1.09398	0.0161637	0.439803	0.00435798	0.106009	0.272906	FALSE	FALSE
11701	Lgr4	688.075	848.55	527.6	0.621766	-0.685556	0.00637292	0.2544	0.0187513	0.291687	0.273043	FALSE	FALSE
7561	Fbn1	18167.1	22525.1	13809	0.613051	-0.705922	0.00941025	0.316919	0.0128951	0.229545	0.273232	FALSE	FALSE
2766	Angpt4	7.73798	12.2378	3.23819	0.264606	-1.91808	0.0211027	0.51286	0.00103673	0.0357375	0.274299	FALSE	FALSE
8077	Galnt9	5.40393	9.99825	0.80961	0.0809752	-3.62638	0.0238609	0.547717	1.77144e-05	0.00146477	0.274591	FALSE	FALSE
18476	Scarb2	3240.46	4049.4	2431.53	0.600466	-0.735846	0.0108731	0.350306	0.0105473	0.199106	0.274706	FALSE	FALSE
3320	Atp6ap2	2325.29	2852.77	1797.81	0.630199	-0.666121	0.0059456	0.243475	0.0205155	0.306077	0.274776	FALSE	FALSE
19282	Slc5a2	7.8685	0.595013	15.142	25.4482	4.66949	0.0242824	0.553207	3.01691e-10	9.51427e-08	0.276604	FALSE	FALSE
7134	Esrp2	418.94	322.633	515.247	1.59701	0.675372	0.0097153	0.323897	0.0130396	0.230885	0.277391	FALSE	FALSE
10288	Hmgxb4	3412.68	2567.96	4257.39	1.65788	0.729344	0.013443	0.401303	0.00724206	0.155195	0.278249	FALSE	FALSE
13581	Mtap7d2	9.5595	15.4065	3.71253	0.240972	-2.05306	0.0237095	0.544928	0.000272166	0.0125524	0.27874	FALSE	FALSE
11249	Kifc2	77.7248	56.4387	99.0109	1.75431	0.810901	0.0137174	0.404637	0.00713226	0.153406	0.279021	FALSE	FALSE
6710	E330016A19Rik	227.871	282.951	172.791	0.610675	-0.711524	0.00679576	0.265458	0.0189939	0.293355	0.279406	FALSE	FALSE
1473	4932425I24Rik	50.5311	65.9548	35.1075	0.532296	-0.909699	0.013031	0.392721	0.00802497	0.166915	0.279818	FALSE	FALSE
18105	Robo3	163.415	115.888	210.942	1.82022	0.864115	0.0197229	0.49046	0.00251054	0.0699145	0.280187	FALSE	FALSE
5698	Cxxc4	97.4902	65.3737	129.607	1.98255	0.987359	0.0224471	0.527231	0.000939596	0.033375	0.280303	FALSE	FALSE
7049	Ephb3	1755.82	2152.3	1359.35	0.631579	-0.662965	0.00554718	0.23582	0.0223009	0.325069	0.280445	FALSE	FALSE
2459	Aff3	857.961	1054.89	661.034	0.626638	-0.674295	0.00638969	0.254511	0.0206661	0.307188	0.280849	FALSE	FALSE
22009	Vcan	52.1695	68.213	36.1259	0.529605	-0.917012	0.0137205	0.404637	0.00753273	0.158943	0.28179	FALSE	FALSE
10631	Igf2r	3513.63	4294.31	2732.95	0.636412	-0.651966	0.00558722	0.236521	0.022673	0.328035	0.282278	FALSE	FALSE
2538	AI480653	1743.78	2133.96	1353.6	0.634311	-0.656739	0.00541353	0.233288	0.0231047	0.33222	0.282754	FALSE	FALSE
13940	Ndrg1	1277.19	1566.79	987.601	0.630335	-0.665808	0.0061939	0.249995	0.0214092	0.31582	0.282907	FALSE	FALSE
6683	E130309D02Rik	2296.59	1787.28	2805.9	1.56992	0.650695	0.00875649	0.306611	0.015638	0.259377	0.282994	FALSE	FALSE
12301	Matn3	33.4726	44.7067	22.2385	0.49743	-1.00744	0.0160688	0.438671	0.00566868	0.127567	0.283119	FALSE	FALSE
6610	Dusp4	1364.72	1039.09	1690.35	1.62675	0.701991	0.0129241	0.391443	0.00865953	0.175423	0.283433	FALSE	FALSE
3353	Atp9a	9.26559	14.1724	4.35876	0.307553	-1.70109	0.0225378	0.528531	0.00116518	0.0386024	0.283567	FALSE	FALSE
6761	Ecm1	64.3135	87.4493	41.1777	0.470875	-1.08658	0.0232309	0.536855	0.000845153	0.0307709	0.283813	FALSE	FALSE
19396	Smad9	583.815	717.417	450.213	0.627547	-0.672204	0.00595195	0.243475	0.0222816	0.325069	0.284272	FALSE	FALSE
10412	Hs3st3a1	20.1298	28.1943	12.0653	0.427934	-1.22454	0.0189682	0.48156	0.00339036	0.0870416	0.284301	FALSE	FALSE
4911	Chd7	145.089	92.5062	197.673	2.13686	1.09549	0.025172	0.562906	0.000132868	0.00722783	0.285067	FALSE	FALSE
7815	Fmr1	12607.2	9900.26	15314.2	1.54684	0.629327	0.0077133	0.284221	0.0182022	0.2876	0.28591	FALSE	FALSE
3736	Bcl2l14	4.43214	1.19003	7.67425	6.4488	2.68903	0.0249393	0.561149	0.000241434	0.0115933	0.286371	FALSE	FALSE
11935	Lrp4	173.819	218.695	128.944	0.589608	-0.762171	0.0111437	0.357128	0.012044	0.218223	0.287676	FALSE	FALSE
8327	Glt1d1	12.3615	3.93049	20.7925	5.29004	2.40328	0.026199	0.575272	7.17611e-07	9.56965e-05	0.287684	FALSE	FALSE
5915	D4Bwg0951e	1744.39	2133.97	1354.82	0.634883	-0.655438	0.00564931	0.237755	0.0240906	0.340908	0.289332	FALSE	FALSE
10263	Hlx	153.735	191.678	115.792	0.604096	-0.72715	0.00873407	0.306611	0.0169767	0.273456	0.290034	FALSE	FALSE
10965	Itm2b	7418.1	9150.24	5685.96	0.6214	-0.686405	0.00927755	0.315013	0.0163216	0.266362	0.290687	FALSE	FALSE
20654	Tgfa	1031.13	699.616	1362.64	1.9477	0.961774	0.02507	0.562007	0.000483155	0.0197029	0.290855	FALSE	FALSE
4754	Cds1	4.85069	8.3236	1.37779	0.165528	-2.59485	0.0252787	0.563908	0.000500411	0.0201911	0.292049	FALSE	FALSE
7753	Figf	1296.71	1588.53	1004.9	0.632594	-0.660648	0.00646629	0.255882	0.0227569	0.329045	0.292464	FALSE	FALSE
83	1110050K14Rik	4.65334	8.2639	1.04277	0.126184	-2.9864	0.0260263	0.573973	0.000241434	0.0115933	0.292783	FALSE	FALSE
7629	Fbxw18	2.40781	4.81562	0	0	-Inf	0.0261208	0.574247	0.000258619	0.0121958	0.293222	FALSE	FALSE
11104	Kcnj2	105.845	160.889	50.8013	0.315753	-1.66313	0.0274021	0.586825	1.61321e-07	2.6327e-05	0.293426	FALSE	FALSE
2398	Add2	41.0369	22.8875	59.1863	2.58597	1.3707	0.027111	0.58413	4.47987e-05	0.00307329	0.293602	FALSE	FALSE
3072	Arid3b	123.957	81.2631	166.651	2.05075	1.03615	0.0260439	0.573973	0.000307054	0.013649	0.293811	FALSE	FALSE
5274	Col28a1	29.1351	42.9584	15.3118	0.356433	-1.4883	0.027148	0.58413	7.10444e-05	0.00433189	0.294231	FALSE	FALSE
19349	Slco3a1	671.385	842.953	499.817	0.592936	-0.754052	0.0132604	0.397658	0.00997413	0.191599	0.294628	FALSE	FALSE
15922	Pappa	540.747	771.663	309.832	0.401512	-1.31649	0.0276686	0.589067	5.53837e-06	0.000545354	0.294806	FALSE	FALSE
16627	Plxnb1	3269.22	2559.76	3978.67	1.55431	0.636277	0.00927402	0.315013	0.0171979	0.275461	0.295237	FALSE	FALSE
5533	Csmd1	12.2779	18.8809	5.67478	0.300556	-1.73429	0.025689	0.570961	0.000490568	0.0199102	0.295436	FALSE	FALSE
5975	Dab2	1974.33	1552.64	2396.02	1.54319	0.625918	0.00864139	0.305435	0.0183852	0.289707	0.297571	FALSE	FALSE
3155	Artn	23.985	32.8597	15.1102	0.459839	-1.1208	0.0185508	0.476276	0.0050985	0.118915	0.297595	FALSE	FALSE
18552	Sdc1	6768.36	8272.38	5264.35	0.636376	-0.652048	0.00679348	0.265458	0.0231001	0.33222	0.298839	FALSE	FALSE
13635	Mtus2	9.57426	15.1785	3.96999	0.261553	-1.93482	0.0267792	0.582391	0.000362052	0.0157635	0.299077	FALSE	FALSE
14347	Nrbp2	805.35	532.44	1078.26	2.02513	1.01801	0.0276425	0.589067	0.000177671	0.00912786	0.299097	FALSE	FALSE
439	1700065D16Rik	17.1466	9.89781	24.3954	2.46472	1.30143	0.0245659	0.558269	0.00122986	0.0403109	0.29929	FALSE	FALSE
12844	Mir3064	47.3912	33.4792	61.3033	1.83108	0.872697	0.0179973	0.469348	0.00579475	0.129657	0.299502	FALSE	FALSE
7577	Fbxl21	2.91141	5.50383	0.318983	0.0579566	-4.10888	0.0261063	0.574247	0.00064432	0.0251026	0.299675	FALSE	FALSE
20718	Thsd7b	16.2687	23.5389	8.99853	0.382283	-1.38729	0.0231428	0.536855	0.00214305	0.0628295	0.299842	FALSE	FALSE
8601	Gm13154	20.0051	27.9452	12.0651	0.431741	-1.21176	0.0215272	0.517087	0.00339036	0.0870416	0.302065	FALSE	FALSE
20783	Tll1	367.993	504.548	231.437	0.458702	-1.12437	0.0284445	0.600668	0.000150132	0.0079628	0.304315	FALSE	FALSE
19936	Srpk3	494.194	348.216	640.172	1.83843	0.878476	0.0252469	0.563889	0.00141566	0.045381	0.304635	FALSE	FALSE
11419	Krt10	159.897	115.252	204.541	1.77474	0.827604	0.0222242	0.525202	0.00326012	0.0846291	0.304916	FALSE	FALSE
18899	Shroom1	497.07	366.946	627.194	1.70923	0.773347	0.0209864	0.511257	0.00409674	0.101063	0.30616	FALSE	FALSE
12366	Mcpt1	6.57887	10.5655	2.5922	0.245345	-2.02712	0.0260042	0.573973	0.00126254	0.0412082	0.307591	FALSE	FALSE
7993	Fzd8	368.054	459.72	276.388	0.601209	-0.734062	0.0129561	0.39176	0.0126525	0.226089	0.308924	FALSE	FALSE
15851	P4ha1	8579.06	10657.4	6500.73	0.609974	-0.71318	0.0137452	0.404637	0.0119698	0.217216	0.310926	FALSE	FALSE
4260	Cass4	15.2207	21.9173	8.52419	0.388925	-1.36243	0.0239602	0.549304	0.00268393	0.0732572	0.311281	FALSE	FALSE
18553	Sdc2	5878.99	7239.97	4518.01	0.624037	-0.680295	0.0106181	0.344529	0.0174043	0.278577	0.311553	FALSE	FALSE
2361	Adamts5	16150.9	20856.1	11445.8	0.548797	-0.865656	0.0247298	0.559896	0.00232128	0.0665501	0.313223	FALSE	FALSE
18308	Rspo1	444.753	585.344	304.162	0.519629	-0.944445	0.027757	0.58957	0.001098	0.0369223	0.313246	FALSE	FALSE
19940	Srpx2	11.1274	18.1134	4.14138	0.228636	-2.12888	0.0304368	0.62392	5.63654e-05	0.00371582	0.313818	FALSE	FALSE
2854	Anpep	42.2286	55.6492	28.8079	0.517669	-0.949897	0.018143	0.471795	0.0074005	0.157596	0.314696	FALSE	FALSE
18388	S1pr1	318.519	437.288	199.75	0.456792	-1.13039	0.0303836	0.62363	0.000129996	0.00711548	0.315373	FALSE	FALSE
10638	Igfbp6	791.101	982.984	599.218	0.60959	-0.714088	0.0139624	0.406616	0.0125559	0.224706	0.315661	FALSE	FALSE
9597	Gpc3	17.7989	32.0404	3.55742	0.111029	-3.17099	0.031272	0.632742	1.62674e-10	5.75201e-08	0.316371	FALSE	FALSE
2869	Anxa8	9176.16	11270	7082.28	0.628416	-0.670208	0.00945116	0.317416	0.0213929	0.315779	0.316598	FALSE	FALSE
19331	Slc9a2	65.8784	89.4109	42.3459	0.47361	-1.07823	0.0281565	0.595968	0.00112324	0.0375547	0.316761	FALSE	FALSE
16497	Pla1a	19.1442	26.5417	11.7466	0.442571	-1.17602	0.0231712	0.536855	0.00418881	0.102791	0.319823	FALSE	FALSE
17637	Rassf2	98.4739	126.218	70.73	0.560381	-0.835521	0.0192496	0.48214	0.00741596	0.157596	0.319868	FALSE	FALSE
23306	Zscan18	21.6559	30.6145	12.6974	0.414751	-1.26968	0.0259003	0.573973	0.00234763	0.066917	0.320445	FALSE	FALSE
12053	Ltc4s	1.9767	3.95339	0	0	-Inf	0.0290602	0.610827	0.000849143	0.0307709	0.320799	FALSE	FALSE
4164	Camk2b	17.547	10.6611	24.4328	2.29177	1.19646	0.0259648	0.573973	0.0024137	0.0679752	0.320974	FALSE	FALSE
18790	Sfrp1	580.467	833.791	327.143	0.392356	-1.34976	0.032145	0.642047	2.91207e-06	0.000311738	0.32118	FALSE	FALSE
20723	Thy1	5771.76	7812.27	3731.24	0.477612	-1.06609	0.0312414	0.632742	0.000193735	0.00964007	0.321191	FALSE	FALSE
12010	Lrrk2	1182.27	1512.99	851.556	0.562829	-0.829231	0.0234607	0.540577	0.00414513	0.101958	0.321267	FALSE	FALSE
21874	Upp1	12.3734	6.89985	17.8469	2.58656	1.37103	0.0269578	0.58413	0.00197067	0.0584366	0.321283	FALSE	FALSE
18271	Rragd	13.3338	19.3282	7.33948	0.37973	-1.39696	0.0262973	0.575347	0.0023779	0.0674279	0.321388	FALSE	FALSE
7553	Fbf1	3669.78	2792.71	4546.85	1.62812	0.703203	0.0192559	0.48214	0.00770027	0.161602	0.321871	FALSE	FALSE
6548	Dscam	7.00398	11.011	2.99701	0.272184	-1.87734	0.0277455	0.58957	0.00184617	0.056026	0.322798	FALSE	FALSE
11690	Lgals3bp	922.818	1224.45	621.19	0.507323	-0.979023	0.0298888	0.620372	0.000665297	0.0255967	0.322984	FALSE	FALSE
2304	Acvr2b	44.8662	31.3184	58.414	1.86517	0.899306	0.0222607	0.525202	0.00523004	0.121326	0.323264	FALSE	FALSE
3066	Arhgef7	101.215	75.1219	127.307	1.69468	0.76101	0.0183512	0.473825	0.00883572	0.178219	0.326022	FALSE	FALSE
7421	Fam20c	764.257	935.654	592.86	0.633631	-0.658285	0.00833855	0.299974	0.0252906	0.352783	0.326378	FALSE	FALSE
11915	Lrfn3	83.5063	105.353	61.6594	0.585263	-0.772843	0.0138314	0.404778	0.0148551	0.251123	0.327951	FALSE	FALSE
8434	Gm10664	9.87555	0.671017	19.0801	28.4346	4.82958	0.0335132	0.658792	3.79857e-11	1.47745e-08	0.329396	FALSE	FALSE
4271	Cav1	652.149	802.257	502.041	0.625785	-0.676261	0.00998601	0.330501	0.0229987	0.331718	0.331109	FALSE	FALSE
16227	Penk	23.182	34.1428	12.2212	0.357944	-1.4822	0.0328361	0.651004	0.000242945	0.011618	0.331311	FALSE	FALSE
4309	Ccdc102a	1068.01	1301.32	834.7	0.641427	-0.640643	0.00753152	0.282059	0.0284241	0.38065	0.331354	FALSE	FALSE
11030	Kank3	82.5415	60.912	104.171	1.71019	0.774155	0.0187662	0.479778	0.00924942	0.183295	0.331537	FALSE	FALSE
17959	Rin1	4862.15	3733.47	5990.83	1.60463	0.682238	0.0188504	0.480034	0.0093045	0.183295	0.331665	FALSE	FALSE
2497	Agt	26.8783	51.647	2.10959	0.0408464	-4.61365	0.0339021	0.663931	8.18231e-19	2.12167e-15	0.331966	FALSE	FALSE
19254	Slc45a1	5.18945	9.32812	1.05079	0.112647	-3.15011	0.0339632	0.664052	2.72482e-05	0.00205581	0.333054	FALSE	FALSE
3541	Bambi	294.858	398.665	191.051	0.479227	-1.06122	0.0329601	0.652145	0.000329541	0.0145378	0.333341	FALSE	FALSE
7413	Fam19a1	39.5417	57.8313	21.252	0.367484	-1.44425	0.0339206	0.663931	5.70062e-05	0.00374747	0.333839	FALSE	FALSE
11884	Lpar1	28.855	38.702	19.008	0.491139	-1.0258	0.0222229	0.525202	0.00658861	0.143298	0.33425	FALSE	FALSE
13395	Mpped2	10.1785	15.3362	5.02078	0.32738	-1.61096	0.0291269	0.610827	0.00202661	0.0597162	0.335271	FALSE	FALSE
3975	C030048B08Rik	525.027	410.501	639.553	1.55798	0.63968	0.0124303	0.383026	0.0185899	0.291687	0.337356	FALSE	FALSE
19754	Sparc	164807	205056	124558	0.607435	-0.719199	0.0174953	0.46085	0.0116554	0.214783	0.337816	FALSE	FALSE
15756	ORF63	39.1605	51.7758	26.5453	0.512698	-0.96382	0.0202419	0.50063	0.00862235	0.175222	0.337926	FALSE	FALSE
7388	Fam184a	907.031	713.079	1100.98	1.54398	0.626656	0.011908	0.372528	0.0200038	0.303728	0.338128	FALSE	FALSE
11157	Kctd15	405.719	522.694	288.744	0.552415	-0.856176	0.0271212	0.58413	0.00372087	0.093976	0.339053	FALSE	FALSE
16754	Pon3	72.5802	42.236	102.924	2.43689	1.28504	0.0350463	0.675793	3.7094e-05	0.00263119	0.339212	FALSE	FALSE
18489	Scd1	2431.81	3020.66	1842.96	0.610119	-0.712838	0.0154979	0.430784	0.0146515	0.248671	0.339728	FALSE	FALSE
19178	Slc31a2	486.677	599.889	373.464	0.622556	-0.683725	0.0110582	0.355641	0.0222857	0.325069	0.340355	FALSE	FALSE
23251	Zkscan16	7.86985	12.1986	3.54114	0.290291	-1.78443	0.0301818	0.62284	0.00195752	0.0583212	0.340581	FALSE	FALSE
9995	H6pd	3371.31	4086.68	2655.95	0.649905	-0.621699	0.00736391	0.278796	0.0316808	0.405782	0.342289	FALSE	FALSE
6981	En1	485.1	630.857	339.343	0.537907	-0.89457	0.0298328	0.619916	0.00223521	0.0647185	0.342317	FALSE	FALSE
11602	Lcat	217.655	168.197	267.112	1.58809	0.66729	0.0152737	0.42769	0.0155028	0.257869	0.342779	FALSE	FALSE
20065	Steap4	584.299	908.178	260.42	0.28675	-1.80213	0.0357989	0.686667	7.45112e-10	2.14675e-07	0.343333	FALSE	FALSE
15838	P2rx3	237.312	358.295	116.33	0.324676	-1.62293	0.0359269	0.686721	8.37515e-08	1.51512e-05	0.343368	FALSE	FALSE
9749	Grb14	790.646	1041.9	539.395	0.517705	-0.949799	0.0334202	0.657673	0.000898783	0.0321208	0.344897	FALSE	FALSE
6808	Efemp2	338.956	415.87	262.042	0.630104	-0.666337	0.0103762	0.340319	0.0256065	0.35601	0.348164	FALSE	FALSE
16648	Pms2	2174.48	1720.4	2628.56	1.52788	0.611534	0.0126373	0.38532	0.0210245	0.31117	0.348245	FALSE	FALSE
16093	Pcp4l1	104.716	163.335	46.0966	0.282222	-1.8251	0.0376165	0.697285	1.00173e-08	2.2919e-06	0.348644	FALSE	FALSE
11678	Leprel2	1319.1	1605.49	1032.7	0.643231	-0.636591	0.00844423	0.303176	0.0300603	0.394983	0.34908	FALSE	FALSE
785	2410018L13Rik	123.055	92.4421	153.668	1.66232	0.733197	0.018995	0.481569	0.0119458	0.216949	0.349259	FALSE	FALSE
10811	Insc	20.251	29.9272	10.5748	0.353351	-1.50083	0.0357931	0.686667	0.000258684	0.0121958	0.349431	FALSE	FALSE
12048	Ltbp1	212.861	278.841	146.882	0.526757	-0.924791	0.0321676	0.642047	0.00189768	0.0570698	0.349559	FALSE	FALSE
9797	Grm8	20.079	29.7357	10.4223	0.350498	-1.51252	0.0363897	0.689473	0.000212209	0.0104479	0.34996	FALSE	FALSE
3165	Asap2	22.6141	14.4984	30.7298	2.11953	1.08374	0.0281255	0.595968	0.00441091	0.107004	0.351486	FALSE	FALSE
5263	Col17a1	17.9972	25.3232	10.6713	0.421402	-1.24673	0.0299293	0.620504	0.00321835	0.0836454	0.352075	FALSE	FALSE
5566	Cst6	18.2426	26.4895	9.99557	0.37734	-1.40606	0.034169	0.665235	0.00121301	0.039983	0.352609	FALSE	FALSE
8029	Gabra3	78.4247	105.932	50.9171	0.480656	-1.05692	0.0352985	0.679936	0.000753857	0.0281935	0.354065	FALSE	FALSE
13679	Mustn1	14.5506	21.0919	8.00926	0.379732	-1.39695	0.0313907	0.63419	0.002743	0.0744061	0.354298	FALSE	FALSE
19733	Sp7	174.672	234.47	114.873	0.489925	-1.02937	0.0363997	0.689473	0.000507701	0.020428	0.35495	FALSE	FALSE
19161	Slc2a4rg-ps	402.371	295.649	509.093	1.72195	0.784045	0.0292842	0.6127	0.00402778	0.100209	0.356455	FALSE	FALSE
23275	Zmynd15	134.43	57.5085	211.352	3.67515	1.8778	0.0399683	0.716247	3.76941e-10	1.16605e-07	0.358123	FALSE	FALSE
4979	Chst12	1744.47	2154.57	1334.37	0.619323	-0.691235	0.0164511	0.444301	0.0169254	0.273158	0.35873	FALSE	FALSE
10304	Hnrnpa1	427.718	334.894	520.543	1.55435	0.636315	0.0148215	0.420897	0.0194469	0.297986	0.359442	FALSE	FALSE
7992	Fzd7	1801.02	2181.16	1420.89	0.651438	-0.618299	0.00892555	0.309203	0.0322037	0.409781	0.359492	FALSE	FALSE
14088	Ngef	3.90185	6.84675	0.95695	0.139767	-2.8389	0.0357437	0.686667	0.000909887	0.0324184	0.359542	FALSE	FALSE
17845	Rgma	330.771	405.216	256.327	0.63257	-0.660703	0.0106155	0.344529	0.0278668	0.375912	0.36022	FALSE	FALSE
14126	Nipsnap1	1106.26	875.91	1336.62	1.52598	0.609733	0.0124358	0.383026	0.0237467	0.338449	0.360737	FALSE	FALSE
15817	Otx1	89.2004	65.9019	112.499	1.70707	0.77152	0.0232261	0.536855	0.00946394	0.184856	0.360856	FALSE	FALSE
20434	Tbc1d16	614.946	466.88	763.012	1.63428	0.708654	0.0226097	0.529002	0.0102121	0.194059	0.361531	FALSE	FALSE
12487	Mettl7b	31.8948	14.335	49.4546	3.44993	1.78657	0.0407752	0.724128	1.25589e-06	0.000148775	0.362138	FALSE	FALSE
17577	Ranbp17	302.853	237.911	367.795	1.54593	0.628479	0.0147796	0.420831	0.0200029	0.303728	0.362279	FALSE	FALSE
3421	AW551984	5.66653	9.39511	1.93795	0.206272	-2.27738	0.0363146	0.689473	0.001049	0.0359592	0.362716	FALSE	FALSE
6943	Eln	324.698	550.78	98.6151	0.179046	-2.4816	0.041011	0.725484	9.17663e-16	1.04538e-12	0.362742	FALSE	FALSE
13647	Muc6	11.4294	4.43319	18.4257	4.1563	2.0553	0.0407137	0.723741	2.4705e-05	0.00189029	0.362816	FALSE	FALSE
13605	Mthfsd	368.34	289.088	447.592	1.54829	0.630677	0.0156099	0.432492	0.0188888	0.293285	0.362888	FALSE	FALSE
21116	Tnfaip2	1365.51	1660.12	1070.9	0.645073	-0.632467	0.0087374	0.306611	0.0332792	0.419351	0.362981	FALSE	FALSE
7112	Ero1l	2349.51	2845.98	1853.04	0.651108	-0.619031	0.00929307	0.315013	0.032394	0.411081	0.363047	FALSE	FALSE
22920	Zfp286	141.403	176.659	106.146	0.600852	-0.734918	0.0160739	0.438671	0.0183413	0.289341	0.364006	FALSE	FALSE
6600	Dusp18	273.123	335.819	210.428	0.626612	-0.674356	0.0112523	0.359343	0.0270556	0.369454	0.364398	FALSE	FALSE
6299	Dio3	10.1874	17.3697	3.00503	0.173004	-2.53113	0.0417669	0.730339	3.18558e-06	0.000336388	0.365338	FALSE	FALSE
2100	Abca5	308.562	378.267	238.858	0.631452	-0.663254	0.011627	0.368693	0.026376	0.362257	0.365475	FALSE	FALSE
21136	Tnfrsf22	400.206	280.243	520.17	1.85614	0.892302	0.0371468	0.697096	0.0010059	0.0351214	0.366109	FALSE	FALSE
5529	Csgalnact1	3.25841	5.87083	0.645983	0.110033	-3.184	0.0376893	0.697923	0.00104893	0.0359592	0.366941	FALSE	FALSE
1840	9330159F19Rik	854.949	648.548	1061.35	1.6365	0.710616	0.0246445	0.559355	0.00865898	0.175423	0.367389	FALSE	FALSE
20815	Tm9sf2	6739.96	8264.01	5215.91	0.63116	-0.663923	0.0154226	0.430578	0.0203139	0.304305	0.367442	FALSE	FALSE
4891	Chadl	39.6137	27.8062	51.4211	1.84927	0.886954	0.0265933	0.579734	0.00728687	0.156012	0.367873	FALSE	FALSE
15221	Olfr411	3.12631	6.25261	0	0	-Inf	0.0422763	0.735009	8.51844e-06	0.000776542	0.367893	FALSE	FALSE
16130	Pde1b	10.3563	15.3567	5.3558	0.348759	-1.5197	0.0342572	0.665235	0.00258934	0.0716569	0.368446	FALSE	FALSE
13410	Mrc2	5124.53	6214.31	4034.76	0.649269	-0.623112	0.0101935	0.335602	0.0310033	0.401512	0.368557	FALSE	FALSE
2212	Accs	323.609	248.759	398.459	1.60179	0.679683	0.0213157	0.515078	0.0124229	0.222667	0.368872	FALSE	FALSE
10494	Htr4	9.39522	14.2843	4.5061	0.315458	-1.66448	0.0343294	0.665493	0.00263053	0.072307	0.3689	FALSE	FALSE
3785	Bgn	81541.4	100458	62624.9	0.623394	-0.681785	0.0183969	0.474308	0.0161208	0.263898	0.369103	FALSE	FALSE
2802	Ankrd24	262.365	191.076	333.654	1.74618	0.804202	0.0327182	0.649476	0.00349175	0.0888626	0.369169	FALSE	FALSE
4186	Capg	158.756	197.594	119.917	0.606885	-0.720505	0.0157694	0.434536	0.0200315	0.303859	0.369198	FALSE	FALSE
18666	Sept5	1115.22	1354.44	875.997	0.646759	-0.628699	0.00921103	0.315013	0.0342759	0.427068	0.37104	FALSE	FALSE
14366	Nrp1	4396.23	5369.22	3423.23	0.637566	-0.649353	0.0136792	0.404637	0.023899	0.338841	0.371739	FALSE	FALSE
103	1200009I06Rik	455.529	322.522	588.536	1.8248	0.867735	0.037992	0.700676	0.00132542	0.0428412	0.371759	FALSE	FALSE
17263	Psors1c2	22.7331	11.472	33.9942	2.96322	1.56717	0.0428141	0.740119	5.12902e-05	0.00341988	0.37177	FALSE	FALSE
17313	Ptk6	4.32827	1.37883	7.27771	5.27819	2.40004	0.0365357	0.690612	0.0017324	0.0532842	0.371948	FALSE	FALSE
6078	Ddb2	203.31	140.84	265.78	1.88711	0.916178	0.0395264	0.711671	0.00101899	0.0353344	0.373503	FALSE	FALSE
12067	Ly6c1	12.8744	18.393	7.35577	0.399922	-1.32221	0.0322142	0.642273	0.00443231	0.107226	0.374749	FALSE	FALSE
21487	Tspan11	326.117	473.971	178.263	0.376106	-1.41079	0.0438177	0.750212	2.20305e-06	0.000245533	0.375229	FALSE	FALSE
2949	Apol10b	2.47368	0.363708	4.58365	12.6026	3.65565	0.0369735	0.69456	0.00186114	0.0561991	0.37538	FALSE	FALSE
15855	P4htm	73.4836	45.4099	101.557	2.23646	1.16122	0.0429217	0.741275	0.000205487	0.0101384	0.375707	FALSE	FALSE
12186	Maml3	126.391	156.736	96.0454	0.612786	-0.706546	0.0145337	0.417181	0.0234465	0.335085	0.376133	FALSE	FALSE
18181	Rpl39l	15.7168	3.67958	27.7541	7.54272	2.91509	0.0445892	0.754901	7.7611e-10	2.20879e-07	0.377451	FALSE	FALSE
4227	Card14	20.6229	12.7028	28.5429	2.24698	1.16799	0.0347781	0.672045	0.00330235	0.08544	0.378742	FALSE	FALSE
10654	Igsf8	1843.75	2229.88	1457.63	0.653683	-0.613338	0.0108087	0.349468	0.0320429	0.40885	0.379159	FALSE	FALSE
18640	Sema6a	43.8228	65.1797	22.466	0.344677	-1.53668	0.0452861	0.75772	1.53177e-05	0.00129518	0.379507	FALSE	FALSE
13768	Myo5b	14.5582	21.5276	7.58893	0.352522	-1.50422	0.0416086	0.728971	0.00083809	0.0307041	0.379838	FALSE	FALSE
5907	D3Bwg0562e	6.95838	11.7294	2.1874	0.186489	-2.42284	0.0435799	0.749089	0.00028706	0.0130842	0.381087	FALSE	FALSE
2686	Alox12b	8.08438	12.4643	3.70451	0.297211	-1.75044	0.0365058	0.690612	0.00263779	0.0723363	0.381474	FALSE	FALSE
22443	Vwce	55.9802	34.0326	77.9278	2.2898	1.19522	0.0445969	0.754901	0.000155755	0.0081866	0.381544	FALSE	FALSE
10024	Has3	102.94	66.8025	139.078	2.08193	1.05792	0.0440664	0.750365	0.00032005	0.0141727	0.382269	FALSE	FALSE
4803	Cenpa	7163.59	5703.34	8623.85	1.51207	0.596527	0.0154883	0.430784	0.0233378	0.334542	0.382663	FALSE	FALSE
6742	Ebf2	29.2369	46.5266	11.9472	0.256782	-1.96138	0.0463206	0.766513	4.65632e-07	6.66654e-05	0.38329	FALSE	FALSE
4012	C1rl	197.639	250.204	145.075	0.579826	-0.786309	0.0283727	0.599848	0.00800745	0.166848	0.383348	FALSE	FALSE
1001	3930402G23Rik	63.8027	35.7332	91.8721	2.57105	1.36236	0.0463622	0.766513	1.21724e-05	0.0010521	0.383783	FALSE	FALSE
13546	Msl3l2	28.1734	37.5855	18.7612	0.49916	-1.00243	0.0262713	0.575347	0.010192	0.194059	0.384703	FALSE	FALSE
7985	Fzd1	1633.71	2031.37	1236.06	0.608485	-0.716706	0.0241501	0.551923	0.0120278	0.218098	0.38501	FALSE	FALSE
14542	Ociad2	94.5268	64.9653	124.088	1.91007	0.933626	0.0405267	0.721122	0.00157092	0.0490769	0.385099	FALSE	FALSE
7316	Fam131a	186.516	230.33	142.702	0.619555	-0.690695	0.0149793	0.423122	0.024779	0.347935	0.385528	FALSE	FALSE
2571	Aim2	12.2506	6.92516	17.576	2.53799	1.34368	0.0384104	0.702911	0.00245566	0.0688742	0.385893	FALSE	FALSE
7525	Fancf	156.767	193.613	119.921	0.619387	-0.691086	0.01397	0.406616	0.0266696	0.365829	0.386222	FALSE	FALSE
16171	Pdk1	423.329	528.957	317.7	0.600615	-0.735486	0.0248814	0.560541	0.0118478	0.215841	0.388191	FALSE	FALSE
19844	Spna1	5.1938	8.78467	1.60293	0.182469	-2.45427	0.0446231	0.754901	0.000618392	0.0242138	0.389557	FALSE	FALSE
21598	Ttyh3	5324.23	6425.26	4223.2	0.657281	-0.605418	0.010323	0.339187	0.0362345	0.442031	0.390609	FALSE	FALSE
14510	Oas1a	13.3836	22.0197	4.74754	0.215604	-2.21355	0.0477991	0.781794	3.46244e-06	0.000359124	0.391077	FALSE	FALSE
14367	Nrp2	26.6875	35.6132	17.7618	0.498742	-1.00363	0.0300717	0.622039	0.00773745	0.161883	0.391961	FALSE	FALSE
23096	Zfp7	1959.57	1564.99	2354.16	1.50426	0.589055	0.015814	0.434837	0.0250738	0.350765	0.392801	FALSE	FALSE
5406	Cpne7	14.2246	6.51983	21.9293	3.36348	1.74996	0.0477838	0.781794	8.02024e-05	0.00473744	0.393266	FALSE	FALSE
10657	Igtp	29.5663	39.3419	19.7907	0.503044	-0.991242	0.0305565	0.625452	0.00768885	0.161507	0.39348	FALSE	FALSE
13935	Ndfip2	192.421	237.693	147.148	0.619068	-0.691831	0.0167033	0.449115	0.0238914	0.338841	0.393978	FALSE	FALSE
19409	Smarcc2	272.16	213.266	331.054	1.5523	0.63441	0.0192196	0.48214	0.0205288	0.306077	0.394109	FALSE	FALSE
20013	St6galnac2	22.0464	14.0629	30.0298	2.13539	1.0945	0.0362573	0.689473	0.00395414	0.0990105	0.394242	FALSE	FALSE
5169	Cmpk2	6.13636	9.68853	2.58419	0.266726	-1.90657	0.038188	0.70145	0.00341903	0.0876812	0.394565	FALSE	FALSE
12166	Mageh1	69.1027	91.518	46.6875	0.510146	-0.971019	0.0386438	0.70615	0.00318902	0.0831533	0.394651	FALSE	FALSE
6763	Ecscr	52.8376	79.4262	26.249	0.330483	-1.59735	0.0484995	0.789285	3.40093e-06	0.00035432	0.39482	FALSE	FALSE
7740	Fhit	5.1981	8.60559	1.79061	0.208075	-2.26482	0.0388165	0.707283	0.00315728	0.082697	0.39499	FALSE	FALSE
16490	Pkn3	703.915	535.306	872.524	1.62995	0.704831	0.0302346	0.62284	0.00813442	0.168292	0.395566	FALSE	FALSE
13300	Mmp14	10393.4	12549.2	8237.52	0.656418	-0.607314	0.0110852	0.355878	0.0352086	0.435433	0.395656	FALSE	FALSE
12065	Lxn	1427.58	1764.53	1090.63	0.618084	-0.694125	0.0220639	0.525202	0.0164162	0.267531	0.396366	FALSE	FALSE
13826	Nacad	74.7463	55.6384	93.8543	1.68686	0.754343	0.0250394	0.562007	0.0130752	0.231339	0.396673	FALSE	FALSE
17969	Ripk2	1395.08	1690.44	1099.71	0.650546	-0.620277	0.0118913	0.372528	0.0338826	0.424335	0.398431	FALSE	FALSE
21995	Vasn	3978.47	4801.67	3155.26	0.657118	-0.605775	0.0114322	0.363178	0.0353422	0.436069	0.399624	FALSE	FALSE
6756	Echdc3	254.205	193.794	314.617	1.62346	0.699073	0.0272068	0.584706	0.0121361	0.218961	0.401833	FALSE	FALSE
1179	4930452B06Rik	68.8182	87.4994	50.137	0.572998	-0.803397	0.022223	0.525202	0.0176571	0.281273	0.403237	FALSE	FALSE
10289	Hmha1	64.1478	47.8772	80.4183	1.67968	0.748183	0.0257274	0.571116	0.0135397	0.23561	0.403363	FALSE	FALSE
18310	Rspo3	83.4668	115.26	51.6733	0.448319	-1.1574	0.0492285	0.795351	0.000259597	0.0122139	0.403782	FALSE	FALSE
16159	Pdgfrl	140.88	176.905	104.855	0.59272	-0.754578	0.0272798	0.585571	0.0123595	0.222042	0.403807	FALSE	FALSE
2475	Agbl5	293.774	214.011	373.537	1.74541	0.803569	0.0389926	0.70766	0.00403734	0.100255	0.403958	FALSE	FALSE
2499	Agtr1a	5.0356	8.2108	1.8604	0.22658	-2.14191	0.0409379	0.725484	0.00315728	0.082697	0.404091	FALSE	FALSE
3120	Armcx6	531.857	644.264	419.45	0.651053	-0.619152	0.0122881	0.381058	0.0343935	0.428075	0.404567	FALSE	FALSE
14008	Neil2	12.3131	6.62115	18.0051	2.71933	1.44325	0.0441778	0.750857	0.00197067	0.0584366	0.404647	FALSE	FALSE
8489	Gm11413	11.6874	4.73479	18.6399	3.9368	1.97702	0.0508137	0.808077	3.74162e-05	0.00263801	0.405357	FALSE	FALSE
16761	Por	3877.78	4712.67	3042.89	0.645683	-0.631102	0.015186	0.427251	0.028778	0.383547	0.405399	FALSE	FALSE
7531	Fap	82.6909	116.886	48.496	0.414901	-1.26916	0.051289	0.809725	6.53363e-05	0.00409975	0.406912	FALSE	FALSE
5621	Ctsa	152.764	188.843	116.684	0.617889	-0.694582	0.0191735	0.48214	0.022993	0.331718	0.406929	FALSE	FALSE
16832	Ppm1e	117.959	88.4634	147.455	1.66685	0.737125	0.0308031	0.628597	0.00956965	0.186261	0.407429	FALSE	FALSE
14168	Nlrc5	27.7989	36.9627	18.635	0.504158	-0.988053	0.0310246	0.630291	0.0094658	0.184856	0.407574	FALSE	FALSE
5571	Cstad	7.52028	11.3976	3.64299	0.319629	-1.64553	0.0414015	0.72668	0.00350946	0.0891189	0.407899	FALSE	FALSE
15784	Osr1	487.487	633.448	341.527	0.539156	-0.891225	0.0439151	0.750212	0.00235931	0.0670981	0.408655	FALSE	FALSE
6424	Dnajc3	5781.74	6964.23	4599.25	0.660411	-0.598564	0.0118147	0.372081	0.0372537	0.449513	0.410797	FALSE	FALSE
15902	Pam	6092.44	7548.92	4635.95	0.614121	-0.703406	0.0271397	0.58413	0.0138042	0.238338	0.411234	FALSE	FALSE
9665	Gpr176	1192.34	1525.84	858.831	0.562856	-0.829162	0.0396881	0.71317	0.00454959	0.109345	0.411258	FALSE	FALSE
13781	Myom2	8.63562	13.4408	3.83041	0.284984	-1.81105	0.0473117	0.776569	0.00150049	0.04732	0.411945	FALSE	FALSE
301	1700022I11Rik	2.96726	0.595013	5.33951	8.97376	3.16571	0.0440162	0.750212	0.00275153	0.0744061	0.412309	FALSE	FALSE
21164	Tnn	406.251	733.963	78.5389	0.107007	-3.22423	0.0525865	0.825201	9.94026e-25	3.86627e-21	0.4126	FALSE	FALSE
11841	LOC329427	17.2961	10.3767	24.2155	2.33363	1.22258	0.0451179	0.75764	0.0024137	0.0679752	0.412807	FALSE	FALSE
11154	Kctd12b	4.34102	7.38206	1.29998	0.1761	-2.50553	0.0468957	0.772527	0.0017324	0.0532842	0.412906	FALSE	FALSE
11071	Kcnd1	69.4125	87.3793	51.4458	0.588764	-0.764239	0.0210086	0.511257	0.0221418	0.323798	0.417528	FALSE	FALSE
9716	Gprc5b	499.947	614.807	385.086	0.626353	-0.674953	0.0209793	0.511257	0.0222668	0.325069	0.418163	FALSE	FALSE
4047	C3ar1	30.8474	18.8647	42.8301	2.27038	1.18294	0.0508451	0.808077	0.000881569	0.0316024	0.41984	FALSE	FALSE
14441	Nudt16	54.1984	69.0647	39.3321	0.569496	-0.812241	0.0248298	0.56007	0.0175874	0.280928	0.420499	FALSE	FALSE
20657	Tgfb2	745.71	924.274	567.145	0.613611	-0.704604	0.026658	0.580449	0.0159238	0.262652	0.421551	FALSE	FALSE
8193	Gem	53.4214	80.2431	26.5996	0.331487	-1.59297	0.0546008	0.843002	2.85111e-06	0.000308038	0.421655	FALSE	FALSE
6464	Dock10	17.7776	24.6186	10.9367	0.444248	-1.17056	0.0392467	0.708739	0.00616369	0.135828	0.422283	FALSE	FALSE
18527	Scnn1a	75.2236	96.8984	53.5488	0.552629	-0.855617	0.0330815	0.653126	0.0100481	0.192207	0.422667	FALSE	FALSE
2519	AI115009	22.1333	13.9583	30.3082	2.17134	1.11859	0.0475574	0.779899	0.00230104	0.0661323	0.423016	FALSE	FALSE
18745	Serping1	36.2355	56.1939	16.277	0.289658	-1.78758	0.0551174	0.847008	1.20581e-06	0.000144307	0.423576	FALSE	FALSE
11700	Lgmn	2011.65	2457.98	1565.32	0.636834	-0.65101	0.0221359	0.525202	0.0220321	0.323052	0.424127	FALSE	FALSE
7170	Evpl	275.307	337.591	213.024	0.631013	-0.664259	0.0165572	0.445881	0.0312149	0.402688	0.424284	FALSE	FALSE
8281	Gje1	5.55001	2.28115	8.81887	3.86598	1.95083	0.0457528	0.763372	0.00331543	0.0855887	0.42448	FALSE	FALSE
17356	Ptprm	928.136	1120.46	735.813	0.656707	-0.606678	0.0138764	0.405446	0.0370085	0.447496	0.426471	FALSE	FALSE
16923	Ppt1	2102.66	2536.64	1668.69	0.657835	-0.604202	0.014137	0.409771	0.0363712	0.443234	0.426502	FALSE	FALSE
10966	Itm2c	3375.63	4193	2558.27	0.610129	-0.712815	0.0302141	0.62284	0.0129868	0.23057	0.426705	FALSE	FALSE
7393	Fam187b	8.66612	4.5059	12.8263	2.84656	1.50922	0.0461954	0.766513	0.00346004	0.088248	0.42738	FALSE	FALSE
20908	Tmem158	52.4993	66.4755	38.523	0.579506	-0.787105	0.0241026	0.551874	0.0201439	0.303859	0.427866	FALSE	FALSE
16218	Peg13	60.3063	77.985	42.6276	0.546613	-0.871408	0.0369205	0.69428	0.00770948	0.16165	0.427965	FALSE	FALSE
14427	Nucb1	117.6	144.971	90.2297	0.622397	-0.684093	0.0205831	0.505633	0.0251309	0.350765	0.428199	FALSE	FALSE
11065	Kcnb1	32.4155	22.3473	42.4837	1.90107	0.926808	0.0373433	0.697285	0.00762358	0.160281	0.428783	FALSE	FALSE
7092	Erdr1	5158.99	3201.3	7116.68	2.22306	1.15255	0.0566171	0.856368	2.06918e-05	0.00166521	0.429017	FALSE	FALSE
12141	Mafb	37.3187	49.5714	25.0659	0.505652	-0.983782	0.038941	0.70766	0.00696864	0.15072	0.42919	FALSE	FALSE
4752	Cdr2l	2066.49	1660.28	2472.69	1.48932	0.574657	0.0175503	0.46085	0.0305848	0.398948	0.429899	FALSE	FALSE
13574	Mtap1b	7531.71	6073.45	8989.96	1.48021	0.565799	0.0169568	0.452586	0.0319682	0.408343	0.430465	FALSE	FALSE
21019	Tmem50b	1269.32	1525.06	1013.58	0.664616	-0.589408	0.0116666	0.368693	0.0426326	0.492454	0.430574	FALSE	FALSE
5788	Cyp2j9	5.47178	8.76419	2.17938	0.248669	-2.0077	0.0439553	0.750212	0.00468768	0.11181	0.431011	FALSE	FALSE
22016	Vdr	939.515	1131.14	747.894	0.661189	-0.596865	0.0125233	0.383426	0.0410402	0.480318	0.431872	FALSE	FALSE
9679	Gpr30	37.0475	52.8085	21.2864	0.403086	-1.31084	0.0560523	0.851686	0.000260639	0.0122139	0.43195	FALSE	FALSE
7666	Fdft1	1607.3	1936.19	1278.42	0.660275	-0.598862	0.0123418	0.382072	0.0415244	0.484285	0.433178	FALSE	FALSE
3413	AW046200	28.4334	19.6934	37.1734	1.8876	0.916554	0.0378267	0.698337	0.00820101	0.168921	0.433629	FALSE	FALSE
5194	Cnksr1	35.0583	17.893	52.2236	2.91867	1.54531	0.0584525	0.86858	8.23747e-06	0.000759834	0.43467	FALSE	FALSE
12049	Ltbp2	5216.4	7048.19	3384.61	0.480209	-1.05826	0.0570513	0.858528	0.00023018	0.0111446	0.434836	FALSE	FALSE
12042	Lst1	13.1563	7.72617	18.5864	2.40565	1.26642	0.0462746	0.766513	0.00429409	0.104933	0.435723	FALSE	FALSE
14521	Oasl2	12.2366	19.8813	4.59192	0.230967	-2.11424	0.0589376	0.870813	2.19852e-05	0.00173334	0.436273	FALSE	FALSE
10152	Hhex	205.763	153.737	257.789	1.67682	0.745727	0.0404431	0.720339	0.00717396	0.154019	0.437179	FALSE	FALSE
3856	Bpgm	904.868	1090.25	719.482	0.659921	-0.599634	0.0128961	0.391443	0.0414177	0.483283	0.437363	FALSE	FALSE
5993	Dapk1	1.74539	3.49078	0	0	-Inf	0.0496086	0.797752	0.0028661	0.0772359	0.437494	FALSE	FALSE
16617	Plscr4	243.422	299.223	187.622	0.627031	-0.673391	0.0209185	0.511257	0.0266821	0.365829	0.438543	FALSE	FALSE
4601	Cd47	2394.7	2883.11	1906.29	0.661195	-0.596853	0.0143487	0.413274	0.0394357	0.46859	0.440932	FALSE	FALSE
17759	Reck	224.329	273.622	175.035	0.639695	-0.644544	0.0188062	0.480034	0.0310863	0.402049	0.441042	FALSE	FALSE
18561	Sdf2l1	1893.34	2276.43	1510.25	0.663427	-0.591989	0.0139835	0.406616	0.0405277	0.477433	0.442024	FALSE	FALSE
20009	St5	25.5904	12.1446	39.0363	3.2143	1.6845	0.0616717	0.886128	9.69565e-06	0.000863616	0.443496	FALSE	FALSE
6696	E2f2	503.222	393.484	612.959	1.55777	0.639485	0.0293807	0.613323	0.0170925	0.27415	0.443737	FALSE	FALSE
4494	Ccne1	1475.69	1794.22	1157.17	0.64494	-0.632764	0.019074	0.482079	0.0316767	0.405782	0.443931	FALSE	FALSE
10945	Itgb1bp2	20.622	10.488	30.756	2.93249	1.55213	0.0612855	0.885975	7.39943e-05	0.00445249	0.445214	FALSE	FALSE
3619	BC025920	102.131	78.1699	126.092	1.61305	0.689795	0.0288581	0.607439	0.0178967	0.283926	0.445683	FALSE	FALSE
10634	Igfbp2	61.6028	99.1708	24.0347	0.242357	-2.0448	0.0628889	0.892258	2.27733e-09	5.90511e-07	0.446129	FALSE	FALSE
20694	Thbs3	1039.95	1253.62	826.283	0.65912	-0.601387	0.0125541	0.383426	0.0455709	0.510801	0.447113	FALSE	FALSE
2385	Adcy1	3699.7	2988.55	4410.86	1.47592	0.561613	0.018731	0.47955	0.0327719	0.414853	0.447201	FALSE	FALSE
18930	Sipa1l2	1835.03	2202.67	1467.39	0.666186	-0.586003	0.0135284	0.40238	0.0426508	0.492454	0.447417	FALSE	FALSE
16153	Pdgfa	928.162	1120.76	735.562	0.656306	-0.60756	0.0147467	0.420743	0.0402171	0.474972	0.447858	FALSE	FALSE
19691	Sorcs2	89.8349	114.612	65.0574	0.56763	-0.816977	0.0375013	0.697285	0.010523	0.199106	0.448196	FALSE	FALSE
11204	Khdrbs3	286.224	388.25	184.199	0.474433	-1.07572	0.0614229	0.885975	0.000292221	0.0131716	0.449573	FALSE	FALSE
6825	Efr3b	26.2328	17.8945	34.571	1.93194	0.950048	0.041255	0.726407	0.0086923	0.175934	0.451171	FALSE	FALSE
7155	Ets2	1954.63	2353.54	1555.73	0.661017	-0.597241	0.0157792	0.434536	0.039456	0.468592	0.451564	FALSE	FALSE
9805	Grtp1	83.6071	62.0373	105.177	1.69538	0.761611	0.0366986	0.691536	0.0114328	0.212008	0.451772	FALSE	FALSE
7578	Fbxl22	31.3437	21.6379	41.0495	1.89711	0.923801	0.0423953	0.735674	0.0080949	0.167921	0.451797	FALSE	FALSE
10816	Insl6	54.5588	40.9144	68.2033	1.66697	0.737232	0.0309988	0.630291	0.017165	0.275123	0.452707	FALSE	FALSE
13742	Myl7	295.065	357.241	232.889	0.651911	-0.617253	0.0173037	0.457797	0.0370785	0.447878	0.452838	FALSE	FALSE
19027	Slc16a9	151.75	186.799	116.7	0.624734	-0.678685	0.0247245	0.559896	0.0246208	0.346281	0.453088	FALSE	FALSE
8092	Gap43	51.3558	71.2917	31.42	0.440725	-1.18205	0.0613905	0.885975	0.000570356	0.02256	0.454267	FALSE	FALSE
17622	Rasgrf1	3.57493	6.19292	0.95695	0.154523	-2.6941	0.0549339	0.845816	0.00221185	0.064159	0.454987	FALSE	FALSE
17346	Ptprb	11964.8	9752.55	14177.1	1.45369	0.539716	0.0170662	0.453193	0.0383301	0.458488	0.455841	FALSE	FALSE
18636	Sema4f	317.21	446.174	188.247	0.421913	-1.24498	0.0661109	0.911654	6.20213e-05	0.00396545	0.45781	FALSE	FALSE
20958	Tmem20	725.035	573.156	876.915	1.52998	0.61351	0.0260452	0.573973	0.0246733	0.34666	0.460316	FALSE	FALSE
10541	Id2	3641.86	2906.26	4377.46	1.50622	0.59093	0.0275082	0.587024	0.0233704	0.334669	0.460847	FALSE	FALSE
16184	Pdpn	6370.33	7752.64	4988.03	0.643398	-0.636217	0.0242084	0.552212	0.0272982	0.371542	0.461877	FALSE	FALSE
16619	Pltp	555.367	694.133	416.6	0.600174	-0.736548	0.0389845	0.70766	0.0119007	0.216466	0.462063	FALSE	FALSE
7002	Enpp1	136.853	167.677	106.029	0.632341	-0.661225	0.0216415	0.517732	0.031913	0.408084	0.462908	FALSE	FALSE
17391	Pvrl3	1008.48	1211.12	805.838	0.665367	-0.587778	0.0148517	0.4211	0.044884	0.505774	0.463437	FALSE	FALSE
6345	Dlx3	129.262	160.501	98.0221	0.610725	-0.711405	0.0264273	0.577498	0.0249953	0.34992	0.463709	FALSE	FALSE
5624	Ctsd	13131.6	15725.2	10538	0.670135	-0.577476	0.0155095	0.430784	0.0434933	0.497551	0.464167	FALSE	FALSE
3157	Arvcf	1130.38	1359.93	900.817	0.662398	-0.59423	0.014796	0.420831	0.0453211	0.508734	0.464782	FALSE	FALSE
16077	Pck2	3085.01	3715.58	2454.45	0.660585	-0.598185	0.0168781	0.451147	0.0408779	0.479096	0.465122	FALSE	FALSE
2394	Adcy9	192.625	235.718	149.532	0.634368	-0.656609	0.0206309	0.506124	0.0340364	0.425218	0.465671	FALSE	FALSE
2109	Abcb1b	1401.59	1706.6	1096.57	0.642547	-0.638127	0.0210068	0.511257	0.0335718	0.421898	0.466577	FALSE	FALSE
4433	Ccdc84	308.265	235.727	380.803	1.61544	0.691924	0.0418622	0.731303	0.0109018	0.204023	0.467663	FALSE	FALSE
9635	Gpr132	25.4348	16.3555	34.514	2.11023	1.0774	0.0569391	0.858528	0.00290584	0.0781262	0.468327	FALSE	FALSE
1689	5830416P10Rik	1819.29	973.635	2664.94	2.7371	1.45265	0.0713266	0.938249	1.03219e-07	1.79762e-05	0.469133	FALSE	FALSE
856	2610318N02Rik	88.7843	65.3459	112.223	1.71737	0.780198	0.0480092	0.78448	0.00741273	0.157596	0.471038	FALSE	FALSE
15744	Orai1	332.458	402.094	262.822	0.653633	-0.613447	0.0175793	0.46085	0.0413687	0.482952	0.471901	FALSE	FALSE
10917	Ispd	83.4128	104.127	62.6986	0.602136	-0.731838	0.027051	0.58413	0.0260475	0.359899	0.472015	FALSE	FALSE
11275	Klf15	3.89446	6.83197	0.95695	0.140069	-2.83579	0.0664209	0.911654	0.000909887	0.0324184	0.472036	FALSE	FALSE
10719	Il20ra	25.902	37.9932	13.8107	0.363505	-1.45995	0.0704706	0.93565	0.000170856	0.00884094	0.472245	FALSE	FALSE
6971	Eml5	562.934	315.454	810.414	2.56904	1.36123	0.0739306	0.94572	8.17135e-07	0.000105942	0.472913	FALSE	FALSE
14503	Nxph4	18.1311	24.7355	11.5266	0.465994	-1.10162	0.0465422	0.767629	0.00910118	0.181534	0.474581	FALSE	FALSE
16003	Pcdh18	2096.6	2517.78	1675.41	0.665431	-0.587638	0.0170639	0.453193	0.043236	0.496512	0.474853	FALSE	FALSE
21011	Tmem43	4845.92	5825.76	3866.09	0.66362	-0.591571	0.017328	0.457797	0.0425374	0.49192	0.474859	FALSE	FALSE
20290	Sytl2	59.16	74.1837	44.1362	0.594959	-0.749139	0.0294363	0.613778	0.0239952	0.339791	0.476784	FALSE	FALSE
6172	Defb25	5.50333	1.86104	9.14562	4.91424	2.29697	0.0720449	0.941445	0.000284011	0.0129706	0.477208	FALSE	FALSE
4000	C1ql3	72.1977	95.3603	49.035	0.514207	-0.959578	0.0605671	0.881298	0.00269845	0.0735674	0.477433	FALSE	FALSE
8609	Gm13247	6.40042	2.74376	10.0571	3.66544	1.87399	0.0644369	0.901451	0.00176143	0.0539265	0.477689	FALSE	FALSE
20738	Tigit	50.3056	36.6971	63.9141	1.74167	0.800469	0.0457528	0.763372	0.010046	0.192207	0.47779	FALSE	FALSE
5097	Clec3b	7.49591	11.3731	3.61869	0.318179	-1.65209	0.0580276	0.86651	0.00350946	0.0891189	0.477815	FALSE	FALSE
11738	Limk1	1633.75	1963.04	1304.45	0.664507	-0.589644	0.0156453	0.432815	0.0477862	0.523824	0.478319	FALSE	FALSE
6552	Dse	3296.44	3949.39	2643.5	0.669342	-0.579184	0.016366	0.443318	0.0460722	0.514198	0.478758	FALSE	FALSE
14296	Npr2	683.711	532.358	835.063	1.56861	0.649489	0.0375749	0.697285	0.0159737	0.262652	0.479969	FALSE	FALSE
7290	Fam115c	841.214	1014.86	667.57	0.657798	-0.604284	0.0193075	0.482208	0.0407949	0.47851	0.480359	FALSE	FALSE
8101	Gas1	3473.63	4593.84	2353.42	0.512298	-0.964945	0.0701424	0.934664	0.000699174	0.026488	0.480576	FALSE	FALSE
6005	Dbc1	410.064	544.489	275.638	0.506233	-0.982126	0.0707093	0.936099	0.000658265	0.0254758	0.480787	FALSE	FALSE
16005	Pcdh20	486.9	654.291	319.508	0.488328	-1.03408	0.0750537	0.947616	0.00033118	0.0145826	0.481099	FALSE	FALSE
6040	Dchs1	594.47	769.903	419.038	0.544274	-0.877596	0.063324	0.896335	0.00229712	0.0661323	0.481234	FALSE	FALSE
19242	Slc40a1	306.205	162.413	449.998	2.77071	1.47026	0.0787412	0.963039	3.7801e-07	5.65488e-05	0.481548	FALSE	FALSE
4158	Calu	3580.2	4335.83	2824.57	0.651448	-0.618278	0.0245523	0.558269	0.0315383	0.404931	0.4816	FALSE	FALSE
8210	Gfpt2	770.869	927.324	614.414	0.662567	-0.593861	0.0170791	0.453193	0.0454719	0.510181	0.481687	FALSE	FALSE
7851	Foxd1	25.6005	37.4014	13.7996	0.368959	-1.43847	0.0757019	0.950026	0.00030471	0.0135706	0.481798	FALSE	FALSE
19672	Sobp	19.5043	12.8467	26.1619	2.03647	1.02607	0.0497469	0.797752	0.00802087	0.166915	0.482334	FALSE	FALSE
2536	AI464131	271.586	330.188	212.984	0.645039	-0.632541	0.022919	0.534864	0.0346728	0.430404	0.482634	FALSE	FALSE
4857	Ces2e	20.7468	28.2785	13.2151	0.467319	-1.09752	0.051117	0.808825	0.00741332	0.157596	0.48321	FALSE	FALSE
6823	Efnb3	141.914	92.4255	191.402	2.07088	1.05024	0.0766613	0.954451	0.000252372	0.0119951	0.483223	FALSE	FALSE
21605	Tuba4a	612.448	754.839	470.057	0.622725	-0.683333	0.0322544	0.64237	0.0224957	0.325671	0.48402	FALSE	FALSE
13619	Mtmr7	175.294	137.738	212.849	1.54532	0.627908	0.0292208	0.61209	0.0257266	0.356098	0.484094	FALSE	FALSE
7857	Foxf1a	22.9507	35.6269	10.2745	0.288391	-1.7939	0.0798803	0.966796	1.95265e-05	0.00158777	0.484192	FALSE	FALSE
6024	Dcaf12l2	2.34256	4.28031	0.404805	0.0945739	-3.40241	0.0616009	0.886128	0.00317656	0.0829209	0.484524	FALSE	FALSE
18700	Serpina3h	1380.37	1649.42	1111.31	0.673759	-0.569695	0.0160257	0.438671	0.049425	0.532215	0.485443	FALSE	FALSE
10640	Igfbpl1	4.3679	1.62974	7.10607	4.36025	2.12441	0.0590472	0.871019	0.00431684	0.105269	0.488144	FALSE	FALSE
1286	4930523C07Rik	73.1236	103.391	42.8562	0.414507	-1.27053	0.0802469	0.968014	0.000179689	0.00919605	0.488605	FALSE	FALSE
6877	Eif2c4	16.9419	24.148	9.73574	0.40317	-1.31054	0.0655764	0.908437	0.00246432	0.0688742	0.488656	FALSE	FALSE
22629	Xdh	473.64	679.772	267.507	0.393525	-1.34547	0.0821267	0.977305	3.51042e-06	0.000360893	0.488833	FALSE	FALSE
17743	Rdh1	8.80583	4.56559	13.0461	2.85748	1.51474	0.0588852	0.870745	0.00443388	0.107226	0.488985	FALSE	FALSE
3521	Bace2	18.4687	26.2817	10.6557	0.405442	-1.30243	0.067413	0.919191	0.00199893	0.0591243	0.489157	FALSE	FALSE
5197	Cnn1	541.516	746.175	336.857	0.451445	-1.14738	0.0820376	0.977305	6.47272e-05	0.00408253	0.490694	FALSE	FALSE
4455	Cck	58.1056	80.0435	36.1678	0.451852	-1.14608	0.0775841	0.96007	0.000555543	0.0220864	0.491078	FALSE	FALSE
14455	Nudt9	1106.37	1324.65	888.098	0.670442	-0.576817	0.0167717	0.449844	0.0496599	0.533324	0.491584	FALSE	FALSE
19317	Slc7a2	15.6038	21.5014	9.70629	0.451426	-1.14744	0.049363	0.795351	0.00973842	0.188915	0.492133	FALSE	FALSE
18490	Scd2	23521.7	28144.5	18898.9	0.671495	-0.57455	0.0175675	0.46085	0.0479275	0.524408	0.492629	FALSE	FALSE
5163	Cmklr1	94.5957	117.148	72.0432	0.614975	-0.7014	0.0293172	0.6127	0.027576	0.373067	0.492883	FALSE	FALSE
4050	C430049B03Rik	134.859	92.8587	176.859	1.9046	0.929491	0.0703603	0.935225	0.00166634	0.0516432	0.493434	FALSE	FALSE
14203	Nmral1	472.971	569.075	376.866	0.662243	-0.594568	0.0180582	0.470263	0.0465308	0.517085	0.493674	FALSE	FALSE
5228	Cntn2	18.6571	24.8597	12.4544	0.500985	-0.997161	0.0451791	0.75772	0.0130017	0.23057	0.494145	FALSE	FALSE
7320	Fam132b	583.732	710.612	456.852	0.642899	-0.637336	0.0232918	0.537364	0.0375796	0.452182	0.494773	FALSE	FALSE
10714	Il1rl1	1224.32	1590.59	858.051	0.539454	-0.890428	0.0675548	0.920434	0.00250475	0.0698367	0.495135	FALSE	FALSE
9525	Gng10	1580.77	1192.95	1968.58	1.65018	0.722621	0.0565757	0.856368	0.0061135	0.135105	0.495736	FALSE	FALSE
16521	Plac1	88.5124	52.6437	124.381	2.3627	1.24043	0.0854678	0.990306	7.30159e-05	0.00441444	0.49736	FALSE	FALSE
8576	Gm129	78.4065	102.213	54.6005	0.534186	-0.904587	0.059774	0.874348	0.00520361	0.120832	0.49759	FALSE	FALSE
20429	Tbc1d10c	73.6144	44.5671	102.662	2.30353	1.20385	0.0860961	0.992076	6.73694e-05	0.00419253	0.498134	FALSE	FALSE
16568	Plekha5	835.508	676.821	994.194	1.46892	0.554753	0.0241654	0.551923	0.0366191	0.445047	0.498485	FALSE	FALSE
18701	Serpina3i	149.759	182.351	117.167	0.642535	-0.638153	0.0236387	0.543989	0.0377322	0.453428	0.498708	FALSE	FALSE
17199	Psg17	33.4596	14.4764	52.4429	3.62264	1.85704	0.0879432	0.997402	1.30496e-07	2.2068e-05	0.498712	FALSE	FALSE
17295	Ptges	437.25	561.451	313.049	0.557571	-0.842773	0.0637063	0.897615	0.00404252	0.100255	0.498935	FALSE	FALSE
13800	Mzt2	395.276	475.55	315.002	0.662394	-0.594239	0.0203068	0.501552	0.0434816	0.497551	0.499552	FALSE	FALSE
6203	Degs2	214.15	135.978	292.321	2.14976	1.10418	0.0868731	0.99456	8.38299e-05	0.00483047	0.499695	FALSE	FALSE
11830	LOC100503496	3.47251	5.96403	0.980999	0.164486	-2.60396	0.0662026	0.911654	0.0034491	0.0880653	0.49986	FALSE	FALSE
2958	Apol8	78.7734	23.9568	133.59	5.57629	2.47931	0.297807	1	2.41778e-14	1.94564e-11	0.5	FALSE	FALSE
10382	Hpgd	9.64595	18.6459	0.645983	0.0346447	-4.85122	0.11929	1	3.79857e-11	1.47745e-08	0.5	FALSE	FALSE
11630	Lcn2	48.3625	80.6969	16.0281	0.198621	-2.33191	0.100908	1	9.89392e-11	3.60773e-08	0.5	FALSE	FALSE
8000	G530011O06Rik	500.256	223.585	776.928	3.47487	1.79696	0.0954382	1	2.0232e-10	6.94343e-08	0.5	FALSE	FALSE
14418	Nts	314.994	485.61	144.377	0.297311	-1.74996	0.204813	1	5.88063e-09	1.41481e-06	0.500001	FALSE	FALSE
7840	Fos	194.295	298.135	90.4539	0.303398	-1.72071	0.345748	1	1.09436e-08	2.41191e-06	0.500001	FALSE	FALSE
3257	Atg9b	574.023	301.242	846.803	2.81104	1.4911	0.153654	1	6.55424e-08	1.27464e-05	0.500006	FALSE	FALSE
7841	Fosb	57.7401	89.9155	25.5646	0.284318	-1.81443	0.3947	1	8.32577e-08	1.51512e-05	0.500008	FALSE	FALSE
19372	Slitrk4	27.4927	10.684	44.3013	4.14649	2.05189	0.120163	1	8.66957e-08	1.55632e-05	0.500008	FALSE	FALSE
14354	Nrg4	37.2589	16.1724	58.3454	3.6077	1.85108	0.118901	1	1.22533e-07	2.08726e-05	0.50001	FALSE	FALSE
21371	Trim6	370.046	197.503	542.588	2.74724	1.45798	0.140583	1	1.64309e-07	2.66284e-05	0.500013	FALSE	FALSE
6014	Dbp	82.6452	125.806	39.4847	0.313855	-1.67183	0.211919	1	1.72061e-07	2.76924e-05	0.500014	FALSE	FALSE
512	1700109H08Rik	42.4392	19.9232	64.9552	3.26028	1.70499	0.16266	1	4.16652e-07	6.07713e-05	0.50003	FALSE	FALSE
10387	Hps3	16.3002	5.98363	26.6167	4.44825	2.15324	0.16508	1	5.49396e-07	7.72364e-05	0.500039	FALSE	FALSE
4461	Ccl17	128.254	68.4092	188.1	2.74962	1.45923	0.11874	1	5.587e-07	7.76727e-05	0.500039	FALSE	FALSE
8859	Gm16907	56.1959	28.4437	83.948	2.95137	1.56139	0.217069	1	8.14834e-07	0.000105942	0.500053	FALSE	FALSE
6858	Eid3	49.3251	24.4348	74.2154	3.03728	1.60278	0.307217	1	8.6378e-07	0.000109625	0.500055	FALSE	FALSE
8458	Gm10818	83.2366	44.276	122.197	2.7599	1.46461	0.366576	1	9.17921e-07	0.000114554	0.500057	FALSE	FALSE
10181	Hipk4	132.5	72.1582	192.842	2.67249	1.41819	0.198113	1	9.79386e-07	0.000120294	0.50006	FALSE	FALSE
4756	Cdsn	305.48	168.422	442.539	2.62757	1.39373	0.10588	1	1.7343e-06	0.000197431	0.500099	FALSE	FALSE
14031	Neto1	120.193	64.8221	175.564	2.70839	1.43744	0.381666	1	1.94585e-06	0.000218319	0.500109	FALSE	FALSE
10637	Igfbp5	361.213	519.88	202.545	0.3896	-1.35994	0.27485	1	3.48793e-06	0.000360168	0.50018	FALSE	FALSE
584	1810032O08Rik	387.613	227.77	547.456	2.40355	1.26516	0.165718	1	4.63971e-06	0.000463511	0.500232	FALSE	FALSE
10836	Ip6k3	96.0894	139.914	52.2651	0.373553	-1.42062	0.250477	1	6.98758e-06	0.000665588	0.500333	FALSE	FALSE
21150	Tnfsf18	159.316	229.976	88.655	0.385496	-1.37521	0.10941	1	7.55916e-06	0.000708466	0.500354	FALSE	FALSE
8137	Gbp6	3.4568	5.87083	1.04277	0.177619	-2.49314	0.0666324	0.912653	0.0034491	0.0880653	0.500359	FALSE	FALSE
12499	Mfap4	45.2495	67.4262	23.0729	0.342194	-1.54711	0.151186	1	8.29999e-06	0.000762586	0.500381	FALSE	FALSE
19596	Snord83b	17.8336	7.78257	27.8846	3.58296	1.84115	0.141346	1	8.6419e-06	0.000784732	0.500392	FALSE	FALSE
2831	Ankrd61	46.0359	24.626	67.4458	2.7388	1.45354	0.15334	1	8.91071e-06	0.000801344	0.500401	FALSE	FALSE
14276	Npff	48.1711	26.4355	69.9067	2.64442	1.40295	0.171661	1	1.433e-05	0.00122051	0.50061	FALSE	FALSE
19519	Snora43	50.9999	28.2205	73.7793	2.61438	1.38647	0.301189	1	1.45885e-05	0.00123801	0.500619	FALSE	FALSE
2200	Acat2	1433.8	1709.85	1157.76	0.677114	-0.562528	0.0161022	0.438786	0.05394	0.562465	0.500626	FALSE	FALSE
3482	B3gnt3	95.8799	120.718	71.042	0.588497	-0.764894	0.0390857	0.70791	0.0189818	0.293355	0.500633	FALSE	FALSE
2046	A930013F10Rik	110.12	65.0892	155.151	2.38367	1.25319	0.308111	1	1.55642e-05	0.00131127	0.500656	FALSE	FALSE
7533	Far2	86.8292	50.4095	123.249	2.44496	1.28981	0.302725	1	1.59688e-05	0.00134052	0.50067	FALSE	FALSE
5848	Cytip	29.696	16.6946	42.6975	2.55757	1.35477	0.086991	0.994971	0.000115129	0.00639707	0.500684	FALSE	FALSE
12661	Mir17hg	787.871	493.753	1081.99	2.19136	1.13183	0.305731	1	2.1916e-05	0.00173334	0.500867	FALSE	FALSE
17077	Prokr2	24.2032	37.2232	11.1833	0.30044	-1.73485	0.121158	1	2.23624e-05	0.00175125	0.500876	FALSE	FALSE
16818	Ppifos	167.583	102.146	233.02	2.28126	1.18983	0.246863	1	2.3052e-05	0.00178726	0.500894	FALSE	FALSE
15999	Pcdh11x	31.7549	16.5926	46.9173	2.82761	1.49958	0.163444	1	2.73086e-05	0.00205581	0.501028	FALSE	FALSE
3699	Bc1	21.7595	10.7429	32.7762	3.05097	1.60927	0.333522	1	2.75528e-05	0.0020609	0.50103	FALSE	FALSE
19151	Slc29a2	756.799	473.39	1040.21	2.19736	1.13577	0.0891316	1	3.06325e-05	0.00226874	0.501134	FALSE	FALSE
167	1700001L05Rik	102.232	61.7203	142.744	2.31276	1.20961	0.243966	1	3.15183e-05	0.00230577	0.501153	FALSE	FALSE
19858	Spon1	130.099	79.7203	180.478	2.26389	1.17881	0.356834	1	3.17021e-05	0.00231197	0.501156	FALSE	FALSE
1347	4930549G23Rik	15.0944	6.80995	23.3788	3.43303	1.77948	0.254254	1	3.5243e-05	0.0025229	0.501261	FALSE	FALSE
21411	Trnt1	118.118	71.9876	164.248	2.28162	1.19006	0.207418	1	3.72294e-05	0.0026328	0.501316	FALSE	FALSE
19559	Snord22	263.242	164.664	361.82	2.19733	1.13575	0.222788	1	4.25872e-05	0.00295791	0.501479	FALSE	FALSE
6379	Dnahc17	122.292	74.902	169.682	2.26539	1.17976	0.193849	1	4.55345e-05	0.00310713	0.501554	FALSE	FALSE
19527	Snora65	141.507	87.6458	195.369	2.22907	1.15644	0.183222	1	5.11543e-05	0.00341988	0.50171	FALSE	FALSE
3590	BC005764	325.353	207.313	443.392	2.13875	1.09677	0.309103	1	5.43845e-05	0.0036056	0.501803	FALSE	FALSE
1875	9530027J09Rik	18.1204	8.91619	27.3247	3.06462	1.61571	0.148789	1	5.62222e-05	0.00371582	0.501858	FALSE	FALSE
7321	Fam133b	2601.63	2113.73	3089.54	1.46165	0.547599	0.0247949	0.56007	0.0364408	0.443852	0.501961	FALSE	FALSE
8559	Gm12603	596.168	384.954	807.381	2.09734	1.06856	0.303386	1	6.29099e-05	0.00401128	0.502006	FALSE	FALSE
19564	Snord35a	19.1909	9.49973	28.8822	3.04031	1.60422	0.193638	1	6.33601e-05	0.00402898	0.502014	FALSE	FALSE
22588	Wnt10a	149.04	208.901	89.1789	0.426896	-1.22804	0.114422	1	6.53514e-05	0.00409975	0.50205	FALSE	FALSE
18157	Rpl22l1	262.906	167.298	358.515	2.14298	1.09962	0.108528	1	6.60245e-05	0.00413087	0.502065	FALSE	FALSE
2790	Ankrd10	109.149	67.3737	150.925	2.24012	1.16357	0.1142	1	6.64202e-05	0.00414451	0.502072	FALSE	FALSE
13548	Mslnl	38.0691	21.6763	54.462	2.51252	1.32913	0.178075	1	7.07793e-05	0.00433189	0.502166	FALSE	FALSE
22685	Yeats2	50.6788	29.9239	71.4337	2.38718	1.25531	0.297166	1	7.10937e-05	0.00433189	0.502166	FALSE	FALSE
17413	Pygm	73.2297	44.3743	102.085	2.30055	1.20198	0.193771	1	7.16113e-05	0.00435207	0.502176	FALSE	FALSE
14390	Nsun6	24.744	13.1974	36.2907	2.74984	1.45935	0.144207	1	7.45592e-05	0.00447298	0.502236	FALSE	FALSE
17987	Rmrp	59.3482	84.1012	34.5953	0.411352	-1.28155	0.38638	1	7.59343e-05	0.00453217	0.502266	FALSE	FALSE
14516	Oas1g	3.35365	6.38831	0.318983	0.0499323	-4.32388	0.195052	1	8.03885e-05	0.00473744	0.502369	FALSE	FALSE
20061	Stc2	181.022	251.541	110.503	0.439304	-1.18671	0.130993	1	8.02091e-05	0.00473744	0.502369	FALSE	FALSE
23034	Zfp57	1679.97	1090.48	2269.46	2.08116	1.05739	0.104984	1	8.1221e-05	0.00476245	0.502381	FALSE	FALSE
2052	A930038C07Rik	583.872	805.137	362.607	0.450366	-1.15083	0.207595	1	8.2669e-05	0.00479444	0.502397	FALSE	FALSE
5281	Col4a4	31.9184	47.2549	16.5818	0.350901	-1.51086	0.123802	1	8.21841e-05	0.00479444	0.502397	FALSE	FALSE
18237	Rps27l	8933.97	5854.05	12013.9	2.05224	1.0372	0.23801	1	8.25458e-05	0.00479444	0.502397	FALSE	FALSE
19545	Snord12	36.1067	20.5982	51.6152	2.50581	1.32528	0.262844	1	8.24669e-05	0.00479444	0.502397	FALSE	FALSE
20277	Syt14	64.2091	48.6765	79.7418	1.6382	0.71211	0.0374696	0.697285	0.0207038	0.307553	0.502419	FALSE	FALSE
5857	D030040B21Rik	9.50755	4.33429	14.6808	3.38713	1.76006	0.0845605	0.984362	0.000511345	0.0205039	0.502433	FALSE	FALSE
18545	Scube2	10.3311	4.12588	16.5362	4.00793	2.00286	0.15311	1	8.68815e-05	0.00499398	0.502497	FALSE	FALSE
18390	S1pr3	965.621	1326.07	605.171	0.456365	-1.13174	0.0991866	1	8.78872e-05	0.00502702	0.502514	FALSE	FALSE
19607	Snord96a	96.6536	60.1436	133.163	2.21409	1.14671	0.180404	1	9.71818e-05	0.00551808	0.502759	FALSE	FALSE
9530	Gng3	46.5028	27.5227	65.483	2.37924	1.2505	0.250366	1	9.84037e-05	0.00556041	0.50278	FALSE	FALSE
19511	Snora3	28.0656	15.597	40.5342	2.59884	1.37787	0.148329	1	0.000107008	0.00603199	0.503016	FALSE	FALSE
3624	BC028528	12.1929	17.3176	7.06835	0.408161	-1.29279	0.0541931	0.837417	0.00819222	0.168889	0.503153	FALSE	FALSE
1850	9430008C03Rik	207.709	133.994	281.424	2.10028	1.07058	0.262427	1	0.000112702	0.00630723	0.503154	FALSE	FALSE
12239	Mapk12	1247.44	962.875	1532.01	1.59107	0.670001	0.0493735	0.795351	0.0113589	0.210961	0.503156	FALSE	FALSE
14264	Npas3	156.451	123.182	189.72	1.54016	0.623081	0.0316367	0.637743	0.0270252	0.369255	0.503499	FALSE	FALSE
1754	6720401G13Rik	759.302	498.647	1019.96	2.04545	1.03242	0.0940879	1	0.000128099	0.00705059	0.503525	FALSE	FALSE
10998	Jam2	76.4911	98.6558	54.3265	0.550667	-0.860749	0.0507996	0.808077	0.0105035	0.199019	0.503548	FALSE	FALSE
19786	Spdya	23.0338	12.5623	33.5054	2.66714	1.41529	0.249623	1	0.00012954	0.0071131	0.503557	FALSE	FALSE
11703	Lgr6	281.209	350.649	211.769	0.603933	-0.72754	0.044161	0.750857	0.0153941	0.256608	0.503732	FALSE	FALSE
21790	Ucn2	18.8368	9.85861	27.8151	2.8214	1.49641	0.211387	1	0.000139036	0.00747751	0.503739	FALSE	FALSE
3331	Atp6v1a	4648.12	5544.23	3752.01	0.676741	-0.563324	0.018422	0.474308	0.049642	0.533324	0.503816	FALSE	FALSE
4030	C3	4953.47	6701.34	3205.59	0.47835	-1.06386	0.100287	1	0.000149501	0.00794737	0.503974	FALSE	FALSE
6048	Dcn	402.734	549.132	256.336	0.466802	-1.09912	0.0928255	1	0.000164264	0.00856236	0.504281	FALSE	FALSE
18215	Rps12	63227.9	42247	84208.8	1.99325	0.995124	0.182354	1	0.000165837	0.00861945	0.50431	FALSE	FALSE
3719	Bche	124.117	78.2576	169.976	2.172	1.11903	0.283009	1	0.000187522	0.00951348	0.504757	FALSE	FALSE
195	1700007P06Rik	5.78307	1.89784	9.66831	5.09438	2.34891	0.10542	1	0.00019261	0.00963178	0.504816	FALSE	FALSE
4464	Ccl20	44.5124	63.7092	25.3156	0.397362	-1.33147	0.217879	1	0.000193156	0.00963178	0.504816	FALSE	FALSE
1935	A330023F24Rik	35.4908	20.8352	50.1463	2.40681	1.26712	0.11251	1	0.000204101	0.0101128	0.505056	FALSE	FALSE
2308	Acyp1	230.067	180.497	279.636	1.54925	0.631574	0.0386767	0.70615	0.0203548	0.304305	0.505227	FALSE	FALSE
10530	Ica1l	62.3875	38.8564	85.9187	2.21119	1.14482	0.111074	1	0.000226647	0.0110193	0.50551	FALSE	FALSE
14520	Oasl1	7.22331	11.9322	2.5144	0.210723	-2.24658	0.0894098	1	0.000237405	0.011447	0.505723	FALSE	FALSE
11912	Lrdd	1497.79	1005.86	1989.72	1.97812	0.984128	0.0953053	1	0.00024246	0.011618	0.505809	FALSE	FALSE
22807	Zcwpw1	92.1917	113.746	70.6378	0.621016	-0.687298	0.0274831	0.587024	0.0339425	0.424611	0.505817	FALSE	FALSE
7141	Esyt3	34.9525	20.412	49.4929	2.4247	1.2778	0.267753	1	0.000252309	0.0119951	0.505998	FALSE	FALSE
2933	Apoa5	2.16039	0	4.32079	Inf	Inf	0.127543	1	0.000258619	0.0121958	0.506098	FALSE	FALSE
18014	Rnf112	165.621	107.059	224.183	2.09401	1.06627	0.387236	1	0.000265903	0.012386	0.506193	FALSE	FALSE
20377	Tars2	81.7808	52.6904	110.871	2.1042	1.07327	0.322814	1	0.000274219	0.0126222	0.506311	FALSE	FALSE
631	2010109I03Rik	14.2529	7.24725	21.2585	2.93333	1.55254	0.141705	1	0.000276795	0.0126907	0.506345	FALSE	FALSE
20206	Suv420h1	148.381	117.241	179.52	1.53121	0.614669	0.0331473	0.653716	0.0259887	0.3593	0.506508	FALSE	FALSE
19588	Snord69	18.0378	9.80221	26.2734	2.68036	1.42242	0.307075	1	0.000288508	0.0131246	0.506562	FALSE	FALSE
18557	Sdcbp2	46.9907	28.6759	65.3054	2.27736	1.18736	0.138627	1	0.000292928	0.0131716	0.506586	FALSE	FALSE
19502	Snora17	29.3739	17.4262	41.3216	2.37124	1.24564	0.281892	1	0.000292569	0.0131716	0.506586	FALSE	FALSE
22581	Wisp3	12.0271	5.69834	18.3559	3.22127	1.68763	0.0976902	1	0.000291298	0.0131716	0.506586	FALSE	FALSE
846	2610203C20Rik	5778.26	3957.74	7598.77	1.91997	0.941088	0.381714	1	0.000313178	0.0138947	0.506947	FALSE	FALSE
19400	Smarca1	551.225	364.854	737.597	2.02162	1.01551	0.239236	1	0.000339532	0.0148941	0.507447	FALSE	FALSE
4428	Ccdc8	71.4565	45.1213	97.7917	2.1673	1.1159	0.135868	1	0.000349384	0.0152975	0.507649	FALSE	FALSE
7293	Fam116b	492.903	334.49	651.315	1.94718	0.96139	0.159509	1	0.000356002	0.0155581	0.507779	FALSE	FALSE
21157	Tnip3	37.9206	22.7198	53.1213	2.3381	1.22534	0.0927088	1	0.000361293	0.0157598	0.50788	FALSE	FALSE
9512	Gnas	58.6593	37.3925	79.926	2.13749	1.09592	0.284841	1	0.000363325	0.0157894	0.507895	FALSE	FALSE
17752	Rdh5	111.198	73.0515	149.344	2.04437	1.03166	0.111701	1	0.000365574	0.0158576	0.507929	FALSE	FALSE
2702	Als2cr12	30.1495	18.1756	42.1234	2.31758	1.21262	0.236981	1	0.000380924	0.0163713	0.508186	FALSE	FALSE
8277	Gjc3	30.2066	18.0833	42.3299	2.34083	1.22702	0.100401	1	0.000380924	0.0163713	0.508186	FALSE	FALSE
18739	Serpind1	22.2258	32.3486	12.1031	0.374144	-1.41833	0.138902	1	0.000384598	0.0164685	0.508234	FALSE	FALSE
19501	Snora16a	31.3957	18.7217	44.0696	2.35393	1.23507	0.239024	1	0.000386409	0.0165158	0.508258	FALSE	FALSE
1464	4932412H11Rik	25.5065	14.6679	36.3451	2.47787	1.3091	0.0878145	0.997185	0.000474115	0.0194796	0.508333	FALSE	FALSE
10551	Idi2	1.5453	0	3.09059	Inf	Inf	0.0631168	0.894794	0.00532263	0.122379	0.508586	FALSE	FALSE
6292	Diap3	2558.84	3061.34	2056.34	0.671713	-0.574084	0.0192245	0.48214	0.049942	0.535251	0.508696	FALSE	FALSE
12011	Lrrn1	5.49235	1.84144	9.14326	4.96528	2.31187	0.174504	1	0.000419009	0.0176506	0.508825	FALSE	FALSE
5965	D930015M05Rik	19.3633	10.8957	27.8309	2.55429	1.35292	0.307586	1	0.000432847	0.0181679	0.509084	FALSE	FALSE
20340	Taf1d	643.378	441.247	845.509	1.91618	0.938235	0.184802	1	0.000443081	0.0185308	0.509265	FALSE	FALSE
10187	Hist1h1d	21.2997	30.8454	11.7541	0.381066	-1.39189	0.275566	1	0.000450984	0.0187271	0.509364	FALSE	FALSE
14570	Ogn	1220.86	1566.82	874.9	0.55839	-0.840654	0.0703872	0.935225	0.00321865	0.0836454	0.509435	FALSE	FALSE
2789	Ankrd1	17437.5	12749.6	22125.4	1.73539	0.795256	0.0732862	0.944584	0.00274556	0.0744061	0.509495	FALSE	FALSE
19526	Snora64	62.6996	40.1594	85.2399	2.12254	1.08579	0.183474	1	0.000476717	0.0195416	0.509771	FALSE	FALSE
20014	St6galnac3	16.7003	24.9862	8.41432	0.336759	-1.57021	0.100148	1	0.000477298	0.0195416	0.509771	FALSE	FALSE
11718	Lhx5	1.53327	0	3.06654	Inf	Inf	0.0637103	0.897615	0.00532263	0.122379	0.509997	FALSE	FALSE
19487	Snhg1	4698.55	3257.74	6139.36	1.88454	0.914215	0.221367	1	0.00050095	0.0201911	0.510096	FALSE	FALSE
8861	Gm16982	36.8608	22.9055	50.8161	2.21851	1.14959	0.194735	1	0.00054639	0.0218715	0.510936	FALSE	FALSE
19352	Slco5a1	232.313	166.48	298.146	1.79088	0.840669	0.0754862	0.950026	0.00261158	0.0720408	0.511033	FALSE	FALSE
18151	Rpl17	30706.8	21360	40053.5	1.87516	0.907017	0.129499	1	0.000569365	0.022559	0.51128	FALSE	FALSE
18807	Sfxn4	117.48	77.5431	157.416	2.03005	1.02152	0.124894	1	0.000593205	0.0233058	0.511653	FALSE	FALSE
18082	Rnf44	30.5795	21.3666	39.7925	1.86237	0.897142	0.0534567	0.830976	0.0102193	0.194059	0.512517	FALSE	FALSE
8904	Gm19557	38.9653	24.6456	53.285	2.16205	1.1124	0.202603	1	0.000659519	0.0254821	0.512741	FALSE	FALSE
18331	Rtn4rl2	51.2581	70.7317	31.7845	0.449367	-1.15403	0.158087	1	0.000665612	0.0255967	0.512798	FALSE	FALSE
19493	Snhg5	3310.47	2310.16	4310.78	1.86601	0.899957	0.16399	1	0.00066594	0.0255967	0.512798	FALSE	FALSE
23233	Zfyve28	6.46167	9.93461	2.98874	0.300841	-1.73293	0.0668375	0.912789	0.00476852	0.112863	0.512826	FALSE	FALSE
8736	Gm14827	33.6836	20.8557	46.5116	2.23017	1.15715	0.166792	1	0.000683665	0.0260697	0.513035	FALSE	FALSE
2826	Ankrd53	15.8963	8.72739	23.0652	2.64285	1.40209	0.191201	1	0.000702573	0.0265737	0.513287	FALSE	FALSE
20598	Tert	255.586	192.563	318.609	1.65457	0.726455	0.056901	0.858528	0.00812085	0.168222	0.513375	FALSE	FALSE
18220	Rps15a-ps4	324.082	236.419	411.745	1.74159	0.800403	0.0747695	0.946505	0.00302067	0.0803012	0.513403	FALSE	FALSE
1660	5730408K05Rik	176.907	121.136	232.678	1.9208	0.941711	0.16781	1	0.000724949	0.0272129	0.513606	FALSE	FALSE
18606	Sec61g	843.991	592.036	1095.95	1.85115	0.888419	0.242175	1	0.000732977	0.0274566	0.513728	FALSE	FALSE
11947	Lrrc15	431.062	572.182	289.942	0.50673	-0.980711	0.166282	1	0.000767023	0.0285032	0.514252	FALSE	FALSE
10663	Ikbkb	108.004	72.8727	143.136	1.96419	0.973933	0.0914854	1	0.000769685	0.0285567	0.514278	FALSE	FALSE
6462	Doc2g	280.66	194.342	366.978	1.88831	0.917095	0.128552	1	0.000798171	0.0294264	0.514713	FALSE	FALSE
17717	Rbpms	45.789	33.283	58.295	1.7515	0.808589	0.0496409	0.797752	0.0131698	0.231783	0.514768	FALSE	FALSE
19106	Slc25a27	223.025	154.512	291.538	1.88683	0.915962	0.243452	1	0.000833003	0.0305657	0.515283	FALSE	FALSE
10702	Il1a	21.8908	12.5418	31.2399	2.49086	1.31664	0.143051	1	0.000848483	0.0307709	0.515385	FALSE	FALSE
20030	Stac3	36.7868	25.6649	47.9087	1.8667	0.900491	0.0590442	0.871019	0.00761414	0.160227	0.515623	FALSE	FALSE
3789	Bhlhe22	10.5264	14.9652	6.0876	0.406783	-1.29767	0.0518358	0.816188	0.0117897	0.215286	0.515737	FALSE	FALSE
8550	Gm12295	30.7891	19.2537	42.3245	2.19825	1.13636	0.205463	1	0.000876209	0.0315005	0.51575	FALSE	FALSE
19846	Spnb1	155.91	107.891	203.929	1.89015	0.9185	0.217638	1	0.000919936	0.0327265	0.516363	FALSE	FALSE
15981	Pbp2	254.793	177.35	332.236	1.87334	0.905613	0.103196	1	0.000947514	0.0336051	0.516803	FALSE	FALSE
18973	Skp2	340.244	238.455	442.032	1.85373	0.89043	0.191025	1	0.000965549	0.0340893	0.517045	FALSE	FALSE
10863	Iqck	17.3851	23.686	11.0841	0.467958	-1.09555	0.0530331	0.82671	0.0111178	0.207566	0.517138	FALSE	FALSE
18219	Rps15a	5252.69	3725.36	6780.03	1.81997	0.863914	0.180583	1	0.000978625	0.0343948	0.517197	FALSE	FALSE
22974	Zfp410	36.9048	23.7089	50.1006	2.11315	1.0794	0.201859	1	0.000992286	0.0348225	0.517411	FALSE	FALSE
23094	Zfp692	19.6188	11.2824	27.9552	2.47778	1.30905	0.164152	1	0.00100682	0.0351214	0.517561	FALSE	FALSE
19885	Spry1	309.293	411.835	206.751	0.502025	-0.994169	0.132865	1	0.00101875	0.0353344	0.517667	FALSE	FALSE
6850	Ehf	13.0736	19.4297	6.71755	0.345736	-1.53226	0.348101	1	0.00102144	0.0353671	0.517684	FALSE	FALSE
4539	Cd14	80.8912	100.252	61.5302	0.613754	-0.704268	0.0309384	0.630291	0.0315944	0.40512	0.517705	FALSE	FALSE
11737	Lime1	994.484	732.449	1256.52	1.7155	0.778632	0.0751818	0.947616	0.00344117	0.0880653	0.517841	FALSE	FALSE
2674	Alkbh1	1016.89	722.112	1311.66	1.81642	0.861099	0.298807	1	0.00103609	0.0357375	0.517869	FALSE	FALSE
21900	Usmg5	3726.82	2647.21	4806.43	1.81566	0.860495	0.184135	1	0.00104336	0.0359127	0.517956	FALSE	FALSE
2872	Aoc2	235.633	164.594	306.672	1.8632	0.897786	0.18863	1	0.00104943	0.0359592	0.51798	FALSE	FALSE
7404	Fam193b	231.271	161.165	301.378	1.87	0.903039	0.124476	1	0.00105087	0.0359592	0.51798	FALSE	FALSE
6561	Dsp	1819.65	1266.2	2373.1	1.87418	0.906262	0.302198	1	0.00107202	0.0364158	0.518208	FALSE	FALSE
6841	Egr2	90.9432	122.25	59.6365	0.487825	-1.03557	0.454523	1	0.00107126	0.0364158	0.518208	FALSE	FALSE
13995	Necab3	67.415	45.0585	89.7716	1.99233	0.994459	0.177669	1	0.00107544	0.0364789	0.518239	FALSE	FALSE
16912	Ppp4r1l-ps	180.961	125.689	236.233	1.8795	0.91035	0.174689	1	0.00108252	0.0365597	0.51828	FALSE	FALSE
426	1700057K13Rik	2.47755	0.307309	4.64779	15.1242	3.91878	0.210864	1	0.00109341	0.0368742	0.518437	FALSE	FALSE
4948	Chpf	61.0951	76.682	45.5083	0.593468	-0.752758	0.0360041	0.686984	0.0249877	0.34992	0.518452	FALSE	FALSE
19495	Snhg7	466.452	331.186	601.718	1.81686	0.861447	0.304579	1	0.00111466	0.0373725	0.518686	FALSE	FALSE
19436	Smoc1	7.2947	11.3592	3.23017	0.284365	-1.81418	0.082884	0.980336	0.00191042	0.0572288	0.518782	FALSE	FALSE
18732	Serpinb9b	3335.61	4009.99	2661.22	0.663647	-0.591513	0.0218125	0.521068	0.0464131	0.51652	0.518794	FALSE	FALSE
17722	Rcan1	35.6454	46.1419	25.1489	0.545033	-0.875585	0.0440111	0.750212	0.0181841	0.287508	0.51886	FALSE	FALSE
20754	Timp1	568.818	689.274	448.361	0.650483	-0.620418	0.0288653	0.607439	0.034655	0.430404	0.518922	FALSE	FALSE
22666	Xrcc3	608.362	431.462	785.261	1.82	0.863938	0.258804	1	0.00113603	0.0379278	0.518964	FALSE	FALSE
1429	4931403E22Rik	4.23907	1.24643	7.23172	5.80197	2.53654	0.156707	1	0.00114502	0.0381455	0.519073	FALSE	FALSE
1951	A3galt2	34.256	21.7107	46.8014	2.15569	1.10815	0.196051	1	0.00114582	0.0381455	0.519073	FALSE	FALSE
9531	Gng4	3.935	6.50023	1.36977	0.210727	-2.24655	0.0717755	0.94005	0.00396089	0.0990732	0.519562	FALSE	FALSE
5970	D930048N14Rik	90.6749	62.2506	119.099	1.91322	0.936003	0.152259	1	0.0012258	0.040234	0.520117	FALSE	FALSE
5688	Cxcr2	139.323	96.4844	182.161	1.88799	0.916848	0.15513	1	0.00124065	0.0406074	0.520304	FALSE	FALSE
342	1700028K03Rik	28.6615	18.1994	39.1235	2.14972	1.10415	0.263202	1	0.00127955	0.041705	0.520853	FALSE	FALSE
19437	Smoc2	1632.11	2131.49	1132.74	0.531429	-0.91205	0.0870475	0.994971	0.00147125	0.0467378	0.520854	FALSE	FALSE
3451	B230206F22Rik	447.982	318.757	577.208	1.81081	0.856635	0.249114	1	0.00131452	0.0426868	0.521343	FALSE	FALSE
10789	Inhbb	1439.85	1720.35	1159.34	0.6739	-0.569393	0.018485	0.475257	0.0548112	0.567493	0.521375	FALSE	FALSE
6840	Egr1	2199.46	2874.05	1524.88	0.530569	-0.914389	0.541923	1	0.00132163	0.0427779	0.521389	FALSE	FALSE
13910	Nckap1l	5.62769	8.89659	2.35879	0.265134	-1.91521	0.0641418	0.900302	0.0066012	0.143438	0.52187	FALSE	FALSE
18682	Serinc4	50.8566	34.2418	67.4714	1.97044	0.978516	0.437536	1	0.00136985	0.0440941	0.522047	FALSE	FALSE
8306	Glis1	77.2873	95.5456	59.0289	0.617809	-0.694767	0.0318726	0.639963	0.0313896	0.404304	0.522133	FALSE	FALSE
11709	Lhfpl2	1507.04	1801.21	1212.86	0.673357	-0.570557	0.0192491	0.48214	0.0540187	0.563035	0.522587	FALSE	FALSE
19336	Slc9a5	1949.93	1398.76	2501.11	1.78809	0.838421	0.2673	1	0.00140743	0.045179	0.522589	FALSE	FALSE
8532	Gm11974	871.303	623.302	1119.3	1.79576	0.844598	0.16253	1	0.00143916	0.0460077	0.523004	FALSE	FALSE
3755	Bdh2	6.39741	3.05107	9.74376	3.19355	1.67516	0.0698099	0.933398	0.00476852	0.112863	0.52313	FALSE	FALSE
6986	Endod1	785.332	944.789	625.876	0.66245	-0.594116	0.022105	0.525202	0.0473771	0.521066	0.523134	FALSE	FALSE
2533	AI450353	76.7221	52.4893	100.955	1.92334	0.943617	0.16576	1	0.00145543	0.0463788	0.523189	FALSE	FALSE
12231	Map4k2	2135.09	1573.72	2696.47	1.71344	0.776895	0.0777236	0.961144	0.0033074	0.085476	0.52331	FALSE	FALSE
16730	Polr2k	285.105	202.762	367.449	1.81222	0.857756	0.171806	1	0.00150337	0.047325	0.523662	FALSE	FALSE
17068	Prnp	6202.86	7494.19	4911.53	0.655378	-0.6096	0.0302473	0.62284	0.0340743	0.425237	0.524039	FALSE	FALSE
17735	Rcn3	7492.96	9075.68	5910.24	0.651218	-0.618788	0.0330519	0.653126	0.0299826	0.394983	0.524054	FALSE	FALSE
19449	Smpdl3b	228.449	300.388	156.51	0.521027	-0.94057	0.0933099	1	0.00154718	0.0484651	0.524233	FALSE	FALSE
22846	Zfhx2	104.691	80.9015	128.48	1.58811	0.667309	0.0413425	0.726407	0.021919	0.322118	0.524263	FALSE	FALSE
20795	Tlr6	32.7183	42.5794	22.8573	0.536815	-0.897503	0.0509752	0.808277	0.014016	0.240685	0.524481	FALSE	FALSE
7571	Fbxl16	195.353	141.466	249.24	1.76184	0.817083	0.0732996	0.944584	0.00428158	0.104737	0.524661	FALSE	FALSE
7045	Epha7	355.121	248.055	462.187	1.86324	0.897816	0.153591	1	0.00159888	0.0498837	0.524942	FALSE	FALSE
128	1500012F01Rik	2274.25	1640.18	2908.32	1.77317	0.826331	0.197389	1	0.00161994	0.0504734	0.525237	FALSE	FALSE
21052	Tmem86b	96.0015	74.5449	117.458	1.57567	0.655963	0.0400412	0.716687	0.023313	0.334392	0.525539	FALSE	FALSE
10653	Igsf6	18.8362	11.2971	26.3753	2.33469	1.22323	0.392099	1	0.00164256	0.0511098	0.525555	FALSE	FALSE
3162	Asah1	6259.01	7469	5049.03	0.675998	-0.564909	0.0203734	0.502515	0.0517802	0.548866	0.525691	FALSE	FALSE
8784	Gm15645	71.7562	48.8606	94.6518	1.93718	0.953959	0.171901	1	0.00165521	0.051435	0.525718	FALSE	FALSE
17151	Prss27	35.0608	22.8811	47.2406	2.06461	1.04587	0.135458	1	0.00167137	0.0517306	0.525865	FALSE	FALSE
1	0610005C13Rik	2.64828	0.595013	4.70154	7.90158	2.98214	0.0734084	0.944584	0.00446161	0.107563	0.526073	FALSE	FALSE
15330	Olfr543	26.98	17.0935	36.8666	2.15676	1.10887	0.292532	1	0.0016967	0.0524449	0.526222	FALSE	FALSE
19894	Spsb4	53.9098	40.4919	67.3277	1.66275	0.733568	0.043785	0.750212	0.019822	0.302344	0.526278	FALSE	FALSE
22892	Zfp207	612.661	440.275	785.047	1.78308	0.834373	0.181056	1	0.00170456	0.052618	0.526309	FALSE	FALSE
10281	Hmgcs1	4549.33	5421.89	3676.77	0.678134	-0.560357	0.0190513	0.482079	0.0552366	0.570885	0.526482	FALSE	FALSE
19536	Snord100	16.9706	10.0344	23.9069	2.38249	1.25247	0.349074	1	0.00173671	0.0533284	0.526664	FALSE	FALSE
19494	Snhg6	537.977	387.601	688.354	1.77593	0.828579	0.279831	1	0.00175241	0.0537397	0.52687	FALSE	FALSE
18119	Rorc	164.168	113.837	214.5	1.88427	0.914005	0.386823	1	0.00176407	0.0539265	0.526963	FALSE	FALSE
2256	Acsbg1	262.73	187.854	337.605	1.79716	0.845721	0.27605	1	0.0017724	0.0540687	0.527034	FALSE	FALSE
21133	Tnfrsf1a	4878.69	5802.07	3955.32	0.681708	-0.552774	0.0190946	0.482079	0.0555982	0.573352	0.527715	FALSE	FALSE
6973	Emp1	21116.3	25252.4	16980.1	0.672417	-0.572571	0.0212643	0.515078	0.0506931	0.540861	0.527969	FALSE	FALSE
10982	Ivns1abp	1260.2	912.168	1608.23	1.76309	0.818105	0.281142	1	0.00186004	0.0561991	0.5281	FALSE	FALSE
20039	Stap2	197.04	150.467	243.613	1.61904	0.69514	0.0546892	0.843441	0.0114991	0.212812	0.528126	FALSE	FALSE
4929	Chka	1779.02	1284.96	2273.08	1.76899	0.822923	0.1037	1	0.0018834	0.0567135	0.528357	FALSE	FALSE
5395	Cplx3	13.6257	7.68937	19.562	2.54403	1.34712	0.121158	1	0.00190661	0.0572288	0.528614	FALSE	FALSE
13723	Myh14	7.41786	3.45157	11.3842	3.29825	1.7217	0.269083	1	0.00191042	0.0572288	0.528614	FALSE	FALSE
13890	Ncam1	479.06	573.478	384.641	0.670717	-0.576225	0.0201852	0.499907	0.0531534	0.557752	0.52883	FALSE	FALSE
121	1500004A13Rik	175.914	125.22	226.608	1.80968	0.855735	0.259143	1	0.00196029	0.0583212	0.529161	FALSE	FALSE
10689	Il17c	7.88821	3.83488	11.9415	3.11392	1.63873	0.0928212	1	0.00195752	0.0583212	0.529161	FALSE	FALSE
13404	Mpzl3	61.0367	41.8812	80.1922	1.91475	0.937157	0.10311	1	0.00202799	0.0597162	0.529858	FALSE	FALSE
10750	Il6ra	165.227	200.889	129.564	0.644956	-0.632727	0.0251446	0.562906	0.0436019	0.497836	0.530371	FALSE	FALSE
1204	4930470H14Rik	295.271	211.46	379.083	1.79269	0.842129	0.151824	1	0.00215939	0.0631932	0.531597	FALSE	FALSE
2279	Actg2	1888.08	2437.88	1338.28	0.548954	-0.865244	0.153692	1	0.00216087	0.0631932	0.531597	FALSE	FALSE
2945	Apoe	144.022	102.515	185.529	1.80978	0.855813	0.289841	1	0.00216822	0.0633288	0.531664	FALSE	FALSE
19950	Srsf11	351.641	254.075	449.207	1.76801	0.822128	0.278903	1	0.00218359	0.0636182	0.531809	FALSE	FALSE
5615	Ctrl	22.9549	14.5753	31.3345	2.14983	1.10422	0.327286	1	0.00221314	0.064159	0.53208	FALSE	FALSE
20874	Tmem125	3.61949	6.19621	1.04277	0.168292	-2.57096	0.179916	1	0.00221185	0.064159	0.53208	FALSE	FALSE
21452	Trub1	365.57	264.487	466.653	1.76437	0.819154	0.0871276	0.994971	0.00249452	0.0696347	0.532303	FALSE	FALSE
10643	Ighmbp2	972.408	779.232	1165.58	1.49581	0.580927	0.0384221	0.702911	0.0263251	0.36202	0.532466	FALSE	FALSE
4172	Camkv	86.2801	65.1379	107.422	1.64915	0.721726	0.0527223	0.826619	0.0138451	0.238805	0.532712	FALSE	FALSE
1718	6330403K07Rik	14.0962	8.19361	19.9989	2.44079	1.28735	0.256162	1	0.00229848	0.0661323	0.533066	FALSE	FALSE
21585	Ttll3	318.983	230.888	407.078	1.7631	0.818112	0.266452	1	0.00230077	0.0661323	0.533066	FALSE	FALSE
4707	Cdk12	64.7034	44.5206	84.8862	1.90667	0.931059	0.0931492	1	0.00234614	0.066917	0.533459	FALSE	FALSE
8165	Gcnt3	105.56	82.8595	128.26	1.54793	0.630336	0.0380571	0.701167	0.0266961	0.365829	0.533498	FALSE	FALSE
9647	Gpr149	238.518	311.835	165.201	0.529771	-0.916558	0.282513	1	0.0023634	0.0670981	0.533549	FALSE	FALSE
10720	Il20rb	118.856	84.7882	152.924	1.8036	0.850878	0.230501	1	0.0024035	0.0679191	0.53396	FALSE	FALSE
6265	Dhrs3	69.4751	92.6358	46.3145	0.499964	-1.00011	0.215351	1	0.00241468	0.0679752	0.533988	FALSE	FALSE
16150	Pde8b	7.52621	11.3159	3.73658	0.330207	-1.59856	0.0645285	0.901451	0.00803668	0.16701	0.534231	FALSE	FALSE
3495	B4galnt2	20.6073	12.8337	28.3809	2.21144	1.14499	0.125675	1	0.00244653	0.0687059	0.534353	FALSE	FALSE
19509	Snora28	32.2331	21.3804	43.0858	2.01519	1.01092	0.190587	1	0.00246321	0.0688742	0.534437	FALSE	FALSE
19202	Slc35f1	10.1411	14.5377	5.74457	0.395151	-1.33952	0.0639076	0.899003	0.00833436	0.170573	0.534788	FALSE	FALSE
22675	Xylt1	59.0765	73.9636	44.1895	0.597449	-0.743112	0.0375694	0.697285	0.0275187	0.372509	0.534897	FALSE	FALSE
19286	Slc5a5	40.2412	29.5119	50.9704	1.72711	0.78836	0.0530452	0.82671	0.0143288	0.244438	0.535574	FALSE	FALSE
5044	Clcf1	1359.92	993.952	1725.89	1.73639	0.796089	0.139742	1	0.00255924	0.071186	0.535593	FALSE	FALSE
16454	Pisd-ps1	5148.36	3776.4	6520.33	1.7266	0.787931	0.211985	1	0.00256557	0.0712771	0.535639	FALSE	FALSE
19528	Snora68	38.5324	25.8194	51.2455	1.98477	0.988972	0.229752	1	0.00259153	0.0716569	0.535828	FALSE	FALSE
4459	Ccl11	7.10221	10.6472	3.55717	0.334093	-1.58168	0.0643098	0.901178	0.00833972	0.170573	0.535876	FALSE	FALSE
19532	Snora75	7.98487	4.06619	11.9036	2.92745	1.54964	0.411429	1	0.00263779	0.0723363	0.536168	FALSE	FALSE
10266	Hmcn1	242.247	172.461	312.033	1.80929	0.855424	0.16305	1	0.0026542	0.0727007	0.53635	FALSE	FALSE
8106	Gas5	4367.82	3219.57	5516.06	1.71329	0.776771	0.302729	1	0.00268381	0.0732572	0.536629	FALSE	FALSE
9230	Gm5766	4.76729	2.06945	7.46513	3.6073	1.85092	0.0692405	0.93086	0.00654565	0.142496	0.536678	FALSE	FALSE
3059	Arhgef33	2.77295	4.81409	0.731805	0.152013	-2.71773	0.0795659	0.965901	0.00446161	0.107563	0.536732	FALSE	FALSE
14293	Nppb	72.6476	95.4889	49.8064	0.521594	-0.939	0.0711116	0.938004	0.0061418	0.135474	0.536739	FALSE	FALSE
21340	Trim30a	15.2798	20.8156	9.74401	0.468111	-1.09508	0.0603445	0.879465	0.0102198	0.194059	0.536762	FALSE	FALSE
19315	Slc7a14	160.844	115.784	205.903	1.77834	0.830533	0.253027	1	0.0027064	0.0736981	0.536849	FALSE	FALSE
3824	Bmp2	3.04997	5.36813	0.731805	0.136324	-2.87489	0.0980665	1	0.00275153	0.0744061	0.537203	FALSE	FALSE
9972	H2-M5	14.4141	8.44057	20.3877	2.41544	1.27228	0.209507	1	0.002743	0.0744061	0.537203	FALSE	FALSE
20852	Tmeff2	1584.44	1890.89	1277.98	0.675862	-0.5652	0.0222248	0.525202	0.0519715	0.550299	0.537751	FALSE	FALSE
5985	Dagla	1856.18	1401.34	2311.02	1.64915	0.721726	0.0735389	0.944584	0.00591877	0.131674	0.538129	FALSE	FALSE
17326	Ptplb	1482.32	1814.04	1150.61	0.63428	-0.656809	0.0421994	0.735009	0.0241631	0.341547	0.538278	FALSE	FALSE
21459	Tsc22d1	1258.83	1500.17	1017.48	0.678244	-0.560124	0.0201714	0.499907	0.0561655	0.576654	0.538281	FALSE	FALSE
16217	Peg12	185.808	234.895	136.72	0.582046	-0.780794	0.0601532	0.878384	0.010549	0.199106	0.538745	FALSE	FALSE
10074	Hdac7	18.4963	12.1226	24.87	2.05154	1.03671	0.0645769	0.901451	0.00871574	0.1762	0.538826	FALSE	FALSE
17631	Rasl11a	814.534	1017.09	611.982	0.601701	-0.73288	0.0580957	0.866816	0.011363	0.210961	0.538888	FALSE	FALSE
7682	Fert2	539.166	645.715	432.617	0.669981	-0.577808	0.0232402	0.536855	0.050835	0.541212	0.539033	FALSE	FALSE
7159	Etv4	1594.91	1170.87	2018.94	1.72431	0.786018	0.226908	1	0.00291041	0.078159	0.539079	FALSE	FALSE
16535	Plcb1	2.2073	4.00979	0.404805	0.100954	-3.30823	0.0765992	0.954451	0.00543434	0.124022	0.539237	FALSE	FALSE
11779	Lmbr1	1976.49	2364.49	1588.49	0.671812	-0.573871	0.0216445	0.517732	0.0537327	0.560805	0.539268	FALSE	FALSE
2773	Ank	2473.39	3162.59	1784.2	0.564158	-0.82583	0.0833858	0.980641	0.00394457	0.0989017	0.539772	FALSE	FALSE
8398	Gm1045	50.9223	35.0405	66.8042	1.90649	0.930915	0.357151	1	0.0029748	0.0797047	0.539852	FALSE	FALSE
22294	Vmn2r29	25.0296	16.2288	33.8303	2.08458	1.05975	0.172898	1	0.00297201	0.0797047	0.539852	FALSE	FALSE
7485	Fam71f1	57.0746	39.5994	74.5497	1.8826	0.912723	0.143248	1	0.00299235	0.0800832	0.540042	FALSE	FALSE
7611	Fbxo43	16.2078	9.5374	22.8783	2.39879	1.26231	0.105748	1	0.003006	0.0802643	0.540132	FALSE	FALSE
1963	A430105I19Rik	4530.5	3345	5716.01	1.70882	0.773002	0.221589	1	0.00301592	0.0803012	0.540151	FALSE	FALSE
7845	Foxa2	329.323	237.877	420.769	1.76885	0.822813	0.105346	1	0.00305074	0.0808304	0.540415	FALSE	FALSE
19654	Snx22	38.7537	26.5197	50.9878	1.92264	0.943087	0.229253	1	0.00305144	0.0808304	0.540415	FALSE	FALSE
8480	Gm11201	11.9196	6.76745	17.0717	2.52262	1.33492	0.24749	1	0.00305762	0.0809021	0.540451	FALSE	FALSE
21102	Tmsb4x	49487.2	36559.5	62415	1.70722	0.771648	0.169521	1	0.0030631	0.0809291	0.540465	FALSE	FALSE
16137	Pde4c	11.4951	6.50264	16.4875	2.5355	1.34227	0.187778	1	0.00312239	0.0820576	0.541029	FALSE	FALSE
9513	Gnat1	66.0641	48.3964	83.7317	1.73012	0.790874	0.0614869	0.885975	0.010364	0.196637	0.541306	FALSE	FALSE
4411	Ccdc64b	14.8754	8.95628	20.7946	2.32179	1.21524	0.459774	1	0.00316089	0.082697	0.541348	FALSE	FALSE
18235	Rps27	71.6573	50.6095	92.705	1.83177	0.873239	0.17899	1	0.00319305	0.0831653	0.541583	FALSE	FALSE
7475	Fam69a	569.373	680.21	458.535	0.674108	-0.568948	0.0220494	0.525202	0.0532564	0.558331	0.541766	FALSE	FALSE
8188	Gdpd1	412.026	313.819	510.233	1.62588	0.701223	0.0573751	0.860118	0.0125733	0.224846	0.542482	FALSE	FALSE
7594	Fbxo24	41.5046	29.2815	53.7277	1.83487	0.875676	0.0726995	0.944326	0.00645377	0.140758	0.542542	FALSE	FALSE
8987	Gm3002	1564.61	1161.47	1967.74	1.69417	0.760582	0.349002	1	0.00329592	0.0853683	0.542684	FALSE	FALSE
19535	Snora81	71.296	50.7413	91.8508	1.81018	0.856132	0.370883	1	0.00332592	0.0857646	0.542882	FALSE	FALSE
2229	Acot1	45.4885	60.356	30.621	0.507339	-0.978978	0.320331	1	0.00333824	0.0859874	0.542994	FALSE	FALSE
9510	Gnao1	384.104	459.486	308.723	0.671887	-0.57371	0.0204688	0.504186	0.0570005	0.582153	0.54317	FALSE	FALSE
2559	AI854703	9.45486	14.0285	4.8812	0.347948	-1.52306	0.109195	1	0.00336627	0.0866136	0.543307	FALSE	FALSE
3704	BC125332	28.4186	19.3632	37.474	1.93532	0.952572	0.0719127	0.940393	0.00679437	0.147361	0.543877	FALSE	FALSE
18276	Rrh	3.44029	1.19003	5.69056	4.78187	2.25758	0.161639	1	0.0034491	0.0880653	0.544033	FALSE	FALSE
18314	Rsrc2	517.814	382.461	653.167	1.7078	0.772139	0.273042	1	0.00347188	0.0884534	0.544227	FALSE	FALSE
16455	Pisd-ps2	436.088	321.48	550.695	1.713	0.776526	0.198042	1	0.00351885	0.0892602	0.54463	FALSE	FALSE
12088	Lyl1	9.2952	5.10179	13.4886	2.64389	1.40266	0.0788607	0.963424	0.00556714	0.126042	0.544733	FALSE	FALSE
19901	Sqle	4479.77	5514.92	3444.63	0.624602	-0.678992	0.0493323	0.795351	0.019151	0.294728	0.545039	FALSE	FALSE
6939	Elmo3	115.448	84.6577	146.238	1.7274	0.7886	0.0786143	0.963039	0.00565225	0.127567	0.545303	FALSE	FALSE
12403	Med12l	5.98349	9.1336	2.83338	0.310215	-1.68866	0.0667825	0.912789	0.0089096	0.178534	0.545661	FALSE	FALSE
21171	Tnnt1	2.71717	0.671017	4.76331	7.09865	2.82754	0.0713352	0.938249	0.00723524	0.155192	0.54672	FALSE	FALSE
2772	Angptl7	524.131	669.499	378.763	0.565741	-0.821787	0.324395	1	0.00377351	0.0950998	0.54755	FALSE	FALSE
20179	Sumf2	1598.69	1901.94	1295.44	0.681114	-0.554032	0.0213354	0.515078	0.0565821	0.580126	0.547602	FALSE	FALSE
3766	Bend6	121.758	149.006	94.5089	0.634261	-0.656853	0.0318527	0.639963	0.0379752	0.45541	0.547687	FALSE	FALSE
14280	Nphp3	597.026	483.796	710.255	1.46809	0.553938	0.0328667	0.651004	0.0365435	0.444407	0.547706	FALSE	FALSE
9241	Gm5860	15.088	9.23009	20.946	2.26931	1.18226	0.0709199	0.937372	0.00755051	0.159175	0.548273	FALSE	FALSE
4628	Cd9	5359.32	6394.49	4324.15	0.676231	-0.564412	0.0229904	0.535845	0.0537175	0.560805	0.548325	FALSE	FALSE
10751	Il6st	12324.7	14626.8	10022.6	0.685226	-0.545349	0.0205275	0.504949	0.0585253	0.59177	0.548359	FALSE	FALSE
8989	Gm3086	11.2359	6.42664	16.0452	2.49667	1.32	0.341812	1	0.0039074	0.098156	0.549078	FALSE	FALSE
20132	Stx3	787.459	634.372	940.546	1.48264	0.568169	0.03758	0.697285	0.0309841	0.401486	0.549386	FALSE	FALSE
20037	Stambpl1	648.478	780.866	516.09	0.66092	-0.597453	0.0265474	0.579427	0.0469202	0.51939	0.549409	FALSE	FALSE
11135	Kcnq1ot1	972.462	720.201	1224.72	1.70053	0.765984	0.150152	1	0.00398233	0.0994272	0.549714	FALSE	FALSE
1526	4933407K13Rik	278.82	205.178	352.463	1.71784	0.780598	0.126959	1	0.00399687	0.0995463	0.549773	FALSE	FALSE
9759	Grhl3	12.646	17.5317	7.76032	0.442646	-1.17577	0.0581523	0.86695	0.0133127	0.233593	0.550272	FALSE	FALSE
1789	9030025P20Rik	127.667	92.5736	162.761	1.75818	0.814084	0.133063	1	0.00406494	0.100696	0.550348	FALSE	FALSE
19522	Snora52	31.5746	21.5382	41.6111	1.93197	0.950073	0.433302	1	0.00407325	0.100696	0.550348	FALSE	FALSE
11642	Lctl	181.284	130.466	232.103	1.77903	0.831095	0.198646	1	0.00409532	0.101063	0.550532	FALSE	FALSE
4969	Chrnb1	693.065	560.692	825.437	1.47218	0.557949	0.0355974	0.684967	0.0329474	0.416293	0.55063	FALSE	FALSE
6011	Dbndd1	45.07	31.132	59.0081	1.89542	0.922516	0.113272	1	0.00414613	0.101958	0.550979	FALSE	FALSE
10661	Ikbip	3620.19	4308.16	2932.22	0.68062	-0.555079	0.0230674	0.536855	0.0542968	0.565428	0.551141	FALSE	FALSE
22701	Ypel1	113.189	80.9251	145.454	1.79739	0.845901	0.164356	1	0.0041738	0.102531	0.551265	FALSE	FALSE
2770	Angptl4	1102.29	1410.01	794.573	0.563523	-0.827453	0.209159	1	0.00421202	0.103252	0.551626	FALSE	FALSE
15967	Pax1	4.54106	7.4629	1.61922	0.216969	-2.20444	0.182094	1	0.00431684	0.105269	0.552634	FALSE	FALSE
20101	Stom	729.613	910.135	549.091	0.603308	-0.729034	0.0618527	0.8867	0.0121134	0.218961	0.55283	FALSE	FALSE
14305	Nptxr	29.0474	18.8942	39.2007	2.07475	1.05294	0.105879	1	0.00434391	0.105818	0.552909	FALSE	FALSE
20239	Sycp2	37.8627	26.2229	49.5025	1.88776	0.916672	0.353596	1	0.0043634	0.106009	0.553005	FALSE	FALSE
8166	Gcnt4	399.494	504.679	294.309	0.583161	-0.778033	0.0676801	0.921452	0.0094797	0.184973	0.553212	FALSE	FALSE
3924	Btbd19	915.508	731.432	1099.58	1.50333	0.588161	0.0452611	0.75772	0.024895	0.349143	0.553431	FALSE	FALSE
2108	Abcb1a	2.75576	4.77971	0.731805	0.153107	-2.70739	0.0986983	1	0.00446161	0.107563	0.553781	FALSE	FALSE
8157	Gckr	8.03116	4.23868	11.8236	2.78946	1.47999	0.0738081	0.945698	0.00773339	0.161883	0.553791	FALSE	FALSE
8778	Gm15471	5.07988	2.18796	7.97179	3.64349	1.86532	0.151677	1	0.00454954	0.109345	0.554672	FALSE	FALSE
11144	Kcnt1	12.0879	7.23006	16.9458	2.34379	1.22885	0.164157	1	0.00457685	0.109774	0.554887	FALSE	FALSE
1567	4933425O20Rik	5.33661	2.43645	8.23677	3.38064	1.7573	0.41763	1	0.00468768	0.11181	0.555905	FALSE	FALSE
3969	C030034L19Rik	5.4833	2.51246	8.45415	3.3649	1.75056	0.153956	1	0.00468768	0.11181	0.555905	FALSE	FALSE
19565	Snord35b	7.28713	3.58968	10.9846	3.06004	1.61355	0.236484	1	0.00469047	0.11181	0.555905	FALSE	FALSE
16928	Ppyr1	23.6691	32.3806	14.9576	0.461931	-1.11425	0.0881611	0.99925	0.00475466	0.112863	0.556057	FALSE	FALSE
18179	Rpl38	1581.67	1220.69	1942.65	1.59144	0.670337	0.0668432	0.912789	0.0105975	0.19977	0.556279	FALSE	FALSE
6693	E230025N22Rik	6.76268	3.41478	10.1106	2.96083	1.566	0.143053	1	0.00474358	0.11273	0.556365	FALSE	FALSE
8521	Gm11747	6.83556	3.43438	10.2367	2.98067	1.57563	0.128051	1	0.00474358	0.11273	0.556365	FALSE	FALSE
4014	C2	174.936	127.762	222.11	1.73847	0.797819	0.0836976	0.982902	0.00581058	0.129886	0.556394	FALSE	FALSE
19561	Snord32a	16.7827	10.4756	23.0897	2.20414	1.14021	0.250769	1	0.0047624	0.112863	0.556432	FALSE	FALSE
15993	Pcbp3	336.531	406.46	266.602	0.655913	-0.608423	0.0296579	0.617693	0.0429718	0.495226	0.556459	FALSE	FALSE
9534	Gng8	33.5831	44.7541	22.4122	0.500786	-0.997734	0.0749654	0.947616	0.00792296	0.165343	0.55648	FALSE	FALSE
4577	Cd300a	20.8314	13.6305	28.0322	2.05658	1.04025	0.253842	1	0.00483495	0.114154	0.557077	FALSE	FALSE
19078	Slc23a1	26.475	17.8577	35.0923	1.96511	0.974607	0.317587	1	0.00483772	0.114154	0.557077	FALSE	FALSE
15997	Pcdh1	30.1467	39.9686	20.3248	0.508519	-0.975627	0.0730974	0.944326	0.00827982	0.170094	0.55721	FALSE	FALSE
2273	Acta1	11.3312	6.42334	16.239	2.52813	1.33807	0.14024	1	0.0048849	0.115034	0.557517	FALSE	FALSE
6805	Efcab8	18.6349	11.8774	25.3924	2.13788	1.09618	0.127353	1	0.00489844	0.115237	0.557618	FALSE	FALSE
21163	Tnmd	168.383	215.191	121.575	0.564962	-0.823775	0.251043	1	0.00492424	0.115727	0.557864	FALSE	FALSE
8218	Gga3	112.641	82.6542	142.627	1.72559	0.787087	0.0860978	0.992076	0.0054662	0.124332	0.558204	FALSE	FALSE
910	2810405F15Rik	37.0508	25.4131	48.6884	1.91587	0.938003	0.0929469	1	0.00499078	0.117055	0.558528	FALSE	FALSE
118	1500002O10Rik	8.56449	12.505	4.62399	0.369771	-1.43529	0.0691565	0.93086	0.0096056	0.186649	0.558755	FALSE	FALSE
7591	Fbxo2	130.079	93.5096	166.648	1.78215	0.833619	0.250666	1	0.00505402	0.118182	0.559091	FALSE	FALSE
19350	Slco4a1	401.183	512.798	289.569	0.564684	-0.824484	0.0980554	1	0.00507856	0.118637	0.559318	FALSE	FALSE
2797	Ankrd16	811.746	609.928	1013.56	1.66178	0.732726	0.22722	1	0.00510066	0.118915	0.559458	FALSE	FALSE
11099	Kcnj12	8.53422	4.70041	12.368	2.63126	1.39576	0.0782837	0.963039	0.0074351	0.157596	0.560318	FALSE	FALSE
6544	Drp2	87.1303	63.4286	110.832	1.74735	0.805166	0.277749	1	0.00519198	0.120782	0.560391	FALSE	FALSE
6716	E330033B04Rik	87.516	63.4995	111.532	1.75643	0.812645	0.212529	1	0.00519198	0.120782	0.560391	FALSE	FALSE
7779	Fkbp9	16996.8	20365.1	13628.4	0.669207	-0.579476	0.0305803	0.625452	0.0430181	0.495515	0.560484	FALSE	FALSE
765	2400009B08Rik	166.492	130.908	202.076	1.54364	0.626341	0.0485559	0.789285	0.0230243	0.331883	0.560584	FALSE	FALSE
4096	Cabp4	17.4128	10.9669	23.8588	2.17552	1.12136	0.195103	1	0.00524456	0.121421	0.56071	FALSE	FALSE
4624	Cd84	17.5713	11.1442	23.9983	2.15343	1.10664	0.105138	1	0.00524456	0.121421	0.56071	FALSE	FALSE
21012	Tmem44	305.202	227.041	383.363	1.68852	0.755758	0.0858474	0.992076	0.0057927	0.129657	0.560867	FALSE	FALSE
12437	Megf6	1040.16	1318.92	761.397	0.577287	-0.792639	0.140478	1	0.00529193	0.122154	0.561077	FALSE	FALSE
13634	Mtus1	115.305	83.1076	147.503	1.77484	0.82769	0.139217	1	0.00531405	0.122379	0.561189	FALSE	FALSE
19530	Snora70	50.5299	35.973	65.0867	1.80932	0.85545	0.33419	1	0.00532182	0.122379	0.561189	FALSE	FALSE
11120	Kcnk4	11.4223	6.80995	16.0346	2.35458	1.23547	0.0863665	0.992076	0.00586993	0.130962	0.561519	FALSE	FALSE
7351	Fam163a	3.09404	0.902322	5.28575	5.85794	2.55039	0.195204	1	0.00537586	0.123238	0.561619	FALSE	FALSE
7462	Fam57b	3.26878	1.19003	5.34752	4.49362	2.16788	0.117888	1	0.00537586	0.123238	0.561619	FALSE	FALSE
13237	Mirlet7d	3.28481	1.19003	5.37959	4.52056	2.1765	0.30184	1	0.00537586	0.123238	0.561619	FALSE	FALSE
11783	Lmcd1	12.3121	17.3999	7.22421	0.415186	-1.26817	0.0768154	0.954451	0.00819222	0.168889	0.56167	FALSE	FALSE
10339	Hoxa13	2.07378	0.287704	3.85987	13.4161	3.74589	0.100779	1	0.00543434	0.124022	0.562011	FALSE	FALSE
19335	Slc9a4	2.10055	3.87409	0.327	0.0844068	-3.5665	0.0958665	1	0.00543434	0.124022	0.562011	FALSE	FALSE
22464	Wbscr17	332.982	424.489	241.476	0.568863	-0.813848	0.164493	1	0.00542361	0.124022	0.562011	FALSE	FALSE
963	3110003A17Rik	5873.31	4432.75	7313.86	1.64996	0.722429	0.147498	1	0.00545912	0.124292	0.562146	FALSE	FALSE
23032	Zfp566	250.759	194.445	307.073	1.57922	0.659216	0.0588618	0.870745	0.0150868	0.254026	0.562385	FALSE	FALSE
626	2010107E04Rik	1960.81	1483.87	2437.76	1.64283	0.716186	0.271229	1	0.00558247	0.126239	0.563119	FALSE	FALSE
4580	Cd300lb	12.4032	17.8234	6.98303	0.391791	-1.35185	0.104391	1	0.00565169	0.127567	0.563783	FALSE	FALSE
19534	Snora7a	32.8043	22.474	43.1346	1.91931	0.94059	0.205697	1	0.00566868	0.127567	0.563783	FALSE	FALSE
9073	Gm4532	58.7536	42.2712	75.2361	1.77984	0.831751	0.196209	1	0.00568726	0.127619	0.563809	FALSE	FALSE
19973	Sspn	1232.12	1472.17	992.07	0.673885	-0.569426	0.0274906	0.587024	0.0507623	0.540931	0.563978	FALSE	FALSE
10947	Itgb2	89.6114	70.1694	109.053	1.55414	0.636121	0.0432556	0.745626	0.0287244	0.383271	0.564449	FALSE	FALSE
1847	9330182L06Rik	345.757	440.323	251.191	0.57047	-0.809776	0.131051	1	0.00585121	0.13067	0.565335	FALSE	FALSE
1605	4933439C10Rik	246.658	184.252	309.064	1.6774	0.746227	0.120684	1	0.00591099	0.131674	0.565837	FALSE	FALSE
18233	Rps25	26369	19997.5	32740.6	1.63724	0.711264	0.19652	1	0.00592516	0.131691	0.565845	FALSE	FALSE
23253	Zkscan2	21.227	29.0248	13.4292	0.462679	-1.11192	0.0800581	0.967661	0.00788996	0.164842	0.566251	FALSE	FALSE
8638	Gm13476	5.45953	8.4985	2.42056	0.284822	-1.81187	0.0759347	0.950646	0.00914748	0.18199	0.566318	FALSE	FALSE
14152	Nkx2-5	3.8274	1.39843	6.25638	4.47385	2.16152	0.165139	1	0.00598082	0.132801	0.566401	FALSE	FALSE
19318	Slc7a3	74.0949	93.3254	54.8644	0.587883	-0.766399	0.0497473	0.797752	0.0234546	0.335085	0.566419	FALSE	FALSE
13699	Mybl2	2643.36	2063.64	3223.07	1.56183	0.643242	0.0624435	0.892258	0.0140149	0.240685	0.566472	FALSE	FALSE
21695	Ubac2	1081.14	1284.83	877.446	0.682927	-0.550196	0.0223318	0.525202	0.0608391	0.607908	0.566555	FALSE	FALSE
22002	Vav3	79.8078	57.6883	101.927	1.76686	0.821191	0.141704	1	0.00603207	0.133812	0.566906	FALSE	FALSE
7667	Fdps	120.799	146.466	95.1324	0.649518	-0.62256	0.0312843	0.632742	0.0439786	0.501144	0.566943	FALSE	FALSE
8381	Gm10389	7.54456	4.02698	11.0621	2.747	1.45786	0.277946	1	0.00609653	0.134985	0.567493	FALSE	FALSE
10006	Hal	33.4776	44.5027	22.4525	0.504519	-0.98702	0.125638	1	0.00609156	0.134985	0.567493	FALSE	FALSE
17761	Recql4	1245.38	941.206	1549.55	1.64634	0.719266	0.178116	1	0.00610593	0.135066	0.567533	FALSE	FALSE
6502	Dph3	195.829	146.59	245.068	1.67178	0.741388	0.276584	1	0.00612841	0.135306	0.567653	FALSE	FALSE
19006	Slc13a5	10.2465	14.6709	5.82212	0.396847	-1.33334	0.0728088	0.944326	0.00997525	0.191599	0.567962	FALSE	FALSE
16986	Prickle1	191.849	241.721	141.977	0.587358	-0.767689	0.0691815	0.93086	0.0109715	0.205162	0.568011	FALSE	FALSE
19023	Slc16a5	83.9889	60.9021	107.076	1.75816	0.814066	0.0984028	1	0.00624664	0.137397	0.568698	FALSE	FALSE
6093	Ddt	387.882	316.908	458.857	1.44792	0.533983	0.0312068	0.632742	0.0448328	0.505441	0.569091	FALSE	FALSE
21381	Trim7	66.6294	48.1429	85.1159	1.76798	0.822105	0.139106	1	0.00630934	0.138645	0.569323	FALSE	FALSE
19574	Snord49a	15.0199	9.32482	20.7149	2.22148	1.15152	0.184827	1	0.00632181	0.138788	0.569394	FALSE	FALSE
14040	Neurl3	462.235	374.319	550.15	1.46973	0.555555	0.0366511	0.691357	0.0369465	0.447442	0.5694	FALSE	FALSE
5273	Col27a1	2797.68	2113.37	3481.98	1.6476	0.720364	0.161976	1	0.00633951	0.139046	0.569523	FALSE	FALSE
21533	Ttc14	841.056	637.275	1044.84	1.63954	0.713291	0.217128	1	0.00638278	0.139864	0.569932	FALSE	FALSE
10393	Hpx	22.1909	14.9423	29.4394	1.9702	0.978345	0.212986	1	0.00640703	0.140263	0.570132	FALSE	FALSE
2990	Arc	32.3483	42.86	21.8365	0.509484	-0.97289	0.214108	1	0.00643441	0.140468	0.570234	FALSE	FALSE
17573	Ramp3	21.0238	13.4613	28.5864	2.1236	1.08651	0.367163	1	0.00643261	0.140468	0.570234	FALSE	FALSE
3797	Bicd2	329.118	247.704	410.532	1.65735	0.728879	0.206862	1	0.00646626	0.140899	0.57045	FALSE	FALSE
16475	Pkd2	5449.96	6473.65	4426.27	0.683737	-0.548486	0.0225605	0.528531	0.0615442	0.612543	0.570537	FALSE	FALSE
3844	Bnip3	426.326	533.938	318.715	0.596913	-0.744408	0.0685323	0.927505	0.0116571	0.214783	0.571144	FALSE	FALSE
19617	Snrnp48	1504.76	1179.71	1829.8	1.55106	0.633259	0.0608868	0.884473	0.0155379	0.258268	0.57137	FALSE	FALSE
1623	5133401N09Rik	9.10678	5.0225	13.1911	2.62639	1.39308	0.0854024	0.990178	0.00714522	0.153543	0.571861	FALSE	FALSE
173	1700003E16Rik	10.9985	15.5129	6.48413	0.417983	-1.25848	0.0709614	0.937372	0.0111541	0.207803	0.572587	FALSE	FALSE
21795	Uevld	625.919	473.459	778.38	1.64403	0.717234	0.18533	1	0.0067621	0.146797	0.573399	FALSE	FALSE
6358	Dmp1	7.13427	10.4699	3.7986	0.362811	-1.46271	0.0718349	0.94005	0.0110895	0.207202	0.573626	FALSE	FALSE
18824	Sgpp1	1904.13	2255.34	1552.92	0.68855	-0.538366	0.02233	0.525202	0.0630507	0.622417	0.57381	FALSE	FALSE
19020	Slc16a2	39.5799	52.2487	26.911	0.515057	-0.957196	0.227422	1	0.00686464	0.148614	0.574307	FALSE	FALSE
19629	Snrpg	5304.64	4043.53	6565.76	1.62377	0.699346	0.202453	1	0.00686488	0.148614	0.574307	FALSE	FALSE
16838	Ppm1l	403.77	507.966	299.574	0.589753	-0.761818	0.0787452	0.963039	0.00953648	0.18577	0.574405	FALSE	FALSE
11641	Lct	16.1266	10.4904	21.7628	2.07455	1.0528	0.0796472	0.965901	0.00929266	0.183295	0.574598	FALSE	FALSE
5371	Cox7b	5829.47	4453.24	7205.71	1.61808	0.694286	0.239333	1	0.00698287	0.150888	0.575444	FALSE	FALSE
10125	Herpud1	2937.19	3518.26	2356.12	0.669683	-0.578449	0.0318198	0.639963	0.0456838	0.511584	0.575773	FALSE	FALSE
1461	4932411L15	218.164	163.752	272.575	1.66456	0.735137	0.267472	1	0.00704861	0.152168	0.576084	FALSE	FALSE
16478	Pkdcc	913.18	1080.48	745.878	0.69032	-0.534664	0.0213146	0.515078	0.0668154	0.641033	0.578055	FALSE	FALSE
16416	Pik3r1	681.851	811.276	552.426	0.680935	-0.554411	0.0250035	0.561899	0.0588254	0.59429	0.578094	FALSE	FALSE
10734	Il28ra	110.185	82.1713	138.199	1.68184	0.750042	0.0849821	0.987192	0.00825408	0.169864	0.578528	FALSE	FALSE
10096	Heatr7b1	25.2184	33.898	16.5389	0.487901	-1.03534	0.240781	1	0.00735831	0.157254	0.578627	FALSE	FALSE
22026	Vgll3	5026.4	5968.06	4084.74	0.684433	-0.547019	0.0214471	0.516403	0.0675306	0.641033	0.578718	FALSE	FALSE
21296	Trappc9	117.461	87.6132	147.308	1.68135	0.749617	0.253076	1	0.00737591	0.157485	0.578743	FALSE	FALSE
23194	Zfp941	172.21	128.873	215.546	1.67254	0.742044	0.0902708	1	0.00738433	0.157521	0.578761	FALSE	FALSE
11962	Lrrc3	8.60073	4.79361	12.4079	2.58842	1.37207	0.0974446	1	0.0074351	0.157596	0.578798	FALSE	FALSE
19490	Snhg12	892.779	681.01	1104.55	1.62193	0.697709	0.268997	1	0.0074314	0.157596	0.578798	FALSE	FALSE
17393	Pvt1	1056.25	806.198	1306.3	1.62032	0.696279	0.187465	1	0.00748138	0.158146	0.579073	FALSE	FALSE
17485	Rab3c	78.4689	101.154	55.7844	0.551482	-0.858614	0.441281	1	0.00747259	0.158146	0.579073	FALSE	FALSE
1006	4632427E13Rik	18.462	12.1618	24.7622	2.03607	1.02579	0.207107	1	0.00749221	0.158232	0.579116	FALSE	FALSE
13822	Naaladl1	75.8539	56.0098	95.698	1.70859	0.77281	0.416594	1	0.00758345	0.159725	0.579862	FALSE	FALSE
5381	Cpa4	10.1931	14.4462	5.94001	0.411181	-1.28216	0.0664213	0.911654	0.0146422	0.248671	0.580163	FALSE	FALSE
7426	Fam26e	35.1292	44.7043	25.5542	0.571627	-0.806854	0.0504386	0.80538	0.0255266	0.355439	0.580409	FALSE	FALSE
5377	Cp	225.181	284.79	165.573	0.581386	-0.782432	0.25306	1	0.00774142	0.161883	0.580942	FALSE	FALSE
4244	Caskin1	97.9237	76.8025	119.045	1.55001	0.632281	0.0478018	0.781794	0.0284002	0.38065	0.581222	FALSE	FALSE
7289	Fam115a	2088.31	2485.78	1690.84	0.680207	-0.555954	0.0262473	0.575347	0.0580703	0.589338	0.582343	FALSE	FALSE
14295	Npr1	122.039	92.8173	151.26	1.62966	0.704567	0.0656964	0.908716	0.0153612	0.256426	0.582571	FALSE	FALSE
15592	Olfr856-ps1	202.018	152.105	251.931	1.6563	0.727967	0.189331	1	0.00792814	0.165343	0.582672	FALSE	FALSE
6611	Dusp5	813.44	629.596	997.284	1.584	0.663577	0.0747396	0.946505	0.0120936	0.21895	0.582728	FALSE	FALSE
4767	Ceacam12	1.4945	0	2.98899	Inf	Inf	0.0817442	0.976386	0.00995825	0.191599	0.583992	FALSE	FALSE
18180	Rpl39	27913.1	21396.7	34429.5	1.60911	0.686261	0.123875	1	0.00812383	0.168222	0.584111	FALSE	FALSE
22852	Zfp101	1170.82	897.422	1444.22	1.6093	0.686434	0.208216	1	0.00815082	0.168423	0.584212	FALSE	FALSE
21236	Tpk1	826.537	679.692	973.381	1.43209	0.518124	0.0327086	0.649476	0.046883	0.51939	0.584433	FALSE	FALSE
1594	4933433H22Rik	29.6572	20.6187	38.6957	1.87673	0.908223	0.132704	1	0.00827982	0.170094	0.585047	FALSE	FALSE
13743	Myl9	2045.51	2563.28	1527.74	0.59601	-0.746591	0.2424	1	0.00832877	0.170573	0.585287	FALSE	FALSE
14518	Oas2	7.13253	10.4584	3.80662	0.363976	-1.45809	0.111486	1	0.00833972	0.170573	0.585287	FALSE	FALSE
20471	Tbr1	7.0688	3.81528	10.3223	2.70552	1.43591	0.250722	1	0.00833972	0.170573	0.585287	FALSE	FALSE
648	2210010C04Rik	3.04089	0.921927	5.15985	5.59681	2.4846	0.123081	1	0.00837052	0.170754	0.585377	FALSE	FALSE
16460	Pitpnm1	60.9929	44.8017	77.1841	1.7228	0.784752	0.332044	1	0.00835828	0.170754	0.585377	FALSE	FALSE
20641	Tfec	3.30551	5.56023	1.05079	0.188983	-2.40367	0.0947083	1	0.00837052	0.170754	0.585377	FALSE	FALSE
5855	D030025P21Rik	70.2074	87.5264	52.8884	0.604257	-0.726766	0.0512504	0.809725	0.026258	0.361311	0.585518	FALSE	FALSE
18715	Serpinb1a	472.956	594.051	351.86	0.592306	-0.755586	0.334166	1	0.00844896	0.172204	0.586102	FALSE	FALSE
7686	Fez1	505.068	632.213	377.923	0.597778	-0.742319	0.0783698	0.963039	0.0113384	0.21084	0.58694	FALSE	FALSE
4501	Ccnj	650.003	531.114	768.892	1.4477	0.533761	0.0360435	0.687015	0.0419792	0.48712	0.587068	FALSE	FALSE
4846	Ces1a	6.6433	10.0326	3.25396	0.324338	-1.62443	0.0887577	1	0.0086346	0.175222	0.587611	FALSE	FALSE
23237	Zgpat	109.339	81.9065	136.772	1.66986	0.739726	0.232045	1	0.00862878	0.175222	0.587611	FALSE	FALSE
21836	Ulk3	735.43	562.163	908.696	1.61643	0.69281	0.111193	1	0.00872052	0.1762	0.5881	FALSE	FALSE
3460	B230217O12Rik	30.5472	21.8618	39.2326	1.79457	0.843641	0.0660144	0.911654	0.0161987	0.264727	0.588191	FALSE	FALSE
20800	Tlx2	67.1897	52.0897	82.2897	1.57977	0.659715	0.0485634	0.789285	0.0292487	0.387168	0.588226	FALSE	FALSE
19513	Snora31	35.3013	25.123	45.4795	1.81027	0.856206	0.405397	1	0.00879886	0.177629	0.588814	FALSE	FALSE
4333	Ccdc125	14.5711	9.38122	19.761	2.10644	1.07481	0.0757424	0.950026	0.0127904	0.227854	0.58894	FALSE	FALSE
22970	Zfp40	293.042	236.498	349.586	1.47818	0.563817	0.0410896	0.726169	0.0375036	0.451844	0.589006	FALSE	FALSE
3804	Birc5	1005.05	773.584	1236.52	1.59843	0.676654	0.256386	1	0.00886318	0.17847	0.589235	FALSE	FALSE
20450	Tbc1d8	173.321	130.916	215.726	1.64782	0.720557	0.109233	1	0.00886346	0.17847	0.589235	FALSE	FALSE
2527	AI317395	6.19646	3.10747	9.28545	2.98811	1.57923	0.0954222	1	0.0089096	0.178534	0.589267	FALSE	FALSE
11317	Klhl30	159.896	204.834	114.958	0.561223	-0.833355	0.164252	1	0.0088946	0.178534	0.589267	FALSE	FALSE
17007	Prkcc	112.176	84.4134	139.939	1.65778	0.729254	0.427308	1	0.00891253	0.178534	0.589267	FALSE	FALSE
21511	Tspyl5	27.6588	36.0309	19.2867	0.535281	-0.90163	0.0596044	0.873574	0.0205962	0.306344	0.589959	FALSE	FALSE
11459	Krt78	6.51108	3.31587	9.70629	2.92722	1.54953	0.0791879	0.965477	0.0116155	0.214624	0.59005	FALSE	FALSE
3499	B4galt2	3.67102	1.24643	6.09562	4.89048	2.28998	0.0892671	1	0.00901671	0.180195	0.590097	FALSE	FALSE
17716	Rbpjl	3.60881	1.28563	5.93199	4.61406	2.20604	0.0907494	1	0.00901671	0.180195	0.590097	FALSE	FALSE
20492	Tcap	5.60654	2.78297	8.4301	3.02917	1.59892	0.103686	1	0.00914748	0.18199	0.590995	FALSE	FALSE
23060	Zfp618	104.796	127.341	82.2513	0.645914	-0.630586	0.0346206	0.670425	0.0457298	0.511599	0.591012	FALSE	FALSE
21140	Tnfrsf4	45.174	32.8148	57.5332	1.75327	0.810047	0.30723	1	0.00917878	0.182458	0.591229	FALSE	FALSE
191	1700007J10Rik	29.135	20.4462	37.8238	1.84992	0.887464	0.286905	1	0.00919573	0.182639	0.591319	FALSE	FALSE
1945	A330069E16Rik	249.951	190.116	309.786	1.62946	0.704391	0.236764	1	0.00925523	0.183295	0.591648	FALSE	FALSE
5347	Coro6	4.08591	1.61013	6.56169	4.07524	2.02689	0.0966743	1	0.00932303	0.183295	0.591648	FALSE	FALSE
15900	Palm3	1289.31	991.673	1586.94	1.60027	0.678315	0.0930643	1	0.00928269	0.183295	0.591648	FALSE	FALSE
16443	Pip5kl1	3.96532	1.61013	6.32051	3.92546	1.97286	0.0909203	1	0.00932303	0.183295	0.591648	FALSE	FALSE
17139	Prrt3	4.20481	6.63504	1.77458	0.267455	-1.90263	0.104224	1	0.00932303	0.183295	0.591648	FALSE	FALSE
19515	Snora34	19.2797	12.926	25.6333	1.98309	0.987747	0.165763	1	0.00927944	0.183295	0.591648	FALSE	FALSE
19700	Sowaha	3.97691	1.64934	6.30447	3.82242	1.93449	0.090667	1	0.00932303	0.183295	0.591648	FALSE	FALSE
21113	Tnc	11876.3	14784.9	8967.68	0.606541	-0.721322	0.332394	1	0.00926906	0.183295	0.591648	FALSE	FALSE
8030	Gabra4	242.616	305.913	179.319	0.586176	-0.770594	0.0845901	0.984362	0.0105454	0.199106	0.591734	FALSE	FALSE
6780	Edn2	601.349	463.329	739.368	1.59577	0.674256	0.295744	1	0.00938097	0.184021	0.59201	FALSE	FALSE
10498	Htr7	174.297	129.475	219.118	1.69235	0.75903	0.267974	1	0.00939355	0.184021	0.59201	FALSE	FALSE
11078	Kcne4	4.56593	7.10007	2.03179	0.286164	-1.80508	0.108304	1	0.00939935	0.184021	0.59201	FALSE	FALSE
22525	Wdr73	39.9065	28.7305	51.0824	1.77798	0.83024	0.231424	1	0.00938563	0.184021	0.59201	FALSE	FALSE
15942	Parm1	371.726	469.146	274.305	0.584691	-0.774254	0.156858	1	0.00943198	0.184505	0.592252	FALSE	FALSE
8057	Gal3st3	17.3344	11.4319	23.2368	2.03262	1.02334	0.29826	1	0.00951527	0.185512	0.592756	FALSE	FALSE
15936	Pard6b	3938.93	3232.91	4644.95	1.43677	0.52283	0.0341503	0.665235	0.0474583	0.521177	0.593206	FALSE	FALSE
17072	Prodh	186.74	147.049	226.431	1.53984	0.622777	0.0563914	0.854908	0.0230408	0.331916	0.593412	FALSE	FALSE
23148	Zfp811	12.8681	17.7965	7.93973	0.446141	-1.16443	0.0698395	0.933398	0.0151525	0.254765	0.594081	FALSE	FALSE
18864	Sh3rf3	864.981	711.398	1018.56	1.43178	0.517808	0.0320367	0.642047	0.0514543	0.546576	0.594311	FALSE	FALSE
6945	Elovl1	15.5505	10.0833	21.0176	2.08439	1.05963	0.148784	1	0.00973842	0.188915	0.594458	FALSE	FALSE
8847	Gm16702	332.082	252.918	411.245	1.626	0.701328	0.106321	1	0.00974649	0.188915	0.594458	FALSE	FALSE
2835	Anks1b	16.883	11.0649	22.701	2.05161	1.03676	0.31456	1	0.00996087	0.191599	0.595799	FALSE	FALSE
4356	Ccdc152	1.37779	0	2.75558	Inf	Inf	0.0890973	1	0.00995825	0.191599	0.595799	FALSE	FALSE
4849	Ces1d	1.38168	2.76337	0	0	-Inf	0.0951628	1	0.00995825	0.191599	0.595799	FALSE	FALSE
9313	Gm6583	1.3858	0	2.77161	Inf	Inf	0.101996	1	0.00995825	0.191599	0.595799	FALSE	FALSE
17678	Rbm24	1.35228	2.70455	0	0	-Inf	0.0976392	1	0.00995825	0.191599	0.595799	FALSE	FALSE
19211	Slc37a1	1.38168	2.76337	0	0	-Inf	0.0951628	1	0.00995825	0.191599	0.595799	FALSE	FALSE
21435	Trpm1	1.33223	2.66446	0	0	-Inf	0.118127	1	0.00995825	0.191599	0.595799	FALSE	FALSE
1711	6030466F02Rik	79.0631	58.2841	99.8421	1.71303	0.776547	0.19181	1	0.00998976	0.19172	0.59586	FALSE	FALSE
826	2610019E17Rik	336.674	258.571	414.776	1.60411	0.681774	0.19407	1	0.0100209	0.192002	0.596001	FALSE	FALSE
19957	Srsf7	939.861	723.944	1155.78	1.5965	0.674913	0.17924	1	0.0100601	0.192278	0.596139	FALSE	FALSE
19362	Slfn5	35.8196	25.548	46.0913	1.80411	0.851286	0.168342	1	0.0102134	0.194059	0.59703	FALSE	FALSE
19496	Snhg8	837.948	646.368	1029.53	1.59279	0.671556	0.208539	1	0.0101796	0.194059	0.59703	FALSE	FALSE
14226	Nol3	328.906	251.561	406.25	1.61492	0.691459	0.0787763	0.963039	0.0131874	0.231917	0.597478	FALSE	FALSE
16233	Perp	1804.45	1422.72	2186.17	1.53661	0.619749	0.062633	0.892258	0.0203376	0.304305	0.598282	FALSE	FALSE
20502	Tceanc	152.558	121.731	183.386	1.50648	0.591185	0.0450203	0.756698	0.0361116	0.441223	0.59896	FALSE	FALSE
3459	B230217C12Rik	188.335	151.812	224.857	1.48116	0.566724	0.0403081	0.719341	0.0408947	0.479096	0.599219	FALSE	FALSE
3756	Bdkrb1	3.42576	5.63711	1.21442	0.215432	-2.21469	0.0780438	0.963039	0.0135646	0.23561	0.599325	FALSE	FALSE
10906	Isg15	67.4366	84.4083	50.4649	0.597867	-0.742104	0.0594977	0.873574	0.0223431	0.325278	0.599426	FALSE	FALSE
7976	Fxyd3	37.3984	26.4069	48.3899	1.83247	0.873792	0.21145	1	0.0105066	0.199019	0.59951	FALSE	FALSE
9575	Gp1ba	32.5495	23.1067	41.9923	1.81732	0.861814	0.150179	1	0.0105538	0.199106	0.599553	FALSE	FALSE
7548	Fat2	17.702	11.6976	23.7064	2.0266	1.01906	0.10411	1	0.0106063	0.199774	0.599887	FALSE	FALSE
2784	Ankle1	881.681	682.331	1081.03	1.58432	0.663863	0.242067	1	0.0106478	0.200392	0.600196	FALSE	FALSE
16067	Pcdhgc5	108.618	138.239	78.9973	0.571455	-0.807289	0.153092	1	0.0106863	0.200956	0.600478	FALSE	FALSE
11556	Lamc1	19984.6	23581.7	16387.5	0.694923	-0.525076	0.0248271	0.56007	0.0678004	0.641033	0.600552	FALSE	FALSE
18146	Rpl12	43607.9	33842.8	53373.1	1.57709	0.657266	0.202804	1	0.0107205	0.201437	0.600719	FALSE	FALSE
641	2010317E24Rik	598.771	489.7	707.842	1.44546	0.53153	0.0366105	0.691309	0.045497	0.510218	0.600763	FALSE	FALSE
19293	Slc6a12	3.36967	5.60273	1.13661	0.202867	-2.30139	0.0797677	0.966075	0.0135646	0.23561	0.600843	FALSE	FALSE
4585	Cd302	288.639	357.849	219.429	0.61319	-0.705594	0.0587522	0.870745	0.0229405	0.331289	0.601017	FALSE	FALSE
10697	Il18	612.052	468.124	755.98	1.61492	0.691459	0.0960513	1	0.0108221	0.203182	0.601591	FALSE	FALSE
6245	Dgke	1180.81	913.52	1448.09	1.58518	0.664646	0.143545	1	0.0108581	0.203684	0.601842	FALSE	FALSE
1714	6230400D17Rik	33.3534	23.9533	42.7536	1.78488	0.835825	0.319466	1	0.0108774	0.203728	0.601864	FALSE	FALSE
16667	Pnp	1322.9	1570.89	1074.91	0.684268	-0.547367	0.0268248	0.582688	0.062948	0.622202	0.602445	FALSE	FALSE
18285	Rrp1b	172.545	133.4	211.69	1.58688	0.666193	0.0731076	0.944326	0.0158519	0.262552	0.603439	FALSE	FALSE
16540	Plcd3	1152.85	950.49	1355.2	1.42579	0.511766	0.0349818	0.675264	0.0492742	0.532215	0.603739	FALSE	FALSE
21641	Twist2	751.997	939.444	564.551	0.600941	-0.734704	0.0864912	0.992076	0.0118663	0.21601	0.604043	FALSE	FALSE
4952	Chrd	1099.61	1307.97	891.247	0.681398	-0.55343	0.025451	0.567056	0.0678568	0.641033	0.604045	FALSE	FALSE
4426	Ccdc78	20.802	14.2517	27.3523	1.91923	0.940527	0.0812935	0.973544	0.013569	0.23561	0.604577	FALSE	FALSE
943	2900053A13Rik	369.132	284.463	453.8	1.59529	0.673818	0.086803	0.994383	0.0117029	0.214809	0.604596	FALSE	FALSE
5226	Cntln	641.367	765.171	517.563	0.676403	-0.564046	0.0303884	0.62363	0.0575379	0.58592	0.604775	FALSE	FALSE
17117	Prr15l	506.101	386.748	625.455	1.61722	0.693513	0.0896336	1	0.0112846	0.210007	0.605003	FALSE	FALSE
4612	Cd68	128.562	97.4875	159.637	1.63752	0.711509	0.177164	1	0.0114375	0.212008	0.606004	FALSE	FALSE
17300	Ptgir	66.5481	82.1305	50.9657	0.620545	-0.688392	0.043919	0.750212	0.0386889	0.461833	0.606023	FALSE	FALSE
11723	Lif	38.846	29.0674	48.6245	1.67282	0.742281	0.0628651	0.892258	0.0218595	0.321446	0.606852	FALSE	FALSE
23252	Zkscan17	55.7799	42.9488	68.6109	1.5975	0.67582	0.0558124	0.851622	0.0263553	0.362222	0.606922	FALSE	FALSE
16370	Pi4ka	3939.11	4651.74	3226.48	0.693608	-0.527807	0.0254893	0.567216	0.0694415	0.647065	0.60714	FALSE	FALSE
19343	Slco1a5	80.1023	60.4213	99.7833	1.65146	0.723742	0.0837489	0.982902	0.0131269	0.231552	0.607227	FALSE	FALSE
18169	Rpl32	18421.8	14345.1	22498.5	1.56838	0.649272	0.187182	1	0.0116605	0.214783	0.607392	FALSE	FALSE
590	1810041L15Rik	2.54985	4.37591	0.723788	0.165403	-2.59594	0.148707	1	0.0117268	0.214809	0.607405	FALSE	FALSE
1026	4833420G17Rik	84.09	63.2683	104.912	1.6582	0.729621	0.128586	1	0.0116961	0.214809	0.607405	FALSE	FALSE
4379	Ccdc30	2.54654	4.44709	0.645983	0.14526	-2.78329	0.113398	1	0.0117268	0.214809	0.607405	FALSE	FALSE
10779	Inca1	2.35749	0.651412	4.06358	6.2381	2.64111	0.119976	1	0.0117268	0.214809	0.607405	FALSE	FALSE
20254	Syne2	6188.22	4716.61	7659.83	1.62401	0.699561	0.296318	1	0.0117175	0.214809	0.607405	FALSE	FALSE
22600	Wnt7a	2.5023	4.3506	0.654	0.150324	-2.73385	0.134958	1	0.0117268	0.214809	0.607405	FALSE	FALSE
8858	Gm16897	115.788	88.7297	142.846	1.6099	0.686967	0.447055	1	0.0117425	0.21493	0.607465	FALSE	FALSE
1096	4930405P13Rik	27.0415	19.0682	35.0147	1.83629	0.876792	0.355225	1	0.0117831	0.215286	0.607643	FALSE	FALSE
12072	Ly6g5b	27.1905	19.0094	35.3717	1.86075	0.895882	0.209601	1	0.0117831	0.215286	0.607643	FALSE	FALSE
17337	Ptpn22	42.9875	30.5792	55.3958	1.81155	0.857225	0.463257	1	0.0118313	0.215729	0.607864	FALSE	FALSE
10107	Heg1	5288.23	6260.09	4316.37	0.689507	-0.536364	0.0273114	0.585571	0.0642756	0.630641	0.608106	FALSE	FALSE
8651	Gm13718	13.4903	8.59258	18.3879	2.13998	1.0976	0.347438	1	0.0119179	0.216611	0.608306	FALSE	FALSE
896	2810021B07Rik	595.002	486.92	703.085	1.44395	0.530016	0.0374842	0.697285	0.0474156	0.521177	0.609231	FALSE	FALSE
2704	Alx1	6.13554	2.95305	9.31803	3.15539	1.65782	0.303509	1	0.0121411	0.218961	0.609481	FALSE	FALSE
4367	Ccdc17	29.3915	20.8647	37.9183	1.81734	0.861829	0.121709	1	0.0121214	0.218961	0.609481	FALSE	FALSE
16563	Plek2	5.91403	3.12707	8.70098	2.78247	1.47637	0.114042	1	0.0121411	0.218961	0.609481	FALSE	FALSE
16051	Pcdhga3	60.757	77.1973	44.3167	0.57407	-0.800701	0.082864	0.980336	0.0138562	0.23882	0.609578	FALSE	FALSE
5682	Cxcl17	11.9842	7.51776	16.4507	2.18824	1.12977	0.278463	1	0.0122666	0.220713	0.610356	FALSE	FALSE
14408	Ntn1	1303.65	1623.54	983.772	0.605944	-0.722744	0.109362	1	0.0122845	0.220865	0.610432	FALSE	FALSE
2196	Acap1	8.13354	4.7544	11.5127	2.42148	1.27589	0.104725	1	0.0123874	0.222373	0.611187	FALSE	FALSE
20369	Tap2	20.2718	27.0953	13.4483	0.496332	-1.01062	0.173399	1	0.0124065	0.222545	0.611273	FALSE	FALSE
3614	BC024386	10.0488	6.17243	13.9252	2.25603	1.17379	0.0886928	1	0.0124817	0.22355	0.611775	FALSE	FALSE
18021	Rnf123	1446.21	1185.82	1706.59	1.43916	0.525226	0.0414379	0.72668	0.0436249	0.497836	0.612258	FALSE	FALSE
11411	Krba1	784.874	635.817	933.931	1.46887	0.554705	0.0486929	0.789979	0.0351557	0.43501	0.612494	FALSE	FALSE
19848	Spnb3	121.959	95.3449	148.574	1.55828	0.639956	0.0627415	0.892258	0.0231728	0.33279	0.612524	FALSE	FALSE
6776	Edem3	2327.42	2750.29	1904.56	0.692493	-0.530128	0.0269377	0.58413	0.0673542	0.641033	0.612582	FALSE	FALSE
17734	Rcn2	6161.64	7270	5053.28	0.695087	-0.524734	0.0271186	0.58413	0.0683142	0.641033	0.612582	FALSE	FALSE
17302	Ptgr1	622.055	753.196	490.914	0.651775	-0.617554	0.0485045	0.789285	0.0353721	0.436069	0.612677	FALSE	FALSE
11671	Leng8	6623.75	5188.74	8058.77	1.55313	0.635176	0.325375	1	0.0126759	0.226332	0.613166	FALSE	FALSE
16102	Pctp	233.106	188.949	277.262	1.46739	0.553251	0.0409586	0.725484	0.0441778	0.501279	0.613382	FALSE	FALSE
1021	4833403I15Rik	53.0665	40.9316	65.2013	1.59293	0.671687	0.0547219	0.843441	0.0291513	0.38633	0.614885	FALSE	FALSE
2045	A930012L18Rik	20.7664	14.2885	27.2443	1.90673	0.931099	0.187482	1	0.0129625	0.230569	0.615285	FALSE	FALSE
8569	Gm128	3.08671	1.09112	5.0823	4.65786	2.21967	0.0926382	1	0.013012	0.23057	0.615285	FALSE	FALSE
21858	Unc93b1	3.06605	5.08131	1.05079	0.206795	-2.27373	0.119789	1	0.013012	0.23057	0.615285	FALSE	FALSE
21911	Usp18	11.4425	16.0039	6.88118	0.429969	-1.2177	0.213517	1	0.0129882	0.23057	0.615285	FALSE	FALSE
2978	Aqp4	5.0993	2.41685	7.78176	3.2198	1.68697	0.211134	1	0.0131043	0.231444	0.615722	FALSE	FALSE
3773	Bet3l	4.84098	7.65016	2.03179	0.265587	-1.91274	0.0886104	1	0.0131043	0.231444	0.615722	FALSE	FALSE
19140	Slc26a9	7.84492	4.35631	11.3335	2.60164	1.37942	0.110782	1	0.0131109	0.231444	0.615722	FALSE	FALSE
18856	Sh3gl3	10.2466	14.3277	6.16541	0.430313	-1.21654	0.0728085	0.944326	0.0181542	0.28723	0.615778	FALSE	FALSE
6059	Dctd	174.827	134.788	214.866	1.5941	0.672743	0.275895	1	0.0131625	0.231783	0.615892	FALSE	FALSE
17371	Pttg1	86.208	65.766	106.65	1.62166	0.697472	0.0762742	0.95293	0.0174458	0.278858	0.615894	FALSE	FALSE
17209	Psg28	9.49127	5.78912	13.1934	2.279	1.1884	0.095788	1	0.0132362	0.2326	0.6163	FALSE	FALSE
4010	C1ra	808.253	1001.85	614.659	0.613526	-0.704803	0.0972655	1	0.0133004	0.233553	0.616776	FALSE	FALSE
4385	Ccdc38	23.0858	16.2844	29.8872	1.83533	0.87604	0.440937	1	0.0134154	0.235042	0.617521	FALSE	FALSE
17418	Pyroxd2	464.996	360.007	569.984	1.58326	0.662895	0.190528	1	0.0134093	0.235042	0.617521	FALSE	FALSE
20130	Stx1b	4.54751	2.16835	6.92666	3.19444	1.67556	0.140376	1	0.0134651	0.235558	0.617779	FALSE	FALSE
21096	Tmprss9	4.37171	2.11195	6.63147	3.13997	1.65075	0.14444	1	0.0134651	0.235558	0.617779	FALSE	FALSE
1886	9530091C08Rik	21.8632	15.0183	28.7081	1.91154	0.934736	0.106346	1	0.0134975	0.23561	0.617805	FALSE	FALSE
5523	Csf2	3.32682	1.26603	5.38761	4.25551	2.08933	0.362865	1	0.0135646	0.23561	0.617805	FALSE	FALSE
7873	Foxn1	3.47678	1.30282	5.65073	4.33729	2.11679	0.111759	1	0.0135646	0.23561	0.617805	FALSE	FALSE
8893	Gm19299	3.39302	1.43852	5.34752	3.71737	1.89428	0.167937	1	0.0135646	0.23561	0.617805	FALSE	FALSE
9959	H2-K2	3.47427	1.47773	5.47081	3.70217	1.88837	0.222343	1	0.0135646	0.23561	0.617805	FALSE	FALSE
13147	Mir677	3.39648	1.26603	5.52693	4.36556	2.12617	0.267008	1	0.0135646	0.23561	0.617805	FALSE	FALSE
355	1700029J11Rik	3.86418	1.80464	5.92372	3.28249	1.71479	0.233007	1	0.0136565	0.236602	0.618301	FALSE	FALSE
1805	9130015A21Rik	4.05706	1.62974	6.48439	3.97879	1.99233	0.105165	1	0.0136565	0.236602	0.618301	FALSE	FALSE
19492	Snhg4	1588.64	1242.42	1934.86	1.55733	0.639079	0.169452	1	0.0136412	0.236602	0.618301	FALSE	FALSE
12035	Lsm5	1160.64	909.174	1412.11	1.55318	0.635224	0.256548	1	0.0136681	0.236627	0.618313	FALSE	FALSE
9394	Gm8234	95.5572	73.1815	117.933	1.61151	0.688413	0.299184	1	0.013721	0.237366	0.618683	FALSE	FALSE
18746	Serpinh1	2203.01	2629.07	1776.95	0.675885	-0.56515	0.0381515	0.70145	0.0500986	0.536062	0.618756	FALSE	FALSE
4200	Capns2	10.8497	6.90314	14.7963	2.14342	1.09992	0.10517	1	0.0137773	0.238164	0.619082	FALSE	FALSE
22972	Zfp408	1228.5	960.531	1496.47	1.55796	0.63966	0.211062	1	0.0138078	0.238338	0.619169	FALSE	FALSE
8854	Gm16853	7.02718	4.02698	10.0274	2.49005	1.31617	0.441156	1	0.0138865	0.239002	0.619501	FALSE	FALSE
3284	Atp1a3	14.3877	9.26359	19.5118	2.10629	1.0747	0.0844107	0.984362	0.0152145	0.254889	0.619626	FALSE	FALSE
13684	Mvk	920.315	1091.53	749.106	0.686293	-0.543104	0.0278698	0.591275	0.069806	0.647996	0.619636	FALSE	FALSE
9289	Gm6313	28.7526	20.5843	36.9209	1.79364	0.842894	0.247323	1	0.0139359	0.239663	0.619831	FALSE	FALSE
19606	Snord95	9.03481	5.3102	12.7594	2.40281	1.26472	0.204136	1	0.0140597	0.241259	0.620629	FALSE	FALSE
3687	BC065397	113.482	87.1742	139.79	1.60357	0.681285	0.257994	1	0.0140767	0.241372	0.620686	FALSE	FALSE
2274	Acta2	36513	45258.7	27767.3	0.613525	-0.704805	0.111847	1	0.0140944	0.241499	0.620749	FALSE	FALSE
6897	Eif4a2	4834.25	3799.37	5869.14	1.54477	0.627391	0.32832	1	0.0141276	0.241713	0.620856	FALSE	FALSE
7510	Fam89a	21.3039	14.787	27.8207	1.88143	0.911828	0.153674	1	0.0141214	0.241713	0.620856	FALSE	FALSE
9820	Gsdmd	2919.2	2409.99	3428.4	1.42258	0.508507	0.038119	0.70145	0.0508092	0.541184	0.621317	FALSE	FALSE
5847	Cyth4	61.8642	46.2964	77.4321	1.67253	0.742032	0.0944947	1	0.0142155	0.243038	0.621519	FALSE	FALSE
7315	Fam129c	152.472	117.197	187.747	1.60198	0.67986	0.170527	1	0.0142802	0.243966	0.621983	FALSE	FALSE
8782	Gm15612	13.4043	8.80669	18.002	2.04412	1.03148	0.233099	1	0.0142944	0.24403	0.622015	FALSE	FALSE
1254	4930507D05Rik	11.6082	7.34527	15.8712	2.16074	1.11152	0.0863464	0.992076	0.0149796	0.252769	0.622422	FALSE	FALSE
3305	Atp5e	2872.05	2259.07	3485.03	1.54268	0.625441	0.283316	1	0.0143813	0.245155	0.622577	FALSE	FALSE
16237	Pex1	1002.54	825.906	1179.17	1.42773	0.51372	0.0361035	0.68744	0.0531031	0.557752	0.622596	FALSE	FALSE
16867	Ppp1r26	295.839	226.717	364.96	1.60976	0.686848	0.184697	1	0.0144197	0.24563	0.622815	FALSE	FALSE
23086	Zfp672	23.7185	16.9946	30.4424	1.7913	0.841006	0.0790512	0.965103	0.0176089	0.281079	0.623091	FALSE	FALSE
10710	Il1r2	9.68256	13.5267	5.83841	0.431621	-1.21216	0.0755776	0.950026	0.0194421	0.297986	0.624006	FALSE	FALSE
11677	Leprel1	284.582	355.625	213.538	0.600458	-0.735865	0.110815	1	0.0146854	0.249064	0.624532	FALSE	FALSE
5066	Cldn20	6.64393	3.75888	9.52899	2.53506	1.34202	0.333534	1	0.0147137	0.249182	0.624591	FALSE	FALSE
16413	Pik3cd	6.75443	3.83488	9.67397	2.52262	1.33492	0.11433	1	0.0147137	0.249182	0.624591	FALSE	FALSE
18232	Rps24	2108.54	1651.9	2565.19	1.55287	0.634934	0.127511	1	0.0147409	0.249463	0.624731	FALSE	FALSE
3813	Bloc1s1	1334.12	1103.41	1564.82	1.41816	0.504023	0.0373688	0.697285	0.0525133	0.553275	0.62528	FALSE	FALSE
4044	C330024D21Rik	32.2086	23.3633	41.054	1.7572	0.813278	0.297401	1	0.0148606	0.251123	0.625562	FALSE	FALSE
5936	D630045M09Rik	8.46738	4.93172	12.003	2.43385	1.28324	0.187536	1	0.0149595	0.252612	0.626306	FALSE	FALSE
767	2410002F23Rik	3269.24	2565.09	3973.39	1.54903	0.631361	0.206081	1	0.0149964	0.25287	0.626435	FALSE	FALSE
3833	Bmper	6019.6	7105.3	4933.89	0.694395	-0.526171	0.0288634	0.607439	0.0693116	0.646694	0.627067	FALSE	FALSE
14163	Nlgn3	16.8379	11.5055	22.1703	1.92692	0.946298	0.248432	1	0.0151385	0.254714	0.627357	FALSE	FALSE
16364	Phyhip	75.1666	94.8776	55.4557	0.584497	-0.774732	0.157486	1	0.0151663	0.25479	0.627395	FALSE	FALSE
20752	Timm8b	1416.34	1112.24	1720.45	1.54684	0.629321	0.175982	1	0.0151758	0.25479	0.627395	FALSE	FALSE
705	2310010M20Rik	14.3169	9.62401	19.0099	1.97526	0.98204	0.250452	1	0.0152145	0.254889	0.627444	FALSE	FALSE
15928	Paqr5	15.5113	10.434	20.5885	1.97321	0.980545	0.255541	1	0.0152017	0.254889	0.627444	FALSE	FALSE
6132	Deaf1	82.5333	62.5263	102.54	1.63995	0.713655	0.152951	1	0.0152323	0.255004	0.627502	FALSE	FALSE
11734	Limch1	15.3325	20.7788	9.8862	0.475784	-1.07162	0.0862349	0.992076	0.0160764	0.26365	0.627863	FALSE	FALSE
13357	Morf4l2	152.231	117.804	186.658	1.58448	0.664012	0.175888	1	0.0153185	0.255896	0.627948	FALSE	FALSE
11416	Krit1	136.111	107.476	164.747	1.53287	0.616236	0.0609467	0.884473	0.0272177	0.37145	0.627961	FALSE	FALSE
17852	Rgs10	728.849	565.335	892.363	1.57847	0.658525	0.109953	1	0.01539	0.256608	0.628304	FALSE	FALSE
11462	Krt80	619.408	507.892	730.925	1.43914	0.525202	0.0448503	0.755935	0.0440265	0.501144	0.62854	FALSE	FALSE
16034	Pcdhb19	80.8302	98.709	62.9513	0.637747	-0.648944	0.0448371	0.755935	0.0440275	0.501144	0.62854	FALSE	FALSE
13582	Mtap7d3	20.7327	14.4806	26.9847	1.86351	0.898021	0.0845106	0.984362	0.0168665	0.272774	0.628568	FALSE	FALSE
564	1810013D10Rik	581.909	455.9	707.917	1.55279	0.634862	0.126805	1	0.0154977	0.257869	0.628934	FALSE	FALSE
6087	Ddn	9.96464	6.11933	13.8099	2.25677	1.17426	0.18548	1	0.015592	0.258798	0.629399	FALSE	FALSE
21897	Ush1g	6.23387	3.37798	9.08976	2.69088	1.42808	0.123849	1	0.0155889	0.258798	0.629399	FALSE	FALSE
10340	Hoxa2	151.93	117.811	186.049	1.57921	0.659207	0.0801194	0.967759	0.0186999	0.291687	0.629723	FALSE	FALSE
3764	Bend4	2170.08	1798.39	2541.76	1.41335	0.49912	0.0346637	0.670546	0.0583178	0.590901	0.630724	FALSE	FALSE
4797	Celf5	56.9283	42.6897	71.1669	1.66707	0.737318	0.18391	1	0.0158104	0.262051	0.631026	FALSE	FALSE
21936	Usp42	2337.1	1923.41	2750.78	1.43015	0.51617	0.0395874	0.712065	0.0521546	0.550583	0.631324	FALSE	FALSE
3452	B230206H07Rik	8.01314	4.6612	11.3651	2.43823	1.28583	0.204936	1	0.0159431	0.262652	0.631326	FALSE	FALSE
4162	Camk1g	1.89909	3.47118	0.327	0.0942043	-3.40806	0.126491	1	0.0159818	0.262652	0.631326	FALSE	FALSE
4875	Cfi	1.87552	0.287704	3.46333	12.0378	3.5895	0.11295	1	0.0159818	0.262652	0.631326	FALSE	FALSE
16562	Plek	8.14228	11.7384	4.54619	0.387293	-1.3685	0.0919013	1	0.0159431	0.262652	0.631326	FALSE	FALSE
17972	Ripply1	1.84241	0.307309	3.37751	10.9906	3.4582	0.114855	1	0.0159818	0.262652	0.631326	FALSE	FALSE
18293	Rsad2	1.76715	3.12949	0.404805	0.129352	-2.95063	0.340443	1	0.0159818	0.262652	0.631326	FALSE	FALSE
20049	Stard8	7.97125	11.4123	4.53015	0.396952	-1.33296	0.094415	1	0.0159431	0.262652	0.631326	FALSE	FALSE
21432	Trpc6	1.89744	3.46788	0.327	0.0942938	-3.40669	0.221395	1	0.0159818	0.262652	0.631326	FALSE	FALSE
20934	Tmem180	385.13	306.471	463.789	1.51332	0.597721	0.0592347	0.873076	0.0294565	0.389698	0.631387	FALSE	FALSE
6097	Ddx17	4704.94	3710.13	5699.76	1.53627	0.61943	0.181966	1	0.016016	0.26303	0.631515	FALSE	FALSE
4709	Cdk14	1738.7	2054.79	1422.62	0.692343	-0.530442	0.0298086	0.619916	0.0688845	0.643695	0.631806	FALSE	FALSE
78	1110038B12Rik	1028.22	809.72	1246.72	1.53969	0.622637	0.288666	1	0.0160959	0.263785	0.631892	FALSE	FALSE
3491	B430212C06Rik	13.9238	9.1671	18.6805	2.03778	1.027	0.0901088	1	0.0161254	0.263898	0.631949	FALSE	FALSE
7323	Fam134b	548.832	446.594	651.07	1.45786	0.54385	0.0450176	0.756698	0.0451292	0.507801	0.632249	FALSE	FALSE
276	1700019L03Rik	99.8473	76.7157	122.979	1.60305	0.680817	0.26187	1	0.0161835	0.264664	0.632332	FALSE	FALSE
5409	Cpox	3498.38	4144.13	2852.64	0.688356	-0.538772	0.0309583	0.630291	0.065256	0.635634	0.632963	FALSE	FALSE
19520	Snora44	19.7718	13.9239	25.6197	1.83998	0.879686	0.393093	1	0.016289	0.266015	0.633008	FALSE	FALSE
555	1810009A15Rik	2927.15	2327.12	3527.18	1.51568	0.599968	0.0766139	0.954451	0.0210767	0.311703	0.633077	FALSE	FALSE
19531	Snora74a	23.0273	16.3637	29.691	1.81445	0.85953	0.463598	1	0.016359	0.266785	0.633392	FALSE	FALSE
2464	Afmid	349.434	275.913	422.954	1.53293	0.616287	0.0782198	0.963039	0.0202867	0.304305	0.633672	FALSE	FALSE
22215	Vmn1r65	29.0142	20.8819	37.1465	1.77888	0.830972	0.153364	1	0.016451	0.267912	0.633956	FALSE	FALSE
1991	A630033H20Rik	5.81676	8.62849	3.00503	0.348268	-1.52173	0.100015	1	0.0165034	0.268203	0.634102	FALSE	FALSE
12423	Med31	416.701	327.112	506.29	1.54776	0.630178	0.163404	1	0.0164871	0.268203	0.634102	FALSE	FALSE
23133	Zfp783	5.70701	3.10747	8.30656	2.67309	1.41851	0.382748	1	0.0165034	0.268203	0.634102	FALSE	FALSE
4195	Capn6	59.2158	74.9835	43.4481	0.579435	-0.787281	0.127687	1	0.0165488	0.268755	0.634377	FALSE	FALSE
17159	Prss35	22.4162	29.2414	15.5909	0.533181	-0.907303	0.173118	1	0.0166095	0.269364	0.634682	FALSE	FALSE
588	1810035L17Rik	738.526	581.813	895.238	1.5387	0.621715	0.254185	1	0.0166754	0.270246	0.635123	FALSE	FALSE
1762	6820431F20Rik	12016	9489.2	14542.7	1.53256	0.61594	0.144843	1	0.0167561	0.271177	0.635589	FALSE	FALSE
3233	Atf3	327.465	392.159	262.771	0.670064	-0.57763	0.0378188	0.698337	0.0558249	0.573914	0.636126	FALSE	FALSE
10294	Hmx2	16.2008	10.7748	21.6268	2.00716	1.00516	0.174212	1	0.0168837	0.272864	0.636432	FALSE	FALSE
18094	Rnpc3	197.906	155.276	240.536	1.54909	0.631422	0.297837	1	0.0169173	0.273158	0.636579	FALSE	FALSE
8806	Gm16062	34.0085	25.0003	43.0167	1.72065	0.782951	0.196403	1	0.0169569	0.273456	0.636728	FALSE	FALSE
18050	Rnf180	10.8459	6.86547	14.8263	2.15955	1.11073	0.0980633	1	0.0169907	0.273456	0.636728	FALSE	FALSE
18491	Scd3	10.5757	6.78947	14.3618	2.11531	1.08087	0.232804	1	0.0169907	0.273456	0.636728	FALSE	FALSE
13372	Moxd1	14.9565	20.3162	9.59667	0.472365	-1.08203	0.0986523	1	0.0170314	0.273734	0.636867	FALSE	FALSE
17982	Rltpr	64.26	48.7577	79.7623	1.63589	0.710077	0.34439	1	0.0170278	0.273734	0.636867	FALSE	FALSE
3330	Atp6v0e2	542.221	420.37	664.072	1.57973	0.659681	0.170318	1	0.0170528	0.273769	0.636884	FALSE	FALSE
16810	Ppfibp2	176.319	134.751	217.887	1.61695	0.693279	0.302916	1	0.017057	0.273769	0.636884	FALSE	FALSE
19902	Sqrdl	10.6152	14.8238	6.40658	0.432182	-1.21029	0.0793593	0.965901	0.0209177	0.309941	0.637921	FALSE	FALSE
7116	Erp44	2889.44	3402.28	2376.59	0.698528	-0.517611	0.0291237	0.610827	0.0727026	0.665861	0.638344	FALSE	FALSE
11262	Kitl	4846.59	5736.67	3956.51	0.689687	-0.535987	0.0321561	0.642047	0.0653758	0.636228	0.639138	FALSE	FALSE
17290	Ptgds	5.37233	2.57127	8.1734	3.17874	1.66846	0.220915	1	0.0174401	0.278858	0.639429	FALSE	FALSE
18997	Slc12a5	37.6134	28.1135	47.1133	1.67582	0.744871	0.0713879	0.938249	0.0242113	0.341814	0.640032	FALSE	FALSE
3972	C030044B11Rik	201.356	164.335	238.377	1.45055	0.5366	0.0432078	0.745508	0.049954	0.535251	0.640379	FALSE	FALSE
9493	Gmip	2853.43	2253.92	3452.94	1.53197	0.615387	0.128789	1	0.0176417	0.281219	0.64061	FALSE	FALSE
10357	Hoxc10	17.0153	22.4634	11.5672	0.514936	-0.957536	0.100794	1	0.0176403	0.281219	0.64061	FALSE	FALSE
22809	Zdhhc1	586.112	461.364	710.861	1.54078	0.623662	0.129811	1	0.0177696	0.282871	0.641436	FALSE	FALSE
3907	Bscl2	8.63408	5.21701	12.0511	2.30997	1.20788	0.408499	1	0.01779	0.283003	0.641502	FALSE	FALSE
8190	Gdpd3	38.6926	28.4446	48.9406	1.72056	0.782878	0.089103	1	0.017846	0.283701	0.64185	FALSE	FALSE
708	2310014L17Rik	233.326	182.677	283.975	1.55452	0.63647	0.295779	1	0.017895	0.283926	0.641963	FALSE	FALSE
7499	Fam83a	15.2177	10.2811	20.1542	1.96032	0.971086	0.335599	1	0.0178754	0.283926	0.641963	FALSE	FALSE
229	1700012B15Rik	105.283	81.4013	129.165	1.58677	0.666096	0.234519	1	0.0180495	0.285979	0.642989	FALSE	FALSE
6047	Dclre1c	299.193	234.453	363.933	1.55226	0.634375	0.171823	1	0.0180506	0.285979	0.642989	FALSE	FALSE
15987	Pbx4	160.221	124.374	196.067	1.57643	0.65666	0.167503	1	0.0181206	0.286893	0.643446	FALSE	FALSE
17685	Rbm33	4840.79	3827.88	5853.7	1.52923	0.612804	0.127283	1	0.0182307	0.287855	0.643928	FALSE	FALSE
5276	Col3a1	140533	172269	108796	0.631547	-0.663038	0.0874296	0.996276	0.0186088	0.291687	0.643981	FALSE	FALSE
19577	Snord52	17.6204	12.2206	23.0202	1.88372	0.913587	0.355619	1	0.0183496	0.289341	0.644671	FALSE	FALSE
1821	9130409I23Rik	1.10257	2.20515	0	0	-Inf	0.170181	1	0.0187734	0.291687	0.645843	FALSE	FALSE
5708	Cyb5r2	1.11238	2.22475	0	0	-Inf	0.168808	1	0.0187734	0.291687	0.645843	FALSE	FALSE
5926	D630023F18Rik	1.08418	2.16835	0	0	-Inf	0.172819	1	0.0187734	0.291687	0.645843	FALSE	FALSE
7467	Fam5c	1.07437	2.14875	0	0	-Inf	0.174258	1	0.0187734	0.291687	0.645843	FALSE	FALSE
9772	Grik4	1.13198	2.26396	0	0	-Inf	0.166129	1	0.0187734	0.291687	0.645843	FALSE	FALSE
10913	Ism1	20.2009	26.5776	13.8241	0.520142	-0.943024	0.10009	1	0.0186429	0.291687	0.645843	FALSE	FALSE
11513	Krtap5-5	1.21028	0	2.42056	Inf	Inf	0.125864	1	0.0187734	0.291687	0.645843	FALSE	FALSE
11879	Loxhd1	1.09277	2.18554	0	0	-Inf	0.171576	1	0.0187734	0.291687	0.645843	FALSE	FALSE
12436	Megf11	16.1548	11.029	21.2805	1.9295	0.948225	0.10533	1	0.0186619	0.291687	0.645843	FALSE	FALSE
12463	Metap1d	880.694	698.449	1062.94	1.52186	0.605832	0.246728	1	0.0186661	0.291687	0.645843	FALSE	FALSE
12804	Mir27a	1.2572	0	2.5144	Inf	Inf	0.121547	1	0.0187734	0.291687	0.645843	FALSE	FALSE
15913	Panx3	1.05477	2.10954	0	0	-Inf	0.17721	1	0.0187734	0.291687	0.645843	FALSE	FALSE
16609	Plp1	56.0321	42.7313	69.3328	1.62253	0.698242	0.298173	1	0.0187733	0.291687	0.645843	FALSE	FALSE
16671	Pnpla3	19.7015	13.8446	25.5584	1.84609	0.884472	0.385011	1	0.0186429	0.291687	0.645843	FALSE	FALSE
21194	Tom1l2	99.8572	77.4332	122.281	1.57918	0.659179	0.238633	1	0.0186718	0.291687	0.645843	FALSE	FALSE
21431	Trpc5	1.2183	0	2.43659	Inf	Inf	0.125104	1	0.0187734	0.291687	0.645843	FALSE	FALSE
23242	Zic2	1.14058	2.28115	0	0	-Inf	0.164981	1	0.0187734	0.291687	0.645843	FALSE	FALSE
1765	7420700N18Rik	2.1989	0.575409	3.8224	6.64293	2.73182	0.153593	1	0.0189811	0.293355	0.646678	FALSE	FALSE
5953	D830005E20Rik	2.28548	0.671017	3.89995	5.812	2.53903	0.220749	1	0.0189811	0.293355	0.646678	FALSE	FALSE
9691	Gpr52	2.36009	4.06619	0.654	0.160838	-2.63632	0.143299	1	0.0189811	0.293355	0.646678	FALSE	FALSE
15720	Onecut3	2.36018	0.595013	4.12535	6.9332	2.79352	0.119854	1	0.0189811	0.293355	0.646678	FALSE	FALSE
18474	Scara5	2.41369	4.1814	0.645983	0.15449	-2.69442	0.140044	1	0.0189811	0.293355	0.646678	FALSE	FALSE
21898	Ush2a	2.32299	3.91418	0.731805	0.186962	-2.41918	0.145637	1	0.0189811	0.293355	0.646678	FALSE	FALSE
57	1110017F19Rik	8.5157	5.13771	11.8937	2.31498	1.211	0.125454	1	0.0190638	0.294241	0.647121	FALSE	FALSE
13638	Mtx3	1232.09	980.014	1484.17	1.51444	0.598782	0.308533	1	0.0190966	0.294358	0.647179	FALSE	FALSE
17880	Rhbdl1	183.142	143.893	222.39	1.54552	0.628095	0.365576	1	0.019095	0.294358	0.647179	FALSE	FALSE
11064	Kcnab3	115.323	89.1859	141.46	1.58612	0.665504	0.261275	1	0.0191585	0.294728	0.647364	FALSE	FALSE
20495	Tcea3	138.405	106.758	170.052	1.59287	0.67163	0.285745	1	0.0191359	0.294728	0.647364	FALSE	FALSE
769	2410002O22Rik	177.979	143.301	212.657	1.48399	0.56948	0.0556283	0.850927	0.036499	0.444097	0.647512	FALSE	FALSE
5613	Ctrb1	4.35667	2.20515	6.50818	2.95136	1.56138	0.208928	1	0.0192339	0.295692	0.647846	FALSE	FALSE
11939	Lrpap1	2070.1	2440.48	1699.73	0.696474	-0.521858	0.0307872	0.628597	0.0730402	0.66779	0.648193	FALSE	FALSE
1834	9330020H09Rik	133.953	103.979	163.927	1.57654	0.656759	0.130722	1	0.0193311	0.296992	0.648496	FALSE	FALSE
20274	Syt11	816.292	975.915	656.669	0.672875	-0.571589	0.0445418	0.754901	0.0509469	0.542156	0.648529	FALSE	FALSE
19514	Snora33	16.8976	11.5848	22.2103	1.91719	0.938994	0.407444	1	0.0193955	0.297785	0.648892	FALSE	FALSE
23102	Zfp709	9.98198	13.8226	6.14136	0.444298	-1.1704	0.101505	1	0.0194421	0.297986	0.648993	FALSE	FALSE
12179	Malat1	16446.3	13023.4	19869.2	1.52566	0.609432	0.337145	1	0.0195221	0.298768	0.649384	FALSE	FALSE
13524	Ms4a3	11.2292	15.4997	6.95873	0.44896	-1.15534	0.094081	1	0.0195235	0.298768	0.649384	FALSE	FALSE
16582	Plekhh1	347.9	274.373	421.426	1.53596	0.61914	0.184653	1	0.0196137	0.299951	0.649976	FALSE	FALSE
23080	Zfp658	280.043	228.429	331.656	1.4519	0.537943	0.0436864	0.750211	0.0521635	0.550583	0.650397	FALSE	FALSE
4132	Cadm4	270.627	209.355	331.898	1.58534	0.664793	0.153312	1	0.0197365	0.301632	0.650816	FALSE	FALSE
660	2210403K04Rik	1579.16	1257.3	1901.02	1.51199	0.596449	0.352753	1	0.0197893	0.30224	0.65112	FALSE	FALSE
6762	Ecm2	23.4374	16.9578	29.9169	1.7642	0.819012	0.35561	1	0.019803	0.302251	0.651126	FALSE	FALSE
9408	Gm8580	85.0341	67.0444	103.024	1.53665	0.61979	0.0584316	0.86858	0.0350117	0.433688	0.651134	FALSE	FALSE
5016	Cish	142.511	111.907	173.114	1.54695	0.629427	0.255594	1	0.0198404	0.302363	0.651181	FALSE	FALSE
7202	Extl1	21.511	27.9917	15.0303	0.536956	-0.897125	0.081902	0.977088	0.0224072	0.325481	0.651284	FALSE	FALSE
1343	4930548H24Rik	3.78756	1.57334	6.00178	3.81468	1.93156	0.131602	1	0.019946	0.303243	0.651622	FALSE	FALSE
13319	Mmrn1	3.88062	6.06446	1.69677	0.279789	-1.83759	0.335783	1	0.019946	0.303243	0.651622	FALSE	FALSE
19056	Slc22a14	3.73084	1.55373	5.90794	3.80241	1.92692	0.133159	1	0.019946	0.303243	0.651622	FALSE	FALSE
1317	4930538K18Rik	2.69262	0.863113	4.52214	5.23933	2.38938	0.149575	1	0.0201788	0.303859	0.65193	FALSE	FALSE
1864	9430060I03Rik	2.72591	0.921927	4.5299	4.91351	2.29675	0.158533	1	0.0201788	0.303859	0.65193	FALSE	FALSE
3172	Asb14	2.77652	1.01512	4.53791	4.47032	2.16038	0.170994	1	0.0201788	0.303859	0.65193	FALSE	FALSE
5471	Crispld2	710.964	874.079	547.849	0.626773	-0.673986	0.384612	1	0.0201818	0.303859	0.65193	FALSE	FALSE
6801	Efcab4b	2.8591	4.73721	0.980999	0.207084	-2.27171	0.149123	1	0.0201788	0.303859	0.65193	FALSE	FALSE
7899	Fras1	845.63	1038.77	652.487	0.628132	-0.670859	0.155649	1	0.0200609	0.303859	0.65193	FALSE	FALSE
12012	Lrrn2	2.8649	4.75681	0.972983	0.204545	-2.28951	0.148821	1	0.0201788	0.303859	0.65193	FALSE	FALSE
13519	Ms4a10	2.86089	4.75681	0.964966	0.20286	-2.30144	0.14903	1	0.0201788	0.303859	0.65193	FALSE	FALSE
17449	Rab11fip4	2.86102	0.958721	4.76331	4.9684	2.31278	0.118988	1	0.0201788	0.303859	0.65193	FALSE	FALSE
19831	Spink5	2.80908	4.6612	0.95695	0.205301	-2.28419	0.151786	1	0.0201788	0.303859	0.65193	FALSE	FALSE
21890	Uroc1	2.78901	0.978326	4.59969	4.70159	2.23315	0.121656	1	0.0201788	0.303859	0.65193	FALSE	FALSE
1502	4933403G14Rik	3.48877	1.45813	5.51942	3.78528	1.9204	0.210753	1	0.0203492	0.304305	0.652153	FALSE	FALSE
1696	5830473C10Rik	3.21602	5.29543	1.13661	0.21464	-2.22001	0.097926	1	0.0203492	0.304305	0.652153	FALSE	FALSE
5762	Cyp2c55	3.26221	1.24643	5.27799	4.2345	2.08219	0.140066	1	0.0203492	0.304305	0.652153	FALSE	FALSE
6997	Enoph1	3.2009	1.20963	5.19217	4.29236	2.10177	0.142132	1	0.0203492	0.304305	0.652153	FALSE	FALSE
8004	G630055G22Rik	3.27274	1.51694	5.02854	3.31492	1.72898	0.201748	1	0.0203492	0.304305	0.652153	FALSE	FALSE
20566	Tdrd5	3.40281	5.42783	1.37779	0.253838	-1.97802	0.148642	1	0.0203492	0.304305	0.652153	FALSE	FALSE
17779	Rell1	965.326	1142.58	788.069	0.689726	-0.535905	0.0336179	0.660076	0.0690295	0.644377	0.652227	FALSE	FALSE
21412	Tro	94.9715	115.292	74.6514	0.647501	-0.627045	0.0458789	0.764774	0.050594	0.540124	0.652449	FALSE	FALSE
10475	Hspb8	3221.79	3795.5	2648.07	0.697687	-0.519348	0.0303634	0.62363	0.0762526	0.681542	0.652586	FALSE	FALSE
4366	Ccdc164	13.3065	8.97501	17.638	1.96524	0.974702	0.118574	1	0.0204848	0.305856	0.652928	FALSE	FALSE
4478	Ccl6	7.93545	4.83281	11.0381	2.28399	1.19155	0.204333	1	0.0204741	0.305856	0.652928	FALSE	FALSE
5298	Col9a3	42.1823	31.7017	52.6628	1.6612	0.732227	0.418617	1	0.020552	0.306077	0.653038	FALSE	FALSE
18104	Robo2	160.937	199.175	122.699	0.616036	-0.698913	0.107685	1	0.0205418	0.306077	0.653038	FALSE	FALSE
19380	Slpi	27.9183	35.785	20.0516	0.560334	-0.835642	0.109446	1	0.0205962	0.306344	0.653172	FALSE	FALSE
18177	Rpl37	18685.6	15580.2	21791.1	1.39864	0.484029	0.0393673	0.709507	0.0593715	0.599288	0.654398	FALSE	FALSE
6530	Dpysl5	6685.34	5276.22	8094.45	1.53414	0.617429	0.0859401	0.992076	0.0215175	0.316871	0.654473	FALSE	FALSE
6452	Dnmt1	6.16922	3.52758	8.81086	2.49771	1.32061	0.14279	1	0.020866	0.309567	0.654784	FALSE	FALSE
13388	Mpp3	6.18794	3.47118	8.90469	2.56532	1.35914	0.142503	1	0.020866	0.309567	0.654784	FALSE	FALSE
1368	4930562C15Rik	95.418	74.1345	116.702	1.57419	0.654607	0.194625	1	0.0209039	0.309932	0.654966	FALSE	FALSE
7076	Erap1	837.428	1006.99	667.869	0.663236	-0.592407	0.0532805	0.829653	0.0411558	0.480947	0.6553	FALSE	FALSE
5394	Cplx2	526.677	418.903	634.451	1.51455	0.598893	0.163777	1	0.0210273	0.31117	0.655585	FALSE	FALSE
3249	Atg3	1740.27	2046.84	1433.71	0.70045	-0.513646	0.0299813	0.620876	0.0793844	0.693336	0.657106	FALSE	FALSE
7384	Fam180a	150.632	186.747	114.517	0.61322	-0.705523	0.12678	1	0.0212809	0.314524	0.657262	FALSE	FALSE
19026	Slc16a8	19.5161	13.6959	25.3363	1.84992	0.887461	0.100251	1	0.0213196	0.314896	0.657448	FALSE	FALSE
560	1810011O10Rik	232.656	188.095	277.218	1.47382	0.559559	0.0508738	0.808077	0.0451052	0.507776	0.657926	FALSE	FALSE
2331	Adam28	13.9205	9.53081	18.3101	1.92115	0.941972	0.389258	1	0.0214502	0.316225	0.658112	FALSE	FALSE
7557	Fbln1	2152.14	2631.84	1672.43	0.63546	-0.654127	0.0892708	1	0.0215212	0.316871	0.658435	FALSE	FALSE
21930	Usp36	3840.92	3062.82	4619.01	1.50809	0.592723	0.223601	1	0.0217092	0.319438	0.659719	FALSE	FALSE
864	2700023E23Rik	410.872	327.604	494.139	1.50834	0.592964	0.358669	1	0.0219631	0.322563	0.661281	FALSE	FALSE
148	1600016N20Rik	30.4644	22.3621	38.5667	1.72465	0.786301	0.174368	1	0.0220052	0.322978	0.661489	FALSE	FALSE
9600	Gpc6	7.58507	10.7175	4.4526	0.41545	-1.26725	0.118838	1	0.0220379	0.323052	0.661526	FALSE	FALSE
14495	Nxf3	34.1873	25.26	43.1146	1.70683	0.771322	0.115528	1	0.0220728	0.323361	0.66168	FALSE	FALSE
9213	Gm561	380.014	301.836	458.192	1.51802	0.602186	0.197955	1	0.0221342	0.323798	0.661899	FALSE	FALSE
18172	Rpl35	23072.1	18412.1	27732.2	1.50619	0.590906	0.108591	1	0.0221443	0.323798	0.661899	FALSE	FALSE
2913	Apcdd1	552.099	677.521	426.677	0.629763	-0.66712	0.136165	1	0.0222882	0.325069	0.662535	FALSE	FALSE
11882	Loxl3	5618.66	6707	4530.33	0.675463	-0.56605	0.0409789	0.725484	0.059435	0.599669	0.662577	FALSE	FALSE
2724	Amigo2	14.8765	10.0914	19.6615	1.94834	0.962242	0.101106	1	0.0223322	0.325278	0.662639	FALSE	FALSE
16786	Ppap2a	491.059	596.716	385.403	0.645873	-0.630677	0.0653777	0.908437	0.0330151	0.416922	0.66268	FALSE	FALSE
4463	Ccl2	7187.99	8819.29	5556.69	0.630061	-0.666437	0.220076	1	0.0224264	0.325481	0.662741	FALSE	FALSE
5342	Coro1a	10.2346	6.52225	13.9469	2.13836	1.0965	0.12732	1	0.0224673	0.325481	0.662741	FALSE	FALSE
6962	Emid1	10.1485	14.062	6.23494	0.443388	-1.17336	0.102003	1	0.0224673	0.325481	0.662741	FALSE	FALSE
10800	Inpp4b	9.04467	12.6718	5.41757	0.42753	-1.2259	0.107956	1	0.022463	0.325481	0.662741	FALSE	FALSE
11908	Lrch1	10.1539	14.3383	5.96946	0.416329	-1.2642	0.112169	1	0.0224673	0.325481	0.662741	FALSE	FALSE
21056	Tmem88b	26.2227	19.2154	33.23	1.72934	0.790225	0.182036	1	0.0224686	0.325481	0.662741	FALSE	FALSE
23193	Zfp940	163.833	129.166	198.501	1.53679	0.619916	0.23913	1	0.0224445	0.325481	0.662741	FALSE	FALSE
15773	Osbpl7	538.665	438.434	638.896	1.45722	0.543222	0.0572979	0.859916	0.0395758	0.469538	0.664727	FALSE	FALSE
6446	Dnm1	813.124	964.056	662.193	0.686883	-0.541864	0.0321396	0.642047	0.077906	0.687889	0.664968	FALSE	FALSE
13955	Ndufa4	8036.63	6451.83	9621.43	1.49127	0.576542	0.27522	1	0.0228439	0.330098	0.665049	FALSE	FALSE
3269	Atox1	1563.46	1249.93	1876.99	1.50168	0.586573	0.154078	1	0.0231003	0.33222	0.66611	FALSE	FALSE
5871	D130040H23Rik	62.1696	48.6121	75.7271	1.55778	0.639494	0.0660856	0.911654	0.0334347	0.420855	0.666255	FALSE	FALSE
8654	Gm13807	15.8795	10.9096	20.8493	1.91109	0.934393	0.107732	1	0.0231392	0.332512	0.666256	FALSE	FALSE
2491	Agphd1	110.193	133.214	87.172	0.654377	-0.611807	0.0470403	0.773509	0.0535259	0.559648	0.666578	FALSE	FALSE
19227	Slc39a10	8243.1	9663.69	6822.52	0.705995	-0.502269	0.0318874	0.639963	0.0794228	0.693412	0.666688	FALSE	FALSE
10673	Il10rb	1864.82	2200.21	1529.42	0.695126	-0.524653	0.0341914	0.665235	0.0733435	0.668203	0.666719	FALSE	FALSE
23004	Zfp488	516.662	410.791	622.532	1.51545	0.599743	0.209578	1	0.0232923	0.334301	0.66715	FALSE	FALSE
11780	Lmbr1l	559.969	445.572	674.366	1.51348	0.597874	0.132557	1	0.0233897	0.334669	0.667335	FALSE	FALSE
11969	Lrrc39	37.5782	28.0384	47.118	1.68048	0.748876	0.158951	1	0.0233875	0.334669	0.667335	FALSE	FALSE
12083	Ly9	407.048	484.784	329.311	0.679294	-0.557891	0.0368526	0.693722	0.0668034	0.641033	0.667377	FALSE	FALSE
20060	Stc1	86.3452	106.733	65.957	0.617959	-0.694416	0.0705576	0.935738	0.0306944	0.399062	0.6674	FALSE	FALSE
4086	C920006O11Rik	48.9548	37.7269	60.1827	1.59522	0.673754	0.0735703	0.944584	0.0295139	0.390236	0.66741	FALSE	FALSE
574	1810022K09Rik	1423.37	1140.79	1705.95	1.49541	0.580541	0.237435	1	0.0234622	0.335085	0.667543	FALSE	FALSE
7885	Foxq1	48.2854	60.8576	35.7131	0.586831	-0.768983	0.225321	1	0.0234762	0.335085	0.667543	FALSE	FALSE
8681	Gm14322	490.589	407.177	574.001	1.40971	0.495398	0.0412143	0.726407	0.0611739	0.610092	0.668249	FALSE	FALSE
3519	Baat1	49.0434	37.3868	60.7	1.62357	0.699168	0.163656	1	0.0236536	0.337411	0.668706	FALSE	FALSE
7250	Fabp7	6.73408	9.6698	3.79835	0.392805	-1.34811	0.116361	1	0.0237741	0.338449	0.669224	FALSE	FALSE
9212	Gm5607	18.3263	13.0593	23.5933	1.80663	0.853302	0.296082	1	0.0237865	0.338449	0.669224	FALSE	FALSE
21861	Unk	1659.18	1327.41	1990.96	1.49989	0.584854	0.103253	1	0.023794	0.338449	0.669224	FALSE	FALSE
21971	Uty	1267.68	1002.63	1532.73	1.52872	0.61232	0.114217	1	0.0237989	0.338449	0.669224	FALSE	FALSE
4304	Ccbe1	346.481	427.235	265.727	0.621969	-0.685086	0.207434	1	0.0238527	0.338841	0.66942	FALSE	FALSE
14256	Nova2	10.9364	7.15405	14.7188	2.05741	1.04083	0.13809	1	0.0238764	0.338841	0.66942	FALSE	FALSE
19506	Snora23	10.7725	7.15076	14.3942	2.01296	1.00931	0.29317	1	0.0238764	0.338841	0.66942	FALSE	FALSE
2326	Adam23	494.312	388.243	600.381	1.5464	0.628916	0.183445	1	0.0239184	0.33891	0.669455	FALSE	FALSE
13990	Neat1	14367.9	11609.4	17126.5	1.47523	0.560936	0.0703455	0.935225	0.0314216	0.40446	0.669842	FALSE	FALSE
19552	Snord16a	78.4956	61.0239	95.9673	1.57262	0.653167	0.300876	1	0.0241033	0.340908	0.670454	FALSE	FALSE
13926	Ncrna00085	212.12	168.043	256.197	1.52459	0.608418	0.230896	1	0.0241947	0.341786	0.670893	FALSE	FALSE
11741	Lims2	41.55	52.7719	30.3281	0.574703	-0.799113	0.191131	1	0.0242827	0.342614	0.671307	FALSE	FALSE
11922	Lrig3	910.723	1072.45	748.998	0.6984	-0.517874	0.0327134	0.649476	0.0803258	0.693809	0.671643	FALSE	FALSE
20278	Syt15	19.3404	13.8651	24.8157	1.7898	0.839795	0.233815	1	0.0243597	0.343493	0.671747	FALSE	FALSE
16534	Plbd2	4880.65	5716.41	4044.89	0.707592	-0.49901	0.0314472	0.634628	0.0845291	0.709844	0.672236	FALSE	FALSE
10205	Hist1h2bc	224.332	267.297	181.367	0.678524	-0.559529	0.0391415	0.70791	0.0655823	0.636909	0.67241	FALSE	FALSE
634	2010111I01Rik	2093.63	1744.94	2442.31	1.39965	0.485067	0.0425308	0.737322	0.0609222	0.60815	0.672736	FALSE	FALSE
2721	Amhr2	28.633	20.8156	36.4505	1.75112	0.808275	0.37273	1	0.0245622	0.346139	0.67307	FALSE	FALSE
4454	Ccin	14.9304	10.2452	19.6155	1.9146	0.937046	0.304825	1	0.0246315	0.346281	0.67314	FALSE	FALSE
12514	Mfsd2b	25.2509	18.3384	32.1635	1.75389	0.810556	0.123926	1	0.024606	0.346281	0.67314	FALSE	FALSE
20268	Syp	15.0853	10.5468	19.6238	1.86064	0.895797	0.19689	1	0.0246315	0.346281	0.67314	FALSE	FALSE
22460	Wbp4	1322.8	1560.69	1084.92	0.695154	-0.524595	0.0342599	0.665235	0.0762469	0.681542	0.673389	FALSE	FALSE
16712	Polm	1019.76	826.423	1213.09	1.46788	0.553738	0.0678953	0.922312	0.034018	0.425216	0.673764	FALSE	FALSE
5943	D730005E14Rik	20.4348	14.4233	26.4462	1.83358	0.874659	0.0891496	1	0.024892	0.349143	0.674571	FALSE	FALSE
17567	Ralgps1	146.336	115.855	176.816	1.52618	0.609927	0.137477	1	0.0249826	0.34992	0.67496	FALSE	FALSE
820	2610005L07Rik	939.139	753.775	1124.5	1.49183	0.577082	0.195746	1	0.0251056	0.350765	0.675383	FALSE	FALSE
2115	Abcb9	11.6996	15.9043	7.49484	0.471245	-1.08545	0.101463	1	0.0251226	0.350765	0.675383	FALSE	FALSE
10675	Il11ra1	11.968	16.2615	7.6745	0.471944	-1.08331	0.10786	1	0.0251226	0.350765	0.675383	FALSE	FALSE
15984	Pbx1	3188.82	3742.77	2634.86	0.703988	-0.506377	0.0333591	0.657182	0.0795395	0.693753	0.675467	FALSE	FALSE
14287	Npm1	2987.42	2474.87	3499.97	1.4142	0.499991	0.0461629	0.766513	0.0576071	0.586208	0.67636	FALSE	FALSE
20149	Sucla2	2031.04	2388.42	1673.66	0.700741	-0.513048	0.0342795	0.665235	0.0781425	0.689456	0.677346	FALSE	FALSE
17136	Prrg4	101.8	124.31	79.2899	0.637838	-0.648737	0.0537875	0.834021	0.0473797	0.521066	0.677543	FALSE	FALSE
2874	Aox1	536.928	426.797	647.059	1.51608	0.600347	0.166583	1	0.0254758	0.355155	0.677578	FALSE	FALSE
3498	B4galt1	7691.84	9041.92	6341.76	0.701373	-0.511746	0.0340375	0.664791	0.0783091	0.690404	0.677597	FALSE	FALSE
14906	Olfr1372-ps1	50.4539	38.7068	62.201	1.60698	0.684352	0.113769	1	0.0255057	0.355359	0.67768	FALSE	FALSE
16807	Ppfia3	45.5962	57.0665	34.126	0.598003	-0.741775	0.0662938	0.911654	0.0364756	0.444043	0.677849	FALSE	FALSE
2690	Alox5ap	4.71943	2.51246	6.92641	2.75683	1.46301	0.15803	1	0.0256623	0.35601	0.678005	FALSE	FALSE
3737	Bcl2l15	4.66507	2.26155	7.0686	3.12556	1.64412	0.1378	1	0.0256623	0.35601	0.678005	FALSE	FALSE
5715	Cybrd1	10.3322	6.67513	13.9894	2.09574	1.06746	0.355251	1	0.0257049	0.35601	0.678005	FALSE	FALSE
6409	Dnajc12	4.69316	7.03555	2.35077	0.334128	-1.58153	0.168349	1	0.0256623	0.35601	0.678005	FALSE	FALSE
13938	Ndor1	4.53471	2.47566	6.59375	2.66343	1.41329	0.411908	1	0.0256623	0.35601	0.678005	FALSE	FALSE
19533	Snora78	10.3227	6.90556	13.7399	1.98969	0.992542	0.367183	1	0.0257049	0.35601	0.678005	FALSE	FALSE
20548	Tctex1d4	4.57287	2.43645	6.70928	2.75371	1.46138	0.186232	1	0.0256623	0.35601	0.678005	FALSE	FALSE
22997	Zfp459	10.3943	6.75355	14.0351	2.07818	1.05532	0.149321	1	0.0257049	0.35601	0.678005	FALSE	FALSE
562	1810012P15Rik	146.498	118.743	174.253	1.46749	0.553347	0.055487	0.850397	0.0449715	0.506516	0.678457	FALSE	FALSE
20452	Tbc1d9	26.5295	33.9328	19.1262	0.563648	-0.827134	0.0723907	0.943932	0.0325632	0.413003	0.678468	FALSE	FALSE
11461	Krt8	15970.4	13292	18648.9	1.40302	0.488536	0.0399773	0.716247	0.0674134	0.641033	0.67864	FALSE	FALSE
2287	Actn3	86.3774	106.954	65.8004	0.61522	-0.700826	0.105188	1	0.0258438	0.357508	0.678754	FALSE	FALSE
4297	Cbx7	42.2159	53.0665	31.3652	0.591056	-0.758633	0.0729936	0.944326	0.0326933	0.414204	0.679265	FALSE	FALSE
11540	Lactb	441.9	523.239	360.562	0.689095	-0.537225	0.0358984	0.686721	0.0743044	0.67237	0.679546	FALSE	FALSE
7822	Fnbp4	4143.55	3357.11	4929.99	1.46852	0.554366	0.0755321	0.950026	0.0321714	0.409698	0.679862	FALSE	FALSE
1031	4833427G06Rik	58.6548	73.5074	43.8022	0.595889	-0.746885	0.233202	1	0.0260849	0.359991	0.679995	FALSE	FALSE
6546	Dsc2	109.346	85.4584	133.234	1.55905	0.640666	0.279802	1	0.02607	0.359991	0.679995	FALSE	FALSE
14363	Nrn1l	9.21019	5.67962	12.7408	2.24324	1.16559	0.148844	1	0.0261283	0.360376	0.680188	FALSE	FALSE
10361	Hoxc4	147.971	182.154	113.788	0.62468	-0.678812	0.129314	1	0.0261693	0.360728	0.680364	FALSE	FALSE
15923	Pappa2	348.92	272.443	425.397	1.56142	0.642856	0.457517	1	0.0261902	0.360804	0.680402	FALSE	FALSE
21535	Ttc16	12.4578	8.22645	16.6891	2.02871	1.02056	0.142791	1	0.0262268	0.361095	0.680547	FALSE	FALSE
10458	Hspa13	68.1559	83.7266	52.5851	0.628058	-0.671031	0.0574264	0.860118	0.0442533	0.501329	0.680723	FALSE	FALSE
3093	Arl4d	1643.87	1303.87	1983.87	1.52152	0.605517	0.156302	1	0.0263889	0.362257	0.681129	FALSE	FALSE
19231	Slc39a14	73.4771	89.608	57.3462	0.639967	-0.64393	0.0511431	0.808825	0.0525994	0.5539	0.681363	FALSE	FALSE
1400	4930578N16Rik	36.3299	27.1762	45.4837	1.67366	0.743009	0.084613	0.984362	0.0281727	0.378563	0.681463	FALSE	FALSE
11085	Kcnh2	171.823	211.921	131.725	0.621577	-0.685995	0.253024	1	0.0268085	0.367154	0.683577	FALSE	FALSE
19911	Srd5a3	721.835	853.538	590.132	0.691395	-0.532418	0.0372125	0.697285	0.0741132	0.671728	0.684506	FALSE	FALSE
4574	Cd28	11.3112	7.46136	15.1611	2.03194	1.02286	0.128982	1	0.0270232	0.369255	0.684628	FALSE	FALSE
16045	Pcdhb9	11.3145	7.32808	15.3009	2.08798	1.06211	0.12169	1	0.0270232	0.369255	0.684628	FALSE	FALSE
16523	Plac8	71.2101	88.669	53.7513	0.606202	-0.72213	0.107755	1	0.0270139	0.369255	0.684628	FALSE	FALSE
1550	4933416M07Rik	4.15931	2.18554	6.13309	2.80621	1.48862	0.201187	1	0.0273793	0.371542	0.685771	FALSE	FALSE
6982	En2	1.72404	0.287704	3.16038	10.9848	3.45744	0.148895	1	0.0274314	0.371542	0.685771	FALSE	FALSE
8657	Gm13889	4.10297	6.42334	1.78259	0.277518	-1.84935	0.122654	1	0.0273793	0.371542	0.685771	FALSE	FALSE
9346	Gm7008	1.63822	0.287704	2.98874	10.3882	3.37688	0.155217	1	0.0274314	0.371542	0.685771	FALSE	FALSE
9758	Grhl2	1.70743	3.08786	0.327	0.105898	-3.23925	0.165424	1	0.0274314	0.371542	0.685771	FALSE	FALSE
9925	Gzmc	1.56358	2.80016	0.327	0.116779	-3.09815	0.21006	1	0.0274314	0.371542	0.685771	FALSE	FALSE
10515	Hydin	1.75403	0.363708	3.14435	8.64526	3.11191	0.146815	1	0.0274314	0.371542	0.685771	FALSE	FALSE
10929	Itga2b	254.242	201.488	306.996	1.52364	0.607527	0.220612	1	0.0273061	0.371542	0.685771	FALSE	FALSE
12848	Mir3068	1.66406	0.307309	3.0208	9.82986	3.29717	0.313932	1	0.0274314	0.371542	0.685771	FALSE	FALSE
14257	Nox1	18.9818	25.0804	12.8832	0.513677	-0.961065	0.395555	1	0.0272803	0.371542	0.685771	FALSE	FALSE
14417	Ntrk3	1.72704	3.12707	0.327	0.104571	-3.25745	0.163645	1	0.0274314	0.371542	0.685771	FALSE	FALSE
22962	Zfp385b	1.57338	2.81976	0.327	0.115967	-3.10821	0.208982	1	0.0274314	0.371542	0.685771	FALSE	FALSE
12491	Mex3b	1151.32	956.355	1346.29	1.40773	0.493374	0.0460124	0.766298	0.0605827	0.607452	0.686875	FALSE	FALSE
8544	Gm12185	22.1963	16.3628	28.0298	1.71302	0.776546	0.163947	1	0.027661	0.374001	0.687001	FALSE	FALSE
18510	Scml2	77.6365	62.0847	93.1882	1.50099	0.58591	0.0595094	0.873574	0.0442389	0.501329	0.687452	FALSE	FALSE
9934	H19	19.508	25.2992	13.7169	0.542187	-0.883139	0.488493	1	0.0278083	0.375774	0.687887	FALSE	FALSE
16465	Pitx2	5.84962	8.5549	3.14435	0.367549	-1.44399	0.136024	1	0.0278455	0.375842	0.687921	FALSE	FALSE
19578	Snord53	5.88798	3.37557	8.40039	2.48859	1.31533	0.459545	1	0.0278455	0.375842	0.687921	FALSE	FALSE
16972	Preb	8203.6	6843.55	9563.66	1.39747	0.482817	0.0433534	0.746605	0.0643153	0.630641	0.688623	FALSE	FALSE
13359	Morn2	51.0671	38.7821	63.352	1.63354	0.707998	0.0939953	1	0.0280071	0.377586	0.688793	FALSE	FALSE
7486	Fam71f2	14.0706	9.62971	18.5115	1.92233	0.942856	0.210178	1	0.028081	0.377928	0.688964	FALSE	FALSE
20367	Taok3	27.279	19.6967	34.8613	1.7699	0.823672	0.0963365	1	0.0280537	0.377928	0.688964	FALSE	FALSE
22635	Xkr4	14.152	18.7853	9.51861	0.506704	-0.980784	0.14148	1	0.028081	0.377928	0.688964	FALSE	FALSE
16048	Pcdhga11	156.143	121.659	190.627	1.56689	0.647903	0.345179	1	0.0281455	0.378563	0.689282	FALSE	FALSE
16283	Pgf	12.0659	16.4871	7.64479	0.463685	-1.10878	0.106817	1	0.0281769	0.378563	0.689282	FALSE	FALSE
3968	C030034I22Rik	86.0366	68.8008	103.272	1.50104	0.585959	0.0628109	0.892258	0.0420304	0.48712	0.689689	FALSE	FALSE
3682	BC060267	8.5056	5.2571	11.7541	2.23586	1.16083	0.201397	1	0.0282987	0.379762	0.689881	FALSE	FALSE
19661	Snx31	8.76185	5.56023	11.9635	2.15162	1.10542	0.150188	1	0.0282987	0.379762	0.689881	FALSE	FALSE
4349	Ccdc146	7.25494	4.4528	10.0571	2.2586	1.17543	0.248763	1	0.0284627	0.38065	0.690325	FALSE	FALSE
6248	Dgki	7.18542	10.2615	4.10931	0.400459	-1.32028	0.126243	1	0.0284627	0.38065	0.690325	FALSE	FALSE
9648	Gpr15	7.2004	4.35148	10.0493	2.3094	1.20752	0.171077	1	0.0284627	0.38065	0.690325	FALSE	FALSE
11691	Lgals4	7.25435	4.25829	10.2504	2.40717	1.26734	0.150399	1	0.0284627	0.38065	0.690325	FALSE	FALSE
23029	Zfp558	160.695	131.152	190.238	1.45051	0.536564	0.0517196	0.815816	0.0543221	0.565439	0.690628	FALSE	FALSE
8780	Gm15545	79.8404	62.4959	97.185	1.55506	0.636972	0.162106	1	0.0285622	0.381761	0.690881	FALSE	FALSE
4895	Chchd1	1526.03	1236.29	1815.77	1.46873	0.55457	0.309439	1	0.0285825	0.381815	0.690907	FALSE	FALSE
10635	Igfbp3	2683.78	3237.2	2130.37	0.65809	-0.603643	0.266411	1	0.0286575	0.382597	0.691299	FALSE	FALSE
23062	Zfp62	24.8134	18.2754	31.3515	1.7155	0.778632	0.101326	1	0.0287622	0.383547	0.691774	FALSE	FALSE
18831	Sgtb	286.949	340.773	233.126	0.684111	-0.547698	0.0420736	0.733587	0.0700854	0.650073	0.69183	FALSE	FALSE
2103	Abca8a	15.4189	20.268	10.5699	0.521508	-0.939238	0.0989812	1	0.0288607	0.384431	0.692216	FALSE	FALSE
19491	Snhg3	815.325	658.039	972.61	1.47804	0.563688	0.251143	1	0.0288848	0.384532	0.692266	FALSE	FALSE
7063	Eppk1	17.8842	12.6032	23.1651	1.83803	0.878158	0.521617	1	0.0289382	0.385023	0.692511	FALSE	FALSE
4689	Cdh23	3.55379	1.82183	5.28575	2.90134	1.53672	0.346192	1	0.0290275	0.385113	0.692557	FALSE	FALSE
7342	Fam159b	3.58811	1.80464	5.37157	2.97653	1.57363	0.341604	1	0.0290275	0.385113	0.692557	FALSE	FALSE
13369	Mospd4	3.62537	1.84144	5.4093	2.93754	1.55461	0.221366	1	0.0290275	0.385113	0.692557	FALSE	FALSE
18976	Slain1	3.78396	5.71553	1.85238	0.324096	-1.62551	0.17419	1	0.0290275	0.385113	0.692557	FALSE	FALSE
18984	Slc10a1	3.56555	1.53413	5.59697	3.64831	1.86723	0.162282	1	0.0290275	0.385113	0.692557	FALSE	FALSE
3170	Asb12	22.353	16.0661	28.6399	1.78263	0.834008	0.38226	1	0.0291523	0.38633	0.693165	FALSE	FALSE
2101	Abca6	13.0875	17.6991	8.47584	0.478885	-1.06225	0.118393	1	0.0291893	0.386601	0.693301	FALSE	FALSE
22431	Vtcn1	53.9092	66.2581	41.5602	0.627247	-0.672894	0.0621261	0.889757	0.04339	0.497153	0.693455	FALSE	FALSE
10543	Id4	202.86	240.458	165.262	0.68728	-0.54103	0.0388755	0.707651	0.0756818	0.679778	0.693714	FALSE	FALSE
5452	Creg1	996.13	1169.21	823.052	0.703939	-0.506477	0.0359366	0.686721	0.0824812	0.701737	0.694229	FALSE	FALSE
111	1300010F03Rik	384.122	454.87	313.373	0.688929	-0.537574	0.0419495	0.732126	0.0714032	0.658371	0.695249	FALSE	FALSE
11423	Krt15	31.9523	23.9565	39.948	1.66752	0.737704	0.161892	1	0.0295821	0.390916	0.695458	FALSE	FALSE
4056	C530008M17Rik	315.741	385.035	246.447	0.640063	-0.643714	0.211871	1	0.0297241	0.39257	0.696285	FALSE	FALSE
18251	Rps6ka6	90.4488	111.374	69.5237	0.624236	-0.679836	0.265185	1	0.0297917	0.39324	0.69662	FALSE	FALSE
2440	Adssl1	27.8904	20.8246	34.9563	1.6786	0.747259	0.101092	1	0.0299217	0.39451	0.697255	FALSE	FALSE
21756	Ubp1	167.312	133.685	200.938	1.50307	0.587915	0.202277	1	0.0299169	0.39451	0.697255	FALSE	FALSE
1656	5530601H04Rik	226.884	182.351	271.416	1.48842	0.573783	0.237157	1	0.0300726	0.394983	0.697491	FALSE	FALSE
2099	Abca4	85.8139	106.026	65.6017	0.618731	-0.692616	0.144843	1	0.030093	0.394983	0.697491	FALSE	FALSE
4958	Chrm4	9.48259	13.0412	5.92397	0.454251	-1.13844	0.130959	1	0.0300461	0.394983	0.697491	FALSE	FALSE
9764	Gria4	13.7745	9.30763	18.2413	1.95982	0.970722	0.297872	1	0.0300803	0.394983	0.697491	FALSE	FALSE
10938	Itgae	13.9173	9.55042	18.2842	1.9145	0.936965	0.140271	1	0.0300803	0.394983	0.697491	FALSE	FALSE
22025	Vgll2	13.759	9.56673	17.9513	1.87643	0.907993	0.243233	1	0.0300803	0.394983	0.697491	FALSE	FALSE
949	2900076A07Rik	76.7394	60.4975	92.9813	1.53695	0.620066	0.170819	1	0.0301178	0.395087	0.697543	FALSE	FALSE
18243	Rps4y2	47.3153	59.3885	35.2422	0.593417	-0.752881	0.105538	1	0.0301578	0.395389	0.697695	FALSE	FALSE
662	2210404O07Rik	5.478	3.16387	7.79213	2.46285	1.30033	0.181664	1	0.0302209	0.395993	0.697997	FALSE	FALSE
6230	Dexi	351.986	416.086	287.885	0.691888	-0.531389	0.0397482	0.713546	0.0770321	0.683536	0.698541	FALSE	FALSE
8347	Gm10012	2.96761	1.20963	4.72559	3.90664	1.96593	0.313203	1	0.0304176	0.397678	0.698839	FALSE	FALSE
14284	Nphs2	2.97799	1.24643	4.70956	3.77845	1.9178	0.17748	1	0.0304176	0.397678	0.698839	FALSE	FALSE
17606	Rarres2	3.2055	5.04122	1.36977	0.271714	-1.87984	0.207893	1	0.0304176	0.397678	0.698839	FALSE	FALSE
18452	Sbk2	2.98382	1.15082	4.81681	4.18556	2.06542	0.299159	1	0.0304176	0.397678	0.698839	FALSE	FALSE
840	2610037D02Rik	2.15778	0.595013	3.72054	6.25287	2.64452	0.155869	1	0.0306515	0.398948	0.699474	FALSE	FALSE
1489	4933401D09Rik	2.1309	0.595013	3.66679	6.16253	2.62352	0.277467	1	0.0306515	0.398948	0.699474	FALSE	FALSE
2542	AI593442	2.33205	3.85449	0.80961	0.210043	-2.25124	0.169194	1	0.0306515	0.398948	0.699474	FALSE	FALSE
5112	Clgn	2.15509	3.58639	0.723788	0.201815	-2.30889	0.211925	1	0.0306515	0.398948	0.699474	FALSE	FALSE
5820	Cyp4f39	2.14529	3.56678	0.723788	0.202925	-2.30098	0.212701	1	0.0306515	0.398948	0.699474	FALSE	FALSE
9843	Gstm6	2.17022	3.70248	0.637966	0.172308	-2.53694	0.180655	1	0.0306515	0.398948	0.699474	FALSE	FALSE
19600	Snord88c	2.08722	0.671017	3.50341	5.22105	2.38434	0.193039	1	0.0306515	0.398948	0.699474	FALSE	FALSE
2531	AI428936	36.7262	27.5211	45.9312	1.66894	0.738935	0.098412	1	0.030687	0.399062	0.699531	FALSE	FALSE
1090	4930404I05Rik	21.126	15.4016	26.8504	1.74334	0.801857	0.412219	1	0.0307641	0.399078	0.699539	FALSE	FALSE
6298	Dio2	8.08957	11.0803	5.09884	0.460171	-1.11976	0.550197	1	0.0307444	0.399078	0.699539	FALSE	FALSE
8912	Gm19705	21.5033	15.7645	27.2422	1.72807	0.789165	0.104298	1	0.0307641	0.399078	0.699539	FALSE	FALSE
11926	Lrmp	8.17146	5.27253	11.0704	2.09964	1.07014	0.339652	1	0.0307444	0.399078	0.699539	FALSE	FALSE
[truncated: 21,338 more rows]

## Sheet: Fig 3b
		enrichment score
	Laminin G	1.3331
	solute:sodium symporter activity	1.35633
	Leucine-rich repeat	1.48235
	Small chemokine (C-X-C)	1.63554
	repeat:LRR	1.67876
	insulin-like growth factor binding	1.69027
	domain:TSP type-1	1.96514
	ion binding	2.20288
	domain:EGF-like 2; calcium-binding	2.41833
	von Willebrand factor, type C	2.42634
	collagen alpha 1(VIII) chain	2.65661
	EGF-like region, conserved site	3.23038
	EGF-like calcium-binding	3.31696
	polysaccharide binding	3.87222
	cell adhesion	7.30283

## Sheet: Fig 3c
	LFQ intensity EvI-1_CBKO	LFQ intensity EvI-2_CBKO	LFQ intensity EvI-3_CBKO	LFQ intensity LIPI-1_CBKO	LFQ intensity LIPI-2_CBKO	LFQ intensity LIPI-3_CBKO	Protein IDs	Majority protein IDs	Protein names	Gene names
	#!{Type}E	E	E	E	E	E	T	T	T	T
	#!{C:Group1}EV	EV	EV	LIP	LIP	LIP
	-0.942287	-0.99372	-0.664316	0.648441	1.39897	0.552915	A2A432;E9PXY1;A2A432-2;J3QJX0	A2A432;E9PXY1;A2A432-2;J3QJX0	Cullin-4B	Cul4b
	-1.21953	-1.00215	-0.407466	1.03183	0.766573	0.830733	A2A6U3;Q80UG5-3;Q80UG5;Q80UG5-2;A2A6U5;A8Y5D3;REV__Q6NSQ7	A2A6U3;Q80UG5-3;Q80UG5;Q80UG5-2	Septin-9	2009-09-01
	1.03938	0.780779	0.903748	-0.844163	-1.02352	-0.856218	A2A7A7;Q8CFX1;A2A7A8	A2A7A7;Q8CFX1	GDH/6PGL endoplasmic bifunctional protein;Glucose 1-dehydrogenase;6-phosphogluconolactonase	H6pd
	1.41178	0.677117	0.471761	-1.08218	-0.914974	-0.563508	A6PW84;A2A7Q5;Q3V1T4;Q3V1T4-3;Q3V1T4-2;F2Z499	A6PW84;A2A7Q5;Q3V1T4;Q3V1T4-3;Q3V1T4-2	Prolyl 3-hydroxylase 1	P3h1;Lepre1
	-0.952267	-1.38723	-0.0230199	0.794282	1.17634	0.391897	A2A9Q2;Q8BHG1;A6PWC3;Q3V3G9	A2A9Q2;Q8BHG1;A6PWC3	Nardilysin	Nrd1
	-1.16634	-0.700941	-0.713597	0.333255	1.09095	1.15667	A2AFQ0;Q7TMY8;Q7TMY8-3;Q7TMY8-4;Q7TMY8-2;F6XP90;F6UYC1	A2AFQ0;Q7TMY8;Q7TMY8-3;Q7TMY8-4;Q7TMY8-2	E3 ubiquitin-protein ligase HUWE1	Huwe1
	-1.06172	-0.658268	-0.916932	0.613984	0.715205	1.30774	A2AFQ9;E9PUU4;Q8BX17;F7CKD6	A2AFQ9;E9PUU4;Q8BX17	Gem-associated protein 5	Gemin5
	-0.928257	-0.646873	-1.09354	0.574026	1.06692	1.02773	K3W4R5;A2AGT5-2;A2AGT5-3;A2AGT5	K3W4R5;A2AGT5-2;A2AGT5-3;A2AGT5	Cytoskeleton-associated protein 5	Ckap5
	0.499624	0.738001	1.27962	-0.335408	-0.896476	-1.28536	A2AIM4;CON__Q3SX28	A2AIM4;CON__Q3SX28		Tpm2
	1.23051	0.283633	0.858591	-0.178732	-1.4357	-0.758304	A2AJ72;Q3TIX6;F7AM43;F6S444;F6W2V3	A2AJ72;Q3TIX6		Fubp3
	1.23393	0.150864	1.1184	-0.720839	-1.11009	-0.672266	A2AL12;Q8BG05;A2AL13	A2AL12;Q8BG05	Heterogeneous nuclear ribonucleoprotein A3	Hnrnpa3
	1.15542	1.08839	0.258356	-0.384819	-1.16822	-0.949121	Q8CBM2;A2AL85;Q8BSY0;A2AL71;A2AL77;A2AL83;A2AL79;Q9CR06;Q6P8S1;A2AL74;A2AL78;A2AL76;A2AL75;Q3TU40;A2AL81	Q8CBM2;A2AL85;Q8BSY0	Aspartyl/asparaginyl beta-hydroxylase	Asph
	-0.382876	-1.15134	-0.826796	0.0145827	0.959733	1.3867	A7TU71;A2ALU4;A2ALU4-2	A7TU71;A2ALU4	Protein Shroom2	Shroom2
	-1.10511	-0.731808	-0.858347	1.13627	0.786445	0.772549	A2AMY5;Q91VX2;F6PYV5;F6WTC8;A2AMY7	A2AMY5;Q91VX2	Ubiquitin-associated protein 2	Ubap2
	-0.884442	-0.806298	-1.02005	1.03135	1.00282	0.676623	A2APB8	A2APB8	Targeting protein for Xklp2	Tpx2
	0.637182	1.52871	0.345738	-0.795173	-0.984925	-0.731531	A2AQ53;Q61554;Q61555	A2AQ53;Q61554	Fibrillin-1	Fbn1
	-0.0799093	-1.00391	-1.30263	0.287513	1.00763	1.09131	A2AQA7;Q8CFQ3	A2AQA7;Q8CFQ3	Intron-binding protein aquarius	Aqr
	0.840677	0.696091	1.16943	-0.902065	-0.902065	-0.902065	E9Q8N1;E9Q8K5;A2ASS6;A2ASS6-2;F7CR78;A2AT70;A2AT64;A2AT67;A2AT66;A2AT65;A2AT68;F6RSJ3	E9Q8N1;E9Q8K5;A2ASS6;A2ASS6-2	Titin	Ttn
	0.958982	0.632633	1.11376	-0.90179	-0.90179	-0.90179	A2BI37;G5E8W8;Q62394	A2BI37;G5E8W8;Q62394	Zinc finger protein 185	Zfp185;Znf185
	0.804199	0.635119	0.999527	-0.00954837	-1.21465	-1.21465	A2RS43;E9Q2S0	A2RS43;E9Q2S0		Pcdh7
	-1.01478	-1.00426	-0.610329	1.06714	1.12032	0.441913	A3KFU5;Q6PHQ9;Q91YZ8;A3KFU8;D3Z5M2;G5E8X2	A3KFU5;Q6PHQ9;Q91YZ8;A3KFU8;D3Z5M2	Polyadenylate-binding protein	Pabpc4;Gm10110
	-0.612786	-1.09059	-0.822545	0.302447	1.4241	0.799373	H3BKL8;B1AQF4;Q9D7X3;Q3V2Y9;H3BKD1	H3BKL8;B1AQF4;Q9D7X3	Dual specificity protein phosphatase 3	Dusp3
	-0.909899	-0.909899	-0.909899	1.04886	0.798363	0.882478	B1AS37;Q9D032-2;Q9D032;B1AS34;Q9CYZ8-2;Q9CYZ8;D6RG78	B1AS37;Q9D032-2;Q9D032;B1AS34;Q9CYZ8-2;Q9CYZ8	Single-stranded DNA-binding protein 3;Single-stranded DNA-binding protein 2	Ssbp3;Ssbp2
	-0.890166	-0.890166	-0.890166	0.634844	0.745946	1.28971	B1ASZ3;Q64516-1;Q64516-2;Q64516;Q9WU65;Q8C635	B1ASZ3;Q64516-1;Q64516-2;Q64516;Q9WU65	Glycerol kinase;Glycerol kinase 2	Gyk;Gk;Gk2
	-1.2403	-0.899396	-0.355428	0.346356	1.29556	0.853211	B1AT92;Q60631;Q60631-2;B1AT95	B1AT92;Q60631;Q60631-2	Growth factor receptor-bound protein 2	Grb2
	-1.01942	-1.05595	-0.424229	0.626532	1.44596	0.427106	B1AU75;Q99MD9;B1AU76;Q99MD9-2	B1AU75;Q99MD9;B1AU76;Q99MD9-2	Nuclear autoantigenic sperm protein	Nasp
	-1.0755	-0.842542	-0.793133	1.08707	0.768564	0.855541	B1AUY7;Q9QY36;B1AUY8	B1AUY7;Q9QY36;B1AUY8	N-alpha-acetyltransferase 10	Naa10
	0.576818	1.09371	1.0246	-0.898379	-0.898379	-0.898379	B1AY85;Q9DC11;B1AY86	B1AY85;Q9DC11;B1AY86	Plexin domain-containing protein 2	Plxdc2
	1.09538	0.598935	1.00569	-0.900002	-0.900002	-0.900002	B1B1A8;Q6PDN3;Q6PDN3-3;Q6PDN3-2;Q6PDN3-4	B1B1A8;Q6PDN3;Q6PDN3-3	Myosin light chain kinase, smooth muscle;Myosin light chain kinase, smooth muscle, deglutamylated form	Mylk
	1.243	0.663876	0.659509	-0.358777	-1.18685	-1.02076	D3Z5B1;B2RPU8;Q9D1L0	D3Z5B1;B2RPU8;Q9D1L0	Coiled-coil-helix-coiled-coil-helix domain-containing protein 2	Zbed5;Chchd2
	-1.01168	-0.825819	-0.894285	0.953331	0.841912	0.936545	B2RQC6;E9QAI5;G3UWN2;B7ZN27;E9QAT6;F6S3Z3;Q8C196	B2RQC6;E9QAI5;G3UWN2;B7ZN27	CAD protein;Glutamine-dependent carbamoyl-phosphate synthase;Aspartate carbamoyltransferase;Dihydroorotase	Cad
	0.710344	0.804424	1.13146	-1.27623	-0.706305	-0.663689	K3W4L0;B2RRE2;E9QAX2;Q9JMH9-4;Q9JMH9-1;Q9JMH9;Q9JMH9-6;E9Q405;Q9JMH9-5;Q9JMH9-7;Q9JMH9-2;E9QA74	K3W4L0;B2RRE2;E9QAX2;Q9JMH9-4;Q9JMH9-1;Q9JMH9;Q9JMH9-6;E9Q405;Q9JMH9-5;Q9JMH9-7;Q9JMH9-2;E9QA74	Unconventional myosin-XVIIIa	Myo18a
	-0.675424	-0.598956	-1.35772	0.747717	1.00183	0.882558	E9PYJ8;B2RWS6	E9PYJ8;B2RWS6	Histone acetyltransferase p300	Ep300
	-1.09789	-1.30382	-0.0486413	0.612569	0.799818	1.03797	B9EKS2;Q6ZPY7;Q6ZPY7-2	B9EKS2;Q6ZPY7;Q6ZPY7-2	Lysine-specific demethylase 3B	Kdm3b
	1.26542	0.572253	0.821246	-0.779369	-0.832496	-1.04706	CON__ENSEMBL:ENSBTAP00000016046	CON__ENSEMBL:ENSBTAP00000016046
	1.15812	0.800665	0.729797	-1.01138	-1.00547	-0.671735	CON__ENSEMBL:ENSBTAP00000018229	CON__ENSEMBL:ENSBTAP00000018229
	1.4435	0.705069	0.433097	-0.87459	-0.922939	-0.784141	CON__ENSEMBL:ENSBTAP00000024146;Q6GQT1;P28665	CON__ENSEMBL:ENSBTAP00000024146
	1.42279	0.590706	0.413599	-0.236277	-1.09541	-1.09541	CON__ENSEMBL:ENSBTAP00000034412	CON__ENSEMBL:ENSBTAP00000034412
	-0.386491	-1.2659	-0.830018	0.491152	0.58612	1.40514	CON__ENSEMBL:ENSBTAP00000037665	CON__ENSEMBL:ENSBTAP00000037665
	1.10856	0.828818	0.680972	-0.775197	-0.521007	-1.32214	CON__P00735;H7BX99;P19221	CON__P00735
	1.50669	0.629599	0.405071	-0.757937	-0.939771	-0.843656	CON__P00978;Q07456	CON__P00978
	1.04123	1.09368	0.542536	-0.913614	-0.749437	-1.0144	CON__P01044-1;CON__Q2KJ62;Q6S9I0;D3YTY9;Q6S9I3;O08677-2;O08677-3;O08677	CON__P01044-1;CON__Q2KJ62
	1.35159	0.95858	0.253165	-0.854445	-0.854445	-0.854445	CON__P02070	CON__P02070
	1.46688	0.83974	0.196724	-0.751535	-0.825005	-0.926804	CON__P02672	CON__P02672
	1.06879	0.85247	0.804727	-0.866694	-0.972953	-0.88634	CON__P02769	CON__P02769
	1.03901	1.10352	0.535244	-0.864407	-0.795142	-1.01822	CON__P06868;P20918	CON__P06868
	1.23746	0.786728	0.599156	-1.23585	-0.714608	-0.672883	CON__P12763;P29699	CON__P12763
	1.39315	0.786842	0.410691	-1.01249	-0.768523	-0.809674	CON__P15497;Q00623;REV__Q9WUU6;REV__Q059V1;REV__E9QPS1	CON__P15497
	1.41165	0.830246	0.291053	-0.753576	-1.09249	-0.686889	CON__P17690;Q01339	CON__P17690
	1.13129	0.618369	0.834745	-0.33571	-1.12435	-1.12435	CON__P17697	CON__P17697
	-0.843969	-0.986659	-0.883877	0.728851	0.869646	1.11601	CON__P19001;P19001	CON__P19001;P19001	Keratin, type I cytoskeletal 19	Krt19
	1.32663	0.708233	0.597481	-0.658779	-0.985932	-0.987634	CON__P34955	CON__P34955
	1.55809	0.626394	0.251756	-0.781496	-0.565861	-1.08888	CON__P41361	CON__P41361
	0.903782	1.22678	0.52489	-0.784652	-0.799319	-1.07149	CON__Q03247	CON__Q03247
	1.41338	0.591071	0.603713	-0.753492	-0.948352	-0.906317	CON__Q0IIK2;CON__Q29443;F7CJN9;CON__Q2HJF0;Q921I1;F7BAE9	CON__Q0IIK2;CON__Q29443
	1.18597	0.89868	0.415426	-0.489835	-1.42511	-0.585129	CON__Q1RMK2	CON__Q1RMK2
	0.704789	1.33682	0.528738	-1.20691	-0.840652	-0.522775	CON__Q28085	CON__Q28085
	1.16859	0.933473	0.585314	-0.844467	-0.989047	-0.853866	CON__Q28107;O88783	CON__Q28107
	1.26328	0.556981	0.556885	-1.17972	-1.17972	-0.0177039	CON__Q2KIS7	CON__Q2KIS7
	1.5272	0.878331	-0.032086	-0.690974	-0.806716	-0.875751	CON__Q2KJF1	CON__Q2KJF1
	1.24609	0.913786	0.489463	-1.01693	-0.871766	-0.760644	CON__Q2UVX4	CON__Q2UVX4
	1.14249	0.875878	0.687887	-0.926203	-0.968199	-0.811852	CON__Q3SX09;A8DUK4;P02089;P02088;E9Q223	CON__Q3SX09
	1.18787	0.861839	0.642104	-0.837391	-1.0086	-0.845822	CON__Q3SZ57	CON__Q3SZ57
	1.25809	0.0638066	1.15982	-0.839961	-0.906721	-0.735035	CON__Q3SZR3	CON__Q3SZR3
	1.51064	0.431236	0.476482	-0.31977	-1.03059	-1.068	CON__Q3SZV7	CON__Q3SZV7
	1.00854	1.14392	0.518241	-0.779385	-1.01543	-0.875883	CON__Q3T052;E9Q5L2;E9PVD2;A6X935-2;A6X935	CON__Q3T052
	0.680535	0.550924	1.37952	-0.673913	-0.965615	-0.971449	CON__Q3Y5Z3	CON__Q3Y5Z3
	1.0411	1.02257	0.64194	-0.902449	-0.997156	-0.806004	CON__Q3ZBS7	CON__Q3ZBS7
	1.10383	1.11037	0.423391	-0.924553	-1.01032	-0.702723	CON__Q58D62	CON__Q58D62
	0.652393	0.815221	1.02232	-1.19989	-1.18946	-0.100578	CON__Q95121;Q5ND37	CON__Q95121
	0.889745	0.924273	0.922126	-0.91307	-0.975812	-0.847262	CON__Q9DCV7;Q9DCV7;D3Z6N5;CON__Q3SY84	CON__Q9DCV7;Q9DCV7	Keratin, type II cytoskeletal 7	Krt7
	1.35358	0.994946	0.0885464	-1.05582	-0.915775	-0.465479	CON__Q9TTE1	CON__Q9TTE1
	1.13019	0.977814	0.476633	-1.01134	-0.413204	-1.16009	CON__REFSEQ:XP_001252647	CON__REFSEQ:XP_001252647
	0.618684	1.44039	0.539706	-0.86626	-0.86626	-0.86626	D3YU60;E9QJW0;Q91VS7	D3YU60;E9QJW0;Q91VS7	Microsomal glutathione S-transferase 1	Mgst1
	1.16713	1.02701	0.468627	-0.887589	-0.887589	-0.887589	D3YUF9;Q91XL3;G5E8H4;D3Z411	D3YUF9;Q91XL3	UDP-glucuronic acid decarboxylase 1	Uxs1
	1.46576	0.623946	0.4679	-0.874995	-1.01753	-0.66508	D3YUM1;Q91YT0;D3Z1U9;D3Z0K1;D3YXX5;D6RG60	D3YUM1;Q91YT0;D3Z1U9	NADH dehydrogenase [ubiquinone] flavoprotein 1, mitochondrial	Ndufv1
	-1.24931	-0.62017	-0.675352	1.04788	0.312566	1.18438	D3YUP1;Q9WVG6-2;Q9WVG6;D6RFA7	D3YUP1;Q9WVG6-2;Q9WVG6	Histone-arginine methyltransferase CARM1	Carm1
	-0.988618	-0.434624	-0.969437	1.09821	-0.00470156	1.29917	H3BIV5;D3YVF0	H3BIV5;D3YVF0	A-kinase anchor protein 5	Akap5
	-1.30778	-0.711278	-0.454571	0.269934	1.29699	0.906698	D3YWF6;Q7TQI3;D3Z7K0	D3YWF6;Q7TQI3;D3Z7K0	Ubiquitin thioesterase OTUB1	Otub1
	-0.850031	-0.718969	-1.0501	1.09636	0.376377	1.14637	D3YYD2;Q9D2L9	D3YYD2;Q9D2L9	Protein FAM111A	Fam111a
	-0.673841	-0.665048	-1.04149	-0.0499335	1.39301	1.0373	D3YZ62;D3Z4J3;F6TDE5;F6Z2S4	D3YZ62;D3Z4J3		Myo5a
	-1.01239	-0.78159	-0.669481	1.51573	0.764931	0.182806	D3YZC9;E9Q4Q2;D3YZD0;Q64213-2;Q64213-3;Q64213;D3YVH4;F8WHF9;D6RDB7	D3YZC9;E9Q4Q2;D3YZD0;Q64213-2;Q64213-3;Q64213;D3YVH4	Splicing factor 1	Sf1
	0.363169	1.33073	0.859074	-0.896931	-1.13094	-0.525101	E9Q7G1;D3YZZ5	E9Q7G1;D3YZZ5		Tmed7
	0.626246	1.01361	1.06689	-0.902249	-0.902249	-0.902249	D3Z0Q6;Q9Z1E4;Q8VCB3	D3Z0Q6;Q9Z1E4	Glycogen [starch] synthase, muscle	Gys1
	-0.894059	-1.18767	-0.528284	1.26136	0.601675	0.746979	E9PWB1;D3Z4N0;D3Z0X5;Q6PDH0;Q6PDH0-2;F6RUK9;F6RYD0;E9Q307;E9PWW4;F7B296;F7AWU3;E9Q340;D3YVB9;D3YVQ3	E9PWB1;D3Z4N0;D3Z0X5;Q6PDH0;Q6PDH0-2;F6RUK9;F6RYD0;E9Q307;E9PWW4	Pleckstrin homology-like domain family B member 1	Phldb1
	1.00714	0.483567	1.17562	-0.888774	-0.888774	-0.888774	D3Z191;Q80X71;D3Z6E0;D3Z0M2	D3Z191;Q80X71;D3Z6E0;D3Z0M2	Transmembrane protein 106B	Tmem106b
	0.596054	0.901353	1.19211	-0.896505	-0.896505	-0.896505	D3Z4T4;Q8BTY8-2;Q8BTY8;Q8BTY8-3;Q8BTY8-4	D3Z4T4;Q8BTY8-2;Q8BTY8;Q8BTY8-3	Sec1 family domain-containing protein 2	Scfd2
	-1.09348	-0.763644	-0.843912	0.997079	1.02954	0.674412	D3Z576;Q8VHX6;D3YW87;Q8VHX6-2	D3Z576;Q8VHX6;D3YW87;Q8VHX6-2	Filamin-C	Flnc
	-0.527648	-1.06478	-0.909535	0.79757	0.272543	1.43185	D3Z7M5;Q9CPT5;D6RDE0	D3Z7M5;Q9CPT5	Nucleolar protein 16	Nop16
	0.764837	0.713207	1.15175	-0.503287	-1.24428	-0.882227	D3Z7P3-2;D3Z7P5;F6RDM4;Q571F8	D3Z7P3-2	Glutaminase kidney isoform, mitochondrial	Gls
	1.12619	0.842648	0.748525	-0.905787	-0.905787	-0.905787	D3Z7R0;O55028	D3Z7R0;O55028	[3-methyl-2-oxobutanoate dehydrogenase [lipoamide]] kinase, mitochondrial	Bckdk
	1.21819	0.915087	0.522956	-0.709057	-0.916039	-1.03114	E0CYM1;E0CYH7;Q6P6L0-3;Q6P6L0	E0CYM1;E0CYH7;Q6P6L0-3;Q6P6L0	Filamin A-interacting protein 1-like	Filip1l
	-1.02578	-0.87	-0.751687	0.498673	1.25949	0.8893	E0CZE0;Q8VBW6	E0CZE0;Q8VBW6	NEDD8-activating enzyme E1 regulatory subunit	Nae1
	1.11002	0.692536	0.806033	-0.644218	-1.36569	-0.59868	E9PUQ5;Q921M4-2;Q921M4;A2AN48;A2AN45;A2AN44	E9PUQ5;Q921M4-2;Q921M4	Golgin subfamily A member 2	Golga2
	-0.983472	-0.769564	-0.658618	0.92188	0.0212845	1.46849	E9PV22;Q505F5;F6Z4L9;F6YT33	E9PV22;Q505F5	Leucine-rich repeat-containing protein 47	Lrrc47
	1.27143	0.776785	0.566497	-0.691237	-1.21811	-0.70537	E9PV38;Q6PDB7;Q91WG0;Q08ED5;Q9D998;Q6AW46	E9PV38	Carboxylic ester hydrolase	Ces2g
	-1.54011	-0.497142	-0.451084	0.661879	1.10215	0.724299	E9PVA2;Q9DB85	E9PVA2;Q9DB85	Ribosomal RNA-processing protein 8	Rrp8
	-1.24762	-0.66287	-0.749069	0.670989	0.906289	1.08229	E9PVA8;Q8BIX2	E9PVA8		Gcn1l1
	-1.09407	-0.579327	-0.948987	0.6358	0.685628	1.30096	E9PVC5;E9Q770;D3YWY7;D3YWM1;D3Z439;D6RCH1;D3YWC6	E9PVC5;E9Q770		Eif4g1
	-0.903285	-0.991029	-0.673671	1.45554	0.482961	0.629482	J3QP68;E9PW66;P28656	J3QP68;E9PW66;P28656	Nucleosome assembly protein 1-like 1	Nap1l1
	-1.35318	-0.640187	-0.60241	0.692568	1.18118	0.722027	E9PWE8;Q3TT92;Q62188;D3YUS0;D3Z567	E9PWE8;Q3TT92;Q62188	Dihydropyrimidinase-related protein 3	Dpysl3
	-0.961463	-1.11646	-0.574252	0.779309	0.673554	1.19931	E9PWG6	E9PWG6		Ncapg
	0.955556	0.964023	0.815205	-0.911595	-0.911595	-0.911595	E9PWQ3;J3QQ16;D3YWD1	E9PWQ3;J3QQ16;D3YWD1		Col6a3
	0.970134	0.866789	0.652818	-1.19849	-0.0927681	-1.19849	E9PWU7;O35231-2	E9PWU7;O35231-2	Kinesin-like protein;Kinesin-like protein KIFC3	Kifc3
	-0.792926	-0.861531	-0.895507	1.22924	1.13148	0.189241	E9PX53;E9QPR5;Q8K2V1;Q8K2V1-2;E0CYV2;F6TLH3;E0CXK8;F6V294;E0CX37	E9PX53;E9QPR5;Q8K2V1;Q8K2V1-2	Serine/threonine-protein phosphatase 4 regulatory subunit 1	Ppp4r1
	-0.91223	-0.91223	-0.91223	0.862073	0.977615	0.897001	E9PX62;E9PXW8;Q8C2B3-5;Q8C2B3;Q8C2B3-2;Q8C2B3-3;E9PXW1;Q8C2B3-6;Q8C2B3-4;E9PZG4;F6RY11;F6VIB5;B7ZDF7;Q3UJF1;B7ZDF5;Q9Z2V6	E9PX62;E9PXW8;Q8C2B3-5;Q8C2B3;Q8C2B3-2;Q8C2B3-3;E9PXW1;Q8C2B3-6;Q8C2B3-4;E9PZG4	Histone deacetylase 7	Hdac7
	1.27594	0.881073	0.471477	-0.682084	-1.05666	-0.889736	E9PX70;Q60847-2;Q60847-5;Q60847;J3KMS9;Q60847-4;Q60847-3;F6WIM8	E9PX70;Q60847-2;Q60847-5;Q60847;J3KMS9;Q60847-4;Q60847-3	Collagen alpha-1(XII) chain	Col12a1
	0.974496	0.403135	1.14979	-0.660996	-1.37318	-0.493249	E9PXX7;Q91W90	E9PXX7;Q91W90	Thioredoxin domain-containing protein 5	Txndc5
	1.10498	0.892632	0.646811	-1.19548	-0.930621	-0.51832	E9PYB0	E9PYB0		Ahnak2
	0.642563	0.967862	1.09789	-0.902772	-0.902772	-0.902772	E9PYF4;F6VG99;E9PYI7;Q3UPW3	E9PYF4;F6VG99;E9PYI7		Lmo7
	-1.21508	-0.883104	-0.512435	1.18066	0.894952	0.535006	E9PYI8;Q9JMA1	E9PYI8;Q9JMA1	Ubiquitin carboxyl-terminal hydrolase;Ubiquitin carboxyl-terminal hydrolase 14	Usp14
	0.303519	1.00877	1.24098	-0.85611	-1.1462	-0.550957	E9PZ00;Q8BFQ1;K3W4L3;J3QPG5;Q61207	E9PZ00;Q8BFQ1;K3W4L3;J3QPG5;Q61207	Prosaposin	Psap
	1.01296	1.14265	0.502047	-0.752879	-1.08522	-0.819556	E9PZ16;B1B0C7;Q05793	E9PZ16;B1B0C7;Q05793	Basement membrane-specific heparan sulfate proteoglycan core protein;Endorepellin;LG3 peptide	Hspg2
	-1.26191	-0.97875	-0.302695	1.09736	0.490218	0.955778	E9PZF0;Q01768;Q5NC79	E9PZF0;Q01768	Nucleoside diphosphate kinase;Nucleoside diphosphate kinase B	Gm20390;Nme2
	-0.791574	-1.23398	-0.623326	1.05271	0.597988	0.998188	E9PZM7	E9PZM7		Scaf11
	1.32086	0.316542	0.843476	-0.62355	-1.33489	-0.522435	E9Q0Z7;E9Q265;Q8R0F3	E9Q0Z7;E9Q265;Q8R0F3	Sulfatase-modifying factor 1	Sumf1
	1.09012	0.973079	0.508455	-0.737935	-1.35299	-0.480729	E9Q1J7;Q99MN9;D3YZC1	E9Q1J7;Q99MN9	Propionyl-CoA carboxylase beta chain, mitochondrial	Pccb
	0.283499	0.943885	1.20347	-0.18096	-1.03374	-1.21615	E9Q1S3;Q01405	E9Q1S3;Q01405	Protein transport protein Sec23A	Sec23a
	1.064	0.954652	0.700894	-0.906514	-0.906514	-0.906514	E9Q238;E9Q944	E9Q238;E9Q944		Kank1
	-1.11321	-1.19647	-0.258748	1.05391	0.708987	0.805536	E9Q2H1;Q80TP3	E9Q2H1;Q80TP3	E3 ubiquitin-protein ligase UBR5	Ubr5
	-1.03832	-0.933063	-0.661357	0.673073	1.32676	0.632904	E9Q2X6;Q8CG47;Q3U763	E9Q2X6;Q8CG47	Structural maintenance of chromosomes protein;Structural maintenance of chromosomes protein 4	Smc4
	-0.90501	-0.90501	-0.90501	1.09422	0.936979	0.683825	E9Q392;Q9QXK2;D3Z734;D3Z733;F6ZKR0	E9Q392;Q9QXK2;D3Z734;D3Z733	E3 ubiquitin-protein ligase RAD18	Rad18
	0.805901	1.22753	0.589333	-0.584249	-1.21581	-0.822704	E9Q3E2;Q8CC35	E9Q3E2;Q8CC35	Synaptopodin	Synpo
	0.973899	0.768984	0.945594	-1.1739	-0.614068	-0.900509	F7A6H4;E9Q555;Q3U0U2;E9PX34	F7A6H4;E9Q555	E3 ubiquitin-protein ligase RNF213	Rnf213
	0.695468	1.32658	0.34838	-1.29765	-0.102892	-0.969879	E9QNH6;E9Q580;Q7TQD7;P46735-2;P46735;D3YV80;O88329	E9QNH6;E9Q580;Q7TQD7;P46735-2;P46735	Unconventional myosin-Ib	Myo1b
	-0.300558	-0.957494	-1.22647	0.393573	1.31724	0.773701	E9Q5C9	E9Q5C9		Nolc1
	-0.631564	-0.829875	-1.02809	1.46727	0.811191	0.211076	E9Q5G3	E9Q5G3	Kinesin-like protein KIF23	Kif23
	0.940343	0.764923	1.02377	-0.909678	-0.909678	-0.909678	E9Q6C2;Q8CG14;Q8CFG8;E0CZE7	E9Q6C2;Q8CG14	Complement C1s-A subcomponent;Complement C1s-A subcomponent heavy chain;Complement C1s-A subcomponent light chain	C1s1;C1sa
	0.884615	1.14934	0.639566	-0.985116	-1.05825	-0.630158	E9Q6R7	E9Q6R7		Utrn
	1.18418	0.633824	0.858657	-0.713636	-1.08797	-0.875055	E9Q718;Q9R0B9	E9Q718;Q9R0B9	Procollagen-lysine,2-oxoglutarate 5-dioxygenase 2	Plod2
	0.845242	0.754797	1.11883	-0.906288	-0.906288	-0.906288	E9Q7L0	E9Q7L0		Ogdhl
	0.934546	0.629171	1.08894	-1.04849	-1.08401	-0.520163	E9Q7W0;P31266-2;P31266	E9Q7W0;P31266-2;P31266	Recombining binding protein suppressor of hairless	Rbpj
	-1.15487	-0.444981	-0.963258	1.11916	0.371686	1.07226	E9Q852;E9Q9C3;Q9QZQ1-2;Q9QZQ1;E9PYX7;F7C3I9;D3YUD2;D3Z7L2	E9Q852;E9Q9C3;Q9QZQ1-2;Q9QZQ1;E9PYX7	Afadin	Mllt4
	-1.02472	-1.02472	-0.365853	0.418436	0.451985	1.54488	E9Q8N5;Q08EB6;F7DCH5;Q8BRT1;Q8BRT1-5;Q8BRT1-6	E9Q8N5;Q08EB6;F7DCH5;Q8BRT1	CLIP-associating protein 2	Clasp2
	-0.141043	-1.10377	-1.20177	0.480416	1.26043	0.705731	E9Q9C0;Q8K4G5-2;E9Q9C7;E9Q9C4;E9Q9C1;E9Q9C2;E9QK41;Q8K4G5-4;Q8K4G5;E9Q9D1;E9Q9D2;E9Q030;Q8K4G5-3;E9Q9Q7;Q8K4G5-5;F6YHE5	E9Q9C0;Q8K4G5-2;E9Q9C7;E9Q9C4;E9Q9C1;E9Q9C2;E9QK41;Q8K4G5-4;Q8K4G5;E9Q9D1;E9Q9D2;E9Q030;Q8K4G5-3;E9Q9Q7	Actin-binding LIM protein 1	Ablim1
	-1.2248	-0.865899	-0.557369	0.63605	1.0794	0.932609	E9QAE3	E9QAE3		Btaf1
	-0.556781	-0.630143	-1.35835	1.11775	0.41416	1.01337	E9QAS4;E9QAS5;Q6PDQ2;F6WR45;E9PYU4;E9PYL1;F6V4V3	E9QAS4;E9QAS5;Q6PDQ2	Chromodomain-helicase-DNA-binding protein 4	Chd4
	-0.646359	-1.03524	-0.996865	0.846753	1.16301	0.668706	E9QAT0;Q6AXB7;P35922-3;P35922-2;P35922;E9QAS8;P35922-5;P35922-4;P35922-6	E9QAT0;Q6AXB7;P35922-3;P35922-2;P35922;E9QAS8;P35922-5;P35922-4;P35922-6	Fragile X mental retardation protein 1 homolog	Fmr1
	-1.30321	-0.644767	-0.668742	1.19017	0.664952	0.761593	E9QB02;Q68FL6;F6W0G8	E9QB02;Q68FL6	Methionine--tRNA ligase, cytoplasmic	Mars
	-0.515508	-0.895254	-1.20962	0.591785	0.838531	1.19006	E9QK89;Q5PSV9;G3UX64	E9QK89;Q5PSV9	Mediator of DNA damage checkpoint protein 1	Mdc1
	0.882202	0.333749	1.36725	-0.767095	-0.866785	-0.94932	E9QKL6;D3Z2E7;E9Q3L4	E9QKL6		Ifi204
	0.87344	1.06214	0.79253	-0.90937	-0.90937	-0.90937	E9QKR1;J3QNM3;E9QKQ9;E9QLZ9;Q03173-6;Q03173-3;Q03173-4;Q03173-5;Q03173;Q03173-2;P70429-2;P70429	E9QKR1;J3QNM3;E9QKQ9;E9QLZ9;Q03173-6;Q03173-3;Q03173-4;Q03173-5;Q03173	Protein enabled homolog	Enah
	-1.15057	-0.878126	-0.669425	0.932324	0.763127	1.00267	E9QL31;P98078-2;P98078;E9PX84;Q3TRE6;P98078-3;F6TQN9;Q9DCE6;E0CXT5;E0CZ53;E0CYJ2	E9QL31;P98078-2;P98078;E9PX84;Q3TRE6;P98078-3;F6TQN9	Disabled homolog 2	Dab2
	1.27466	0.403854	0.940624	-0.711841	-0.983182	-0.924119	E9QMH7;Q9DBZ1	E9QMH7;Q9DBZ1	Inhibitor of nuclear factor kappa-B kinase-interacting protein	Ikbip
	1.28095	0.954753	0.383949	-0.797153	-0.866553	-0.955945	E9QN70;P02469;E9PYT5	E9QN70;P02469	Laminin subunit beta-1	Lamb1
	-1.15436	0.0294856	-1.2698	1.10532	0.669623	0.619726	F8WJB0;E9QNV2;Q80YQ2;Q80YQ2-2;H3BK33;H3BJ66;H3BLE0;Q80YQ2-3	F8WJB0;E9QNV2;Q80YQ2;Q80YQ2-2;H3BK33	Mediator of RNA polymerase II transcription subunit 23	Med23
	0.849776	0.376171	1.31153	-0.586784	-1.26632	-0.684373	E9QP99	E9QP99		Golga3
	-1.02392	-0.873633	-0.817072	1.10329	0.857114	0.754228	E9QPB3;P59328-3;P59328;P59328-2	E9QPB3;P59328-3;P59328	WD repeat and HMG-box DNA-binding protein 1	Wdhd1
	0.664106	1.38708	0.514417	-0.58987	-0.799927	-1.17581	G5E8R3;E9QPD7;Q05920	G5E8R3;E9QPD7;Q05920	Pyruvate carboxylase;Pyruvate carboxylase, mitochondrial	Pcx;Pc
	-0.459564	-0.987751	-1.19819	0.974925	0.961012	0.709563	E9QQ10;Q70FJ1-3;Q70FJ1-2;Q70FJ1	E9QQ10;Q70FJ1-3;Q70FJ1-2;Q70FJ1	A-kinase anchor protein 9	Akap9
	-1.27572	-0.611187	-0.536734	0.33582	1.50141	0.586412	F6RPJ9;Q9JHR7	F6RPJ9;Q9JHR7	Insulin-degrading enzyme	Ide
	-1.17091	-1.17091	-0.0598537	1.2703	0.5844	0.546969	F6S1R2;Q8N9S3-2;Q8N9S3-3;Q8N9S3;A2AF81	F6S1R2;Q8N9S3-2;Q8N9S3-3;Q8N9S3;A2AF81	Activator of 90 kDa heat shock protein ATPase homolog 2	Ahsa2
	1.15547	0.659691	0.78841	-0.671757	-0.584525	-1.34729	F7AA26;O54931-4;G3X9P1;A2API9	F7AA26;O54931-4	A-kinase anchor protein 2	Pakap;Akap2
	-0.886139	-0.886139	-0.886139	0.496793	0.905934	1.25569	F7BE84;A6H6J9	F7BE84		Ankrd50
	0.148771	1.43614	0.780358	-0.392407	-0.665225	-1.30764	F7BGR7;Q8C7Q4;B0LM42;J3QPA9;F6TBN8;Q5CZX8;S4R1A6;Q8C7Q4-2	F7BGR7;Q8C7Q4;B0LM42;J3QPA9;F6TBN8	RNA-binding protein 4	Gm21992;Rbm4
	0.933799	0.889455	0.82648	-0.428688	-1.06854	-1.15251	F7DBB3;Q3URZ6	F7DBB3		Ahnak2
	0.153714	1.36713	0.87037	-0.392931	-1.31444	-0.683841	F8VPU2;E9Q805	F8VPU2	FERM, RhoGEF and pleckstrin domain-containing protein 1	Farp1
	-1.14426	-0.0719104	-1.14426	0.233839	1.23695	0.889632	F8VPV0;P48725;P48725-3;P48725-2	F8VPV0;P48725;P48725-3;P48725-2	Pericentrin	Pcnt
	1.11509	0.934446	0.640582	-0.711967	-0.919737	-1.05841	F8VQ06;Q61810;Q61810-2	F8VQ06;Q61810;Q61810-2	Latent-transforming growth factor beta-binding protein 3	Ltbp3
	0.702697	0.722204	1.25864	-0.894514	-0.894514	-0.894514	F8VQ95;Q6Y685;Q6Y685-2	F8VQ95;Q6Y685;Q6Y685-2	Transforming acidic coiled-coil-containing protein 1	Tacc1
	0.813929	1.13597	0.751715	-0.856846	-1.07443	-0.770346	F8VQJ3;P02468;F6SFQ3;F6TLW1;A2ATM9;Q9R0B6	F8VQJ3;P02468	Laminin subunit gamma-1	Lamc1
	0.791198	1.01145	0.928793	-0.937899	-0.885263	-0.908279	F8WH23;Q61581;E9Q5D9	F8WH23;Q61581;E9Q5D9	Insulin-like growth factor-binding protein 7	Igfbp7
	-1.30153	-0.485474	-0.669528	0.405834	1.44648	0.604216	F8WHU9;Q62384;F8WIG4	F8WHU9;Q62384;F8WIG4	Zinc finger protein ZPR1	Zpr1
	-0.906982	-0.906982	-0.906982	0.699972	1.01352	1.00746	F8WIG5;Q9Z207	F8WIG5;Q9Z207	Protein diaphanous homolog 3	Diap3;Diaph3
	1.28912	0.67682	0.57296	-0.589742	-1.3647	-0.584461	F8WIT2	F8WIT2	Annexin	Anxa6
	-1.20499	-0.989903	-0.453962	0.809408	1.00658	0.832864	F8WIV2;Q60854;K7E6F1;E9Q108;E9Q0P9;E9Q3Y1;E9Q6X2;E9PYY0;E9PZQ9;E9Q4R2;Q3UWK8	F8WIV2;Q60854;K7E6F1;E9Q108;E9Q0P9	Serpin B6	Serpinb6a;Serpinb6
	-1.66331	-0.345937	-0.379125	0.582516	0.91068	0.895174	G3UVU9;Q9ERI5-2;Q9ERI5;F6VRF7;F6VMC4	G3UVU9;Q9ERI5-2;Q9ERI5;F6VRF7;F6VMC4	Bifunctional arginine demethylase and lysyl-hydroxylase JMJD6	Jmjd6
	0.457327	0.934955	1.01495	-0.0395951	-0.981138	-1.3865	G3UVV4;P17710-3;P17710-4;P17710;P17710-2;D3YYR4;D3Z365;D3Z105	G3UVV4;P17710-3;P17710-4;P17710;P17710-2	Hexokinase;Hexokinase-1	Hk1
	0.383185	1.21683	0.952038	-1.25636	-0.803217	-0.492479	G3UWG1;P62897;CON__P62894;P00015	G3UWG1;P62897	Cytochrome c, somatic	Gm10108;Cycs
	-1.15521	-0.233271	-1.15521	0.946596	1.02784	0.569259	G3UXB4;Q3U308;D3Z2M0	G3UXB4;Q3U308	Cytoplasmic tRNA 2-thiolation protein 2	Ctu2
	0.251327	0.943214	1.35973	-0.788624	-0.788885	-0.976759	G3UXZ5;P97371;G3UXY0;G3X9K9;G3UWN9;G3UXR1	G3UXZ5;P97371;G3UXY0;G3X9K9;G3UWN9	Proteasome activator complex subunit 1	Psme1
	0.646307	1.04976	1.01503	-0.903698	-0.903698	-0.903698	G3UZ44;P63013-2;P63013;Q9CY80;A2APZ7;Q06348;H3BJ62;F6UTR6;A2AG22;A2AIK5;O88933;Q8BYH0-2;Q8BYH0;Q62066;O35690;P70390-2;O09113;Q8C8B0;P70390;O35602;O70137;O35137;O08934;O35085	G3UZ44;P63013-2;P63013	Paired mesoderm homeobox protein 1	Prrx1
	-0.560513	-0.999298	-0.865352	0.19415	0.66164	1.56937	G3UZF0;Q91W36;E9Q8W9;D6RG67	G3UZF0;Q91W36;E9Q8W9	Ubiquitin carboxyl-terminal hydrolase;Ubiquitin carboxyl-terminal hydrolase 3	Usp3
	1.10359	0.783981	0.809675	-0.684395	-1.10051	-0.91234	G3X8T3;P16675;A2A5J9;A2A5J8;A2A5J6	G3X8T3;P16675	Carboxypeptidase;Lysosomal protective protein;Lysosomal protective protein 32 kDa chain;Lysosomal protective protein 20 kDa chain	Ctsa
	-0.994721	-0.791822	-0.729969	0.292958	1.49438	0.729174	G3X8Y3;Q80UM3	G3X8Y3;Q80UM3	N-alpha-acetyltransferase 15, NatA auxiliary subunit	Naa15
	-0.585052	-0.66176	-1.23615	1.26977	1.02102	0.192169	G3X928;Q6NZC7	G3X928;Q6NZC7	SEC23-interacting protein	Sec23ip
	-1.45052	-0.42206	-0.625031	1.15412	0.456458	0.887037	G3X934;Q3TWF6	G3X934;Q3TWF6	WD repeat-containing protein 70	Wdr70
	1.21723	0.498679	0.931608	-1.09096	-0.787026	-0.769532	G3X956;Q920B9	G3X956;Q920B9	FACT complex subunit SPT16	Supt16;Supt16h
	-1.0175	-0.805554	-0.756539	0.922844	1.33797	0.318782	G3X961;G3UZ63;Q921I2;G3UZG5;G3UZF2	G3X961;G3UZ63;Q921I2;G3UZG5	Kelch domain-containing protein 4	Klhdc4
	-0.817823	-0.340871	-1.20842	0.709507	0.166435	1.49117	G3X963;Q8CDM1;Q8CDM1-2	G3X963;Q8CDM1	ATPase family AAA domain-containing protein 2	Atad2
	-1.3907	-0.770753	-0.351542	1.01295	0.436048	1.064	G3X972	G3X972		Sec24c
	1.19304	1.04012	0.266228	-1.24684	-0.420273	-0.832281	G3X9U9;Q9CQ92;D3YZ32	G3X9U9;Q9CQ92	Mitochondrial fission 1 protein	Fis1
	-0.790952	-1.06707	-0.8456	0.977905	0.668714	1.057	G3XA17;F7CBP1;F6TW20;F7DAB1;F7CHS2;F6UU81	G3XA17;F7CBP1		Eif4g2
	1.6157	0.402317	0.439254	-0.930107	-0.721652	-0.805507	G5E897	G5E897		Kdelc2
	1.16418	0.623443	0.894635	-0.93516	-1.03927	-0.707824	G5E898;Q9R269;REV__B1AXI9;REV__Q62036;REV__J3QMP9;REV__Q69ZW3-2;REV__Q69ZW3;B8JJE0;Q8VHN7	G5E898;Q9R269	Periplakin	Ppl
	1.0777	0.920607	0.697099	-1.10581	-0.891959	-0.69763	G5E899;P22777	G5E899;P22777	Plasminogen activator inhibitor 1	Serpine1
	-0.605943	-1.23584	-0.744796	0.437904	1.23345	0.91523	G5E8V8;Q9JJT9;F6RPD4	G5E8V8;Q9JJT9;F6RPD4	Phosphorylated adapter RNA export protein	Phax
	0.937296	1.37579	0.102026	-1.14979	-0.413875	-0.851441	G5E8V9	G5E8V9		Arfip1
	0.520946	0.533273	1.35044	-0.763293	-1.40843	-0.232942	H3BJP2;H3BLJ9;H3BJL6;H3BKH6;Q9R0P3;H3BK43;H3BJC6;H3BL99	H3BJP2;H3BLJ9;H3BJL6;H3BKH6;Q9R0P3;H3BK43	S-formylglutathione hydrolase	Esd
	0.997109	1.04706	0.671572	-0.905248	-0.905248	-0.905248	H3BJP9;H3BLL2;Q811I0;H3BK16;H3BLD0;H3BKR0	H3BJP9;H3BLL2;Q811I0;H3BK16;H3BLD0	ATP synthase mitochondrial F1 complex assembly factor 1	Atpaf1
	0.639625	1.24301	0.657835	-1.22584	-1.0082	-0.306432	H3BKF6;P53564-3;P53564;H3BJQ9;E9QKE9;H3BLS0;P53564-2;H3BK24;P53564-4;H3BL09;E9PWB4;P53564-5;H3BJL7;P70298	H3BKF6;P53564-3;P53564;H3BJQ9;E9QKE9;H3BLS0;P53564-2;H3BK24;P53564-4	Homeobox protein cut-like 1;Homeobox protein cut-like	Cux1
	-0.750961	-1.12024	-0.601001	0.115399	1.05726	1.29954	H3BL05;H3BLD9;Q8C1M2	H3BL05;H3BLD9;Q8C1M2	Zinc finger protein 428	Zfp428;Znf428
	-0.419267	-1.0498	-0.943405	1.44687	0.113683	0.851915	H3BL37;O08784;H3BIX0;Q05CS0;H3BK88	H3BL37;O08784;H3BIX0;Q05CS0	Treacle protein	Tcof1
	-1.25485	-0.661073	-0.692516	0.513677	0.887857	1.2069	S4R1L5;H9KUX8;S4R2P8;O88738-3;O88738-2;O88738;J3QP64;S4R268;S4R1R8;S4R2N7;REV__Q5NCS9	S4R1L5;H9KUX8;S4R2P8;O88738-3;O88738-2;O88738	Baculoviral IAP repeat-containing protein 6	Birc6
	1.15573	1.10538	0.369177	-0.876762	-0.876762	-0.876762	H9KV05;Q99JN2;Q99JN2-2;D3YZH5;D3Z2R6;D3Z7N9	H9KV05;Q99JN2;Q99JN2-2	Kelch-like protein 22	Klhl22
	-1.02806	-0.406841	-1.10452	1.30857	0.824898	0.405957	J3KMM1;Q3UJD6-2;Q3UJD6;E9Q9M5	J3KMM1;Q3UJD6-2;Q3UJD6;E9Q9M5	Ubiquitin carboxyl-terminal hydrolase;Ubiquitin carboxyl-terminal hydrolase 19	Usp19
	1.12689	0.641167	0.819062	-0.563026	-1.388	-0.6361	J3QMM7;K3W4M4;Q9CZ42-3;Q9CZ42;Q9CZ42-2;J3QN06;J3QPU6	J3QMM7;K3W4M4;Q9CZ42-3;Q9CZ42;Q9CZ42-2;J3QN06	ATP-dependent (S)-NAD(P)H-hydrate dehydratase	Carkd
	-1.39049	-0.752225	-0.397597	0.523993	1.14095	0.875373	Q6ZQ58;J3QNB1;Q6ZQ58-2;Q9D423	Q6ZQ58;J3QNB1	La-related protein 1	Larp1
	-0.908763	-0.908763	-0.908763	1.05377	0.754536	0.917984	K4DI61;Q9D8M7-2;Q9D8M7;E9Q5L7	K4DI61;Q9D8M7-2;Q9D8M7;E9Q5L7	PHD finger protein 10	Phf10
	-0.384366	-0.662996	-1.37496	1.39605	0.665779	0.360492	L7N202;P12970;D3YXT4;F6ZVW4;F6VBB8;F6SSI5	L7N202;P12970;D3YXT4;F6ZVW4	60S ribosomal protein L7a	Rpl7a
	1.19229	0.682859	0.824719	-0.911075	-0.862437	-0.926355	M0QWP1;A2ASQ1-3;A2ASQ1-2;A2ASQ1	M0QWP1;A2ASQ1-3;A2ASQ1-2;A2ASQ1	Agrin;Agrin N-terminal 110 kDa subunit;Agrin C-terminal 110 kDa subunit;Agrin C-terminal 90 kDa fragment;Agrin C-terminal 22 kDa fragment	Agrn
	0.972454	0.895519	0.86906	-0.912344	-0.912344	-0.912344	O08599;O08599-2	O08599;O08599-2	Syntaxin-binding protein 1	Stxbp1
	1.36324	0.515073	0.753405	-0.87724	-0.87724	-0.87724	O08600	O08600	Endonuclease G, mitochondrial	Endog
	-0.808036	-0.880983	-0.984863	0.520231	1.15182	1.00183	Q3UI33;O08663;Q3TMN1;M0QW48;M0QWM9;M0QW69;M0QWX0	Q3UI33;O08663;Q3TMN1	Methionine aminopeptidase 2	Metap2
	1.41558	0.613996	0.486356	-1.19651	-0.459032	-0.860389	O08749	O08749	Dihydrolipoyl dehydrogenase, mitochondrial	Dld
	1.09264	0.858888	0.737625	-1.09859	-0.957343	-0.633216	O08795;O08795-2	O08795;O08795-2	Glucosidase 2 subunit beta	Prkcsh
	0.429346	0.543981	1.46745	-0.552568	-1.31715	-0.571069	O08807;B1AZS9	O08807;B1AZS9	Peroxiredoxin-4	Prdx4
	-0.927519	-1.026	-0.418272	0.763388	1.52387	0.0845302	O08856	O08856	RNA polymerase II elongation factor ELL	Ell
	-1.07407	-0.862539	-0.740346	1.13976	0.96062	0.576576	O08915;D3YW40	O08915;D3YW40	AH receptor-interacting protein	Aip
	0.199697	1.12847	1.09848	-1.39411	-0.474953	-0.557586	O09061	O09061	Proteasome subunit beta type-1	Psmb1
	0.881744	0.859404	0.935618	-1.08383	-0.5091	-1.08383	O09159	O09159	Lysosomal alpha-mannosidase	Man2b1
	0.465573	0.83034	1.07975	-1.50791	-0.806438	-0.0613142	O35239	O35239	Tyrosine-protein phosphatase non-receptor type 9	Ptpn9
	0.953986	1.10896	0.417213	-1.15221	-1.15221	-0.175735	O35405	O35405	Phospholipase D3	Pld3
	-0.959816	-1.17311	-0.314929	0.675289	0.349442	1.42312	O35593	O35593	26S proteasome non-ATPase regulatory subunit 14	Psmd14
	-0.910702	-0.910702	-0.910702	0.893892	1.02707	0.811142	O35621;Q91W01;D6RG76	O35621;Q91W01	Phosphomannomutase 1;Phosphomannomutase	Pmm1
	1.26846	0.80614	0.598881	-0.891159	-0.891159	-0.891159	O35657	O35657	Sialidase-1	Neu1
	-1.22216	-0.943686	-0.375847	1.04069	0.386514	1.11449	O35685	O35685	Nuclear migration protein nudC	Nudc
	-0.72453	-0.836866	-0.932973	0.381721	0.543039	1.56961	O35857;F7C189	O35857	Mitochondrial import inner membrane translocase subunit TIM44	Timm44
	0.916529	0.509423	1.17137	-0.573549	-1.28719	-0.73658	O35887;G3UWV3;G3UWR0;G3UY49	O35887;G3UWV3;G3UWR0	Calumenin	Calu
	0.916734	0.91135	0.910522	-0.912869	-0.912869	-0.912869	O35972	O35972	39S ribosomal protein L23, mitochondrial	Mrpl23
	0.969412	1.01984	0.675242	-1.00361	-0.532367	-1.12853	O54724	O54724	Polymerase I and transcript release factor	Ptrf
	-0.726688	-0.870886	-1.06416	0.632925	1.26181	0.766992	O54825	O54825	Bystin	Bysl
	-1.11424	-0.886681	-0.65384	0.676646	1.24444	0.733672	O54946;O54946-2;G3X8S5;F6YRQ2;Q9QYI8;Q9QYI5-2;Q9QYI5	O54946;O54946-2;G3X8S5	DnaJ homolog subfamily B member 6	Dnajb6
	1.07408	0.784158	0.864739	-0.988305	-0.901864	-0.832807	O54998;H3BJI5	O54998	Peptidyl-prolyl cis-trans isomerase FKBP7	Fkbp7
	0.686401	0.847886	1.1708	-0.901696	-0.901696	-0.901696	O55091	O55091	Protein IMPACT	Impact
	-0.433167	-1.39425	-0.607276	0.729082	1.35952	0.346096	O55201;O55201-2	O55201;O55201-2	Transcription elongation factor SPT5	Supt5h
	-0.658876	-0.867906	-1.02482	1.1431	0.222706	1.18579	O70194	O70194	Eukaryotic translation initiation factor 3 subunit D	Eif3d
	-1.35483	-0.94301	-0.202512	0.516986	0.987954	0.995409	O70318	O70318	Band 4.1-like protein 2	Epb41l2
	1.02178	0.712999	0.981081	-0.957436	-0.98501	-0.773409	O70433	O70433	Four and a half LIM domains protein 2	Fhl2
	0.666709	0.532934	1.38918	-0.983176	-0.59546	-1.01018	O70475;D3Z3F7;D3YXP9;F6ZQT4	O70475;D3Z3F7	UDP-glucose 6-dehydrogenase	Ugdh
	-0.535624	-1.07574	-0.861216	1.39759	0.161236	0.913755	O70551;F8WGJ7	O70551	SRSF protein kinase 1	Srpk1
	-1.08808	-0.599081	-0.754554	0.593622	1.56736	0.280733	O70591;F8WJ30	O70591	Prefoldin subunit 2	Pfdn2
	1.09309	1.0265	0.262449	-0.549224	-1.50856	-0.324259	O88207;A3KGE7;Q3UUU1	O88207	Collagen alpha-1(V) chain	Col5a1
	-0.877267	-0.974102	-0.849865	1.18583	0.708501	0.806904	O88271	O88271	Craniofacial development protein 1	Cfdp1
	1.34635	0.687557	0.403103	-0.255527	-1.32244	-0.859047	O88291;D3YXQ7;O88291-2;D6RG92;O88291-3	O88291;D3YXQ7	DBIRD complex subunit ZNF326	Znf326;Zfp326
	1.12702	0.659314	0.922008	-0.90278	-0.90278	-0.90278	O88322	O88322	Nidogen-2	Nid2
	0.161565	0.907602	1.43382	-0.834858	-0.779325	-0.888805	O88325	O88325		Naglu
	1.35427	0.522497	0.759333	-0.878702	-0.878702	-0.878702	O88441	O88441	Metaxin-2	Mtx2
	1.20797	0.902494	0.567869	-0.969197	-0.898854	-0.810282	O88531;B1B0P8;B1B0P9	O88531	Palmitoyl-protein thioesterase 1	Ppt1
	0.227038	1.22377	1.08522	-0.86784	-1.08761	-0.580584	O88653	O88653	Ragulator complex protein LAMTOR3	Lamtor3
	-0.232923	-0.735062	-1.46583	0.377511	1.02349	1.03282	O88665	O88665	Bromodomain-containing protein 7	Brd7
	0.841825	1.11605	0.761766	-0.906546	-0.906546	-0.906546	O89017	O89017	Legumain	Lgmn
	-1.51534	-0.201708	-0.768718	0.779735	0.919694	0.786333	P00375	P00375	Dihydrofolate reductase	Dhfr
	0.959218	1.01019	0.759576	-0.909662	-0.909662	-0.909662	P01027;H3BL60;P01027-2;H3BKW9	P01027	Complement C3;Complement C3 beta chain;C3-beta-c;Complement C3 alpha chain;C3a anaphylatoxin;Acylation stimulating protein;Complement C3b alpha chain;Complement C3c alpha chain fragment 1;Complement C3dg fragment;Complement C3g fragment;Complement C3d fragment;Complement C3f fragment;Complement C3c alpha chain fragment 2	C3
	-0.868679	-0.811327	-0.771791	1.60672	0.585096	0.259979	P03958	P03958	Adenosine deaminase	Ada
	-1.22574	0.0874546	-1.22574	0.500014	0.923246	0.940774	P04184	P04184	Thymidine kinase, cytosolic	Tk1
	-1.062	-0.925901	-0.707763	0.845994	1.13409	0.715583	P05064;A6ZI44;D3YWI1;Q9CPQ9;A6ZI46;D3Z510;D3YV98;A6ZI47;P05063;Q91Y97	P05064;A6ZI44;D3YWI1;Q9CPQ9;A6ZI46	Fructose-bisphosphate aldolase A;Fructose-bisphosphate aldolase	Aldoa;Aldoart1
	1.45908	0.746668	0.337969	-0.682593	-0.958213	-0.902911	P05202	P05202	Aspartate aminotransferase, mitochondrial	Got2
	1.56459	0.360435	0.572411	-0.897972	-0.732722	-0.866745	P06797;Q9JI81	P06797	Cathepsin L1;Cathepsin L1 heavy chain;Cathepsin L1 light chain	Ctsl
	1.48304	0.79397	0.229843	-0.926918	-0.861057	-0.718876	Q5NCU4;P07214;Q5NCU3	Q5NCU4;P07214	SPARC	Sparc
	0.699216	1.13829	0.850195	-0.887948	-1.1055	-0.694255	P07356;B0V2N7;B0V2N8;B0V2N5;REV__F6WNG1;REV__Q8BND4	P07356;B0V2N7;B0V2N8;B0V2N5	Annexin A2;Annexin	Anxa2
	-0.863772	-0.599327	-0.974638	0.2567	0.590305	1.59073	P07607;D6RCW9	P07607	Thymidylate synthase	Tyms
	-0.973998	-0.968693	-0.742097	0.814702	1.20881	0.661272	P07742	P07742	Ribonucleoside-diphosphate reductase large subunit	Rrm1
	-1.24801	-0.932945	-0.463344	0.998244	0.87853	0.767524	P07901;B7ZC50;A2A6A2;B7ZC49;REV__Q8BL66	P07901	Heat shock protein HSP 90-alpha	Hsp90aa1
	1.35814	0.658031	0.592522	-0.847712	-1.10656	-0.654423	P08003	P08003	Protein disulfide-isomerase A4	Pdia4
	-0.879365	-0.796464	-0.767946	0.19699	0.654462	1.59232	P08030	P08030	Adenine phosphoribosyltransferase	Aprt
	1.01373	0.698415	0.994367	-0.730245	-1.05787	-0.918394	P08113;F7C312	P08113;F7C312	Endoplasmin	Hsp90b1
	1.30293	0.849874	0.394641	-0.467615	-1.18623	-0.893606	P08121	P08121	Collagen alpha-1(III) chain	Col3a1
	-1.30459	-0.904156	-0.258338	0.41569	0.764088	1.28731	P08228	P08228	Superoxide dismutase [Cu-Zn]	Sod1
	1.33742	0.586997	0.635422	-0.508754	-1.24993	-0.801155	P08249	P08249	Malate dehydrogenase, mitochondrial	Mdh2
	-0.614479	-0.557535	-1.28643	0.837923	0.243899	1.37662	P08775	P08775	DNA-directed RNA polymerase II subunit RPB1	Polr2a
	1.08083	0.738778	0.884139	-0.739074	-1.10092	-0.863746	P09103;E9Q8G8	P09103	Protein disulfide-isomerase	P4hb
	0.823642	1.23142	0.609781	-0.767212	-0.800053	-1.09758	P09671	P09671	Superoxide dismutase [Mn], mitochondrial	Sod2
	-0.908911	-0.908911	-0.908911	0.869159	1.07181	0.78576	P0C7N9;D3Z016	P0C7N9;D3Z016	Proteasome assembly chaperone 4	Psmg4
	0.820039	1.01047	0.894177	-0.838772	-1.05486	-0.831057	P10404	P10404	MLV-related proviral Env polyprotein;Surface protein;Transmembrane protein
	1.15166	0.663888	0.888513	-0.953939	-0.906908	-0.84321	P10493	P10493	Nidogen-1	Nid1
	0.797355	0.982629	0.952899	-0.889211	-0.907905	-0.935767	P10605	P10605	Cathepsin B;Cathepsin B light chain;Cathepsin B heavy chain	Ctsb
	1.22545	0.512572	0.926725	-0.965367	-0.82936	-0.870024	P10630;P10630-2;Q8BTU6;E9Q561	P10630;P10630-2;Q8BTU6;E9Q561	Eukaryotic initiation factor 4A-II;Eukaryotic initiation factor 4A-II, N-terminally processed	Eif4a2
	-1.05049	-1.11432	-0.317332	0.348067	0.787979	1.3461	P10711;E9PYD5;P10711-2;B7ZCS4;F6XMY4;Q9QVN7	P10711;E9PYD5;P10711-2	Transcription elongation factor A protein 1	Tcea1
	1.25533	0.985216	0.361335	-0.658146	-0.991001	-0.952732	P11087;P11087-2;CON__Q862S4	P11087;P11087-2	Collagen alpha-1(I) chain	Col1a1
	-0.971511	-0.989551	-0.723052	1.15476	0.924709	0.60465	P11157;D3Z0D8;F6RUC3;D3Z2A4;Q6PEE3	P11157	Ribonucleoside-diphosphate reductase subunit M2	Rrm2
	0.248025	1.2282	1.09483	-0.751601	-0.984732	-0.834721	P11276	P11276	Fibronectin;Anastellin	Fn1
	1.10689	0.601279	0.932152	-0.593918	-1.24425	-0.80215	P11370	P11370	Retrovirus-related Env polyprotein from Fv-4 locus	Fv4
	-1.02863	-0.81126	-0.813633	0.624483	1.30888	0.72016	P11440;D3Z2T9;Q80YP0	P11440;D3Z2T9	Cyclin-dependent kinase 1	Cdk1
	-1.04305	-0.834981	-0.704857	0.319191	1.29617	0.967527	P11499;E9Q3D6;E9PX27;D3Z1R1;E9Q0C3	P11499	Heat shock protein HSP 90-beta	Hsp90ab1
	-0.436883	-1.11502	-1.03713	1.12313	1.01078	0.455128	P11679	P11679	Keratin, type II cytoskeletal 8	Krt8
	-0.779533	-1.19533	-0.59342	0.387366	1.2943	0.886622	P11983;P11983-2;F2Z483	P11983;P11983-2	T-complex protein 1 subunit alpha	Tcp1
	1.1631	0.755828	0.77029	-0.769281	-1.1144	-0.805534	P12265;Q99KJ6;D3YY48	P12265	Beta-glucuronidase	Gusb
	0.979056	0.707889	1.01137	-1.13935	-0.825162	-0.733801	P13020-2;P13020;A6PWS5	P13020-2;P13020	Gelsolin	Gsn
	-1.08427	-0.746137	-0.80158	0.916978	0.46151	1.2535	P13864;P13864-2	P13864;P13864-2	DNA (cytosine-5)-methyltransferase 1	Dnmt1
	-0.837303	-0.71302	-1.03981	0.528935	1.42129	0.639912	P14576;E9PXC0;P14576-2	P14576;E9PXC0	Signal recognition particle 54 kDa protein	Srp54;Srp54c
	0.595923	0.986792	1.09061	-0.994287	-1.04384	-0.635199	P14602-2;P14602;P14602-3;D3YZ06	P14602-2;P14602;P14602-3;D3YZ06	Heat shock protein beta-1	Hspb1
	-0.979849	-0.843813	-0.860052	0.682624	1.24552	0.75557	P14873	P14873	Microtubule-associated protein 1B;MAP1B heavy chain;MAP1 light chain LC1	Map1b
	-1.1535	-0.712311	-0.792278	1.22922	0.749967	0.6789	P16045	P16045	Galectin-1	Lgals1
	0.810374	0.60999	1.2574	-0.892589	-0.892589	-0.892589	P16125;D3Z7F0	P16125;D3Z7F0	L-lactate dehydrogenase B chain;L-lactate dehydrogenase	Ldhb
	-0.937912	-0.344597	-1.25353	0.423915	0.956042	1.15608	P16254;A2AUM6	P16254;A2AUM6	Signal recognition particle 14 kDa protein;Signal recognition particle 14 kDa protein, N-terminally processed	Srp14
	-1.13595	-0.724405	-0.714673	0.572101	1.41433	0.588596	P17182;B1ARR7;B1ARR6;D3YVD3	P17182	Alpha-enolase	Eno1
	0.674757	0.714566	1.19674	-0.871908	-0.425488	-1.28866	P17439	P17439	Glucosylceramidase	Gba
	-1.05118	-0.859204	-0.748732	0.505376	1.18053	0.973207	P17742;F8VPN3	P17742	Peptidyl-prolyl cis-trans isomerase A;Peptidyl-prolyl cis-trans isomerase A, N-terminally processed	Ppia
	0.57975	0.876411	1.22029	-0.92649	-0.782456	-0.967505	P17879;Q61696	P17879;Q61696	Heat shock 70 kDa protein 1B;Heat shock 70 kDa protein 1A	Hspa1b;Hspa1a
	1.24187	0.732902	0.697766	-1.03096	-0.929137	-0.712437	P18242;F6Y6L6;F8WIR1	P18242;F6Y6L6;F8WIR1	Cathepsin D	Ctsd
	-1.05898	-1.08551	-0.49365	0.856312	1.1515	0.630329	P18654;B1AXN9;B1AXP0;B1AXN8;B1AXN5;A2CEE6;A2CEE5;E9PUP0;A2CEE7;E9QK39;Q7TPS0-2;Q7TPS0-3;Q7TPS0;B2GVN8	P18654;B1AXN9	Ribosomal protein S6 kinase alpha-3	Rps6ka3
	-0.903664	-1.16601	-0.615776	1.00446	0.947292	0.733698	P18760;F8WGL3	P18760;F8WGL3	Cofilin-1	Cfl1
	-1.01981	-0.789214	-0.917343	0.800811	0.977788	0.947762	P19096	P19096	Fatty acid synthase;[Acyl-carrier-protein] S-acetyltransferase;[Acyl-carrier-protein] S-malonyltransferase;3-oxoacyl-[acyl-carrier-protein] synthase;3-oxoacyl-[acyl-carrier-protein] reductase;3-hydroxyacyl-[acyl-carrier-protein] dehydratase;Enoyl-[acyl-carrier-protein] reductase;Oleoyl-[acyl-carrier-protein] hydrolase	Fasn
	-0.980784	-0.243336	-1.17462	0.52107	0.407421	1.47025	P19253;E9Q5A0;S4R281	P19253;E9Q5A0;S4R281	60S ribosomal protein L13a	Rpl13a
	1.32149	0.43226	0.844729	-0.66694	-1.1124	-0.819148	P19324	P19324	Serpin H1	Serpinh1
	1.28036	0.681106	0.628562	-1.21688	-0.488957	-0.88419	Q9D881;P19536	Q9D881;P19536	Cytochrome c oxidase subunit 5B, mitochondrial	Cox5b
	1.1085	0.710991	0.850074	-0.703216	-1.22328	-0.743071	P20029	P20029	78 kDa glucose-regulated protein	Hspa5
	0.911965	1.16208	0.590149	-0.734703	-1.1496	-0.779895	P20060	P20060	Beta-hexosaminidase subunit beta	Hexb
	-0.8648	-0.793461	-1.04127	0.776148	1.16929	0.754089	P20664;J3QN19	P20664;J3QN19	DNA primase small subunit;DNA primase	Prim1
	-1.09254	-1.13869	-0.30042	1.27692	0.597552	0.657184	P21107-2;D3Z2H9;D3YVR0	P21107-2;D3Z2H9		Tpm3-rs7
	1.25427	0.750869	0.354204	-1.5495	-0.470789	-0.339061	P21956-2;P21956	P21956-2;P21956	Lactadherin	Mfge8
	0.659045	0.915575	1.13226	-0.90379	-0.86294	-0.940147	P21981;G3UXE8;Q9D7I9	P21981	Protein-glutamine gamma-glutamyltransferase 2	Tgm2
	1.06393	0.946944	0.654778	-0.921346	-1.16579	-0.578517	Q544X6;P22315	Q544X6;P22315	Ferrochelatase;Ferrochelatase, mitochondrial	Fech
	-0.371946	-1.35928	-0.739358	0.287159	1.06706	1.11637	P23116	P23116	Eukaryotic translation initiation factor 3 subunit A	Eif3a
	0.718659	0.928357	1.0581	-1.05155	-0.705961	-0.947611	Q543K9;P23492;Q9D8C9	Q543K9;P23492	Purine nucleoside phosphorylase	Pnp
	0.888308	0.56623	1.21992	-0.788532	-0.911699	-0.974224	P23780;Q8VC60	P23780	Beta-galactosidase	Glb1
	0.849428	0.768612	1.03341	-0.721937	-0.620462	-1.30905	P23927	P23927	Alpha-crystallin B chain	Cryab
	0.960694	0.803614	0.964676	-1.01984	-0.856564	-0.852582	P24270;A2AL20	P24270	Catalase	Cat
	-0.947843	-0.904376	-0.76304	0.349989	1.05124	1.21403	P24288;E9Q4K3;Q8CBC8;B2KFA8;B2KFA9;B2KFA6;B2KFA7	P24288;E9Q4K3;Q8CBC8;B2KFA8	Branched-chain-amino-acid aminotransferase, cytosolic;Branched-chain-amino-acid aminotransferase	Bcat1
	0.886741	0.829275	0.98553	-1.18552	-0.765115	-0.75091	P24369	P24369	Peptidyl-prolyl cis-trans isomerase B	Ppib
	-1.05341	-0.946705	-0.672196	1.09008	0.565031	1.0172	P24547	P24547	Inosine-5-monophosphate dehydrogenase 2	Impdh2
	-0.9614	-0.923576	-0.768936	1.26171	0.883758	0.508445	P25322	P25322	G1/S-specific cyclin-D1	Ccnd1
	-1.35951	-0.54879	-0.603544	0.349223	1.19502	0.967607	P26039;A2AIM2;F6S1V7;F6SX70	P26039	Talin-1	Tln1
	0.504884	0.848688	1.29718	-0.883583	-0.883583	-0.883583	P26187	P26187	Methylated-DNA--protein-cysteine methyltransferase	Mgmt
	1.38859	0.742131	0.38234	-0.471345	-1.20581	-0.8359	P26443;F7CFA5	P26443	Glutamate dehydrogenase 1, mitochondrial	Glud1
	-0.436332	-1.07157	-0.897071	0.67291	1.53826	0.193803	P26516	P26516	26S proteasome non-ATPase regulatory subunit 7	Psmd7
	-1.39178	-0.645629	-0.369421	0.18137	1.1274	1.09806	Q8C483;P26638;A2AFS0;A2AFS1	Q8C483;P26638;A2AFS0	Serine--tRNA ligase, cytoplasmic	Sars
	-1.08735	-0.556601	-0.908204	0.411216	1.40372	0.737226	P27546-2;P27546;E9QPW8;P27546-3;F7CK47;E9PZ43;E9PWC0;P27546-4;F6XPV7;F6V4Z1;Q78TF3	P27546-2;P27546;E9QPW8;P27546-3	Microtubule-associated protein 4	Map4
	1.23472	0.634525	0.782346	-0.714296	-1.16099	-0.776312	P27773;F6Q404	P27773	Protein disulfide-isomerase A3	Pdia3
	1.11749	0.652982	0.936801	-0.901475	-0.857419	-0.948376	P28301	P28301	Protein-lysine 6-oxidase	Lox
	-1.14547	-0.419453	-0.820237	0.385613	1.58773	0.411809	P28474;Q64437	P28474	Alcohol dehydrogenase class-3	Adh5
	1.26408	0.741385	0.65767	-1.03284	-0.925222	-0.705074	P28653	P28653	Biglycan	Bgn
	0.902989	0.726804	1.09063	-0.906807	-0.906807	-0.906807	P28654	P28654	Decorin	Dcn
	-0.556002	-0.991636	-0.996414	0.72387	1.42689	0.393292	P28658	P28658	Ataxin-10	Atxn10
	1.2883	0.81531	0.550554	-1.01183	-0.819127	-0.823203	Q3U9N4;P28798;H3BJE0;H3BLC9;H3BJ90	Q3U9N4;P28798;H3BJE0	Granulins;Acrogranin;Granulin-1;Granulin-2;Granulin-3;Granulin-4;Granulin-5;Granulin-6;Granulin-7	Grn
	-0.601048	-0.705947	-1.05504	-0.0856055	1.11317	1.33447	P28867;P28867-2;Q1MX41;Q1MX43;Q1MX40;Q1MX42;B1AYX8;Q8CAV6;Q02111	P28867;P28867-2;Q1MX41;Q1MX43;Q1MX40;Q1MX42	Protein kinase C delta type;Protein kinase C delta type regulatory subunit;Protein kinase C delta type catalytic subunit;Protein kinase C	Prkcd
	1.01289	0.986979	0.721909	-0.828049	-0.946508	-0.947222	P29416	P29416	Beta-hexosaminidase subunit alpha	Hexa
	0.763557	1.13429	0.787653	-0.804312	-1.15695	-0.724232	Q3UPN1;P29533;P29533-2	Q3UPN1;P29533	Vascular cell adhesion protein 1	Vcam1
	1.50703	0.505595	0.507125	-0.705386	-1.09763	-0.716729	P29758	P29758	Ornithine aminotransferase, mitochondrial	Oat
	-0.890892	-0.355481	-1.34113	1.04157	0.800325	0.745603	P30280	P30280	G1/S-specific cyclin-D2	Ccnd2
	-1.17363	-1.13765	-0.211674	0.543354	1.10999	0.869612	P30285;E9Q9E4;E9PZX7;D3YWB0;D6RHS5;E9PVC7;O35495-3;O35495-2;O35495	P30285;E9Q9E4;E9PZX7	Cyclin-dependent kinase 4	Cdk4
	1.25054	0.374169	0.9786	-0.668837	-0.867081	-1.06739	P30412	P30412	Peptidyl-prolyl cis-trans isomerase C	Ppic
	-1.01818	-1.15863	-0.336969	1.32756	0.449269	0.736951	P30416;F6S2D5;D6RDE2;F7CAT1	P30416;F6S2D5;D6RDE2	Peptidyl-prolyl cis-trans isomerase FKBP4;Peptidyl-prolyl cis-trans isomerase FKBP4, N-terminally processed;Peptidyl-prolyl cis-trans isomerase	Fkbp4
	-0.737087	-1.06186	-0.872227	1.24073	0.660991	0.769457	P30681	P30681	High mobility group protein B2	Hmgb2
	0.930333	1.17571	0.432068	-0.53188	-1.37064	-0.635591	P30999;G3X9V2;E9Q8Z8;E9Q8Z6;D3Z2H2;D3Z7H6;E9Q8Z4;E9Q8Z9;E9Q904;E9Q905;E9Q901;E9Q986;E9Q907;D3Z2H7	P30999;G3X9V2;E9Q8Z8;E9Q8Z6;D3Z2H2;D3Z7H6;E9Q8Z4;E9Q8Z9;E9Q904;E9Q905;E9Q901;E9Q986;E9Q907;D3Z2H7	Catenin delta-1	Ctnnd1
	1.11492	0.602671	0.821515	-0.966057	-1.31014	-0.262902	P32020-2;P32020	P32020-2;P32020	Non-specific lipid-transfer protein	Scp2
	-0.277489	-0.911677	-1.32245	0.463074	0.901268	1.14728	P32067;A2AR07;F6SXM5;D6RI87	P32067	Lupus La protein homolog	Ssb
	-0.869974	-0.468032	-1.1238	0.539625	0.403164	1.51902	P32921-2;P32921	P32921-2;P32921	Tryptophan--tRNA ligase, cytoplasmic;T1-TrpRS;T2-TrpRS	Wars
	-0.975911	-1.00787	-0.730602	0.738205	0.973092	1.00308	P33174;Q3TET1;Q3UI47;B1AQZ2;E9PX57;P28741	P33174	Chromosome-associated kinesin KIF4	Kif4
	1.09732	0.939038	0.67753	-0.904628	-0.904628	-0.904628	P33434;P33434-2	P33434;P33434-2	72 kDa type IV collagenase;PEX	Mmp2
	-0.834557	-0.236891	-1.45243	0.869414	0.908933	0.745529	P34152-3;P34152-4;P34152-2;P34152;P34152-9;P34152-6;P34152-5;P34152-7;P34152-8	P34152-3;P34152-4;P34152-2;P34152;P34152-9;P34152-6;P34152-5	Focal adhesion kinase 1	Ptk2
	-0.813833	-0.782833	-0.832105	0.178164	1.60909	0.64152	P35123;Q99K46	P35123	Ubiquitin carboxyl-terminal hydrolase 4	Usp4
	1.22924	0.965924	0.249296	-0.403344	-1.37274	-0.668371	P35486	P35486	Pyruvate dehydrogenase E1 component subunit alpha, somatic form, mitochondrial	Pdha1
	-1.17257	-0.92495	-0.440233	0.845918	1.30906	0.38277	P35585;D3YZ71;Q9WVP1;Q9WVP1-2;S4R1Q4	P35585	AP-1 complex subunit mu-1	Ap1m1
	1.06835	1.01299	0.6156	-0.761159	-0.983903	-0.951883	P36552	P36552	Oxygen-dependent coproporphyrinogen-III oxidase, mitochondrial	Cpox
	1.13613	0.896496	0.671411	-0.931695	-0.975735	-0.796611	P37889-2;P37889	P37889-2;P37889	Fibulin-2	Fbln2
	-1.01673	-0.912582	-0.705368	1.21632	0.983591	0.434777	Q3U4X8;P37913;D3YUC0;E9PV36;D3YUW4;F6RQT5	Q3U4X8;P37913;D3YUC0	DNA ligase;DNA ligase 1	Lig1
	-1.4311	-0.450112	-0.516324	0.331695	1.37853	0.68731	P39054-2;F8WIV5;G3UZZ3;P39053-5;P39053-3;P39053-2;P39053-6;P39053-4;P39053;G3UY64;D6RH60	P39054-2;F8WIV5;G3UZZ3	Dynamin-2	Dnm2
	-0.870491	-1.15839	-0.36406	1.25339	1.09302	0.0465339	P42208;E9Q3V6;F6WYM0;D3YYB1;D3Z3C0;D3Z1S1;D3YZU7;F6UKN5;D3YV76;G3UYQ0	P42208;E9Q3V6;F6WYM0;D3YYB1;D3Z3C0;D3Z1S1	Septin-2	2002-09-01
	0.89747	1.40874	0.226476	-0.93117	-0.868579	-0.732938	P42669	P42669	Transcriptional activator protein Pur-alpha	Pura
	1.28419	0.533628	0.823689	-0.704377	-1.05593	-0.881194	P45952;D6RFD7	P45952	Medium-chain specific acyl-CoA dehydrogenase, mitochondrial	Acadm
	-0.988388	-1.03507	-0.672826	1.03943	0.676716	0.980141	P46061	P46061	Ran GTPase-activating protein 1	Rangap1
	-1.30526	-1.04105	-0.198316	0.785656	0.812639	0.946331	P46664;J3QN31;P28650;P28650-2	P46664	Adenylosuccinate synthetase isozyme 2	Adss
	-0.758945	-0.57902	-1.0642	0.0162993	0.95865	1.42721	P46938;P46938-2;G3UYV4;G3UYW7;G3UYA6;G3UY62;E9PZ12;Q9WVQ1-4;Q9WVQ1-2;Q6RHR9-2;Q6RHR9-3;Q9WVQ1;Q6RHR9	P46938;P46938-2;G3UYV4;G3UYW7;G3UYA6;G3UY62	Transcriptional coactivator YAP1	Yap1
	0.912664	0.799391	1.01326	-0.923372	-1.01326	-0.788684	P47738;D3YYF3;Q62148;G3UWP3;Q9JHW9	P47738	Aldehyde dehydrogenase, mitochondrial	Aldh2
	-1.29841	-0.88978	-0.401204	0.867491	1.11237	0.609532	P47811;B2KF35;P47811-2;P47811-4;P47811-3;B2KF34	P47811;B2KF35;P47811-2;P47811-4;P47811-3	Mitogen-activated protein kinase 14	Mapk14
	-0.388572	-0.766738	-1.40886	0.836787	0.658618	1.06876	P47963	P47963	60S ribosomal protein L13	Rpl13
	0.887012	1.12111	0.697169	-0.97591	-0.758675	-0.970711	P48036	P48036	Annexin A5	Anxa5
	1.35617	0.858199	0.265388	-1.1934	-0.869345	-0.417008	P48678;P48678-2;P48678-3;D3YUF7	P48678;P48678-2;P48678-3	Prelamin-A/C;Lamin-A/C	Lmna
	0.419114	0.978369	1.01657	-1.57282	-0.475966	-0.365275	P48758	P48758	Carbonyl reductase [NADPH] 1	Cbr1
	-1.09399	-0.425279	-1.00605	1.40595	0.618999	0.500366	P48962;Q3V132	P48962	ADP/ATP translocase 1	Slc25a4
	0.0324831	0.86855	1.49316	-0.955172	-0.536077	-0.902944	P49615	P49615	Cyclin-dependent-like kinase 5	Cdk5
	-1.07239	-1.03921	-0.329595	0.711796	1.43887	0.290524	P49717;Q9CWV1-2;Q9CWV1	P49717	DNA replication licensing factor MCM4	Mcm4
	0.712028	1.03094	0.979543	-0.907502	-0.907502	-0.907502	P49935	P49935	Pro-cathepsin H;Cathepsin H mini chain;Cathepsin H;Cathepsin H heavy chain;Cathepsin H light chain	Ctsh
	0.870116	1.11737	0.729965	-0.905819	-0.905819	-0.905819	P50171;P50171-2;G3UX44	P50171;P50171-2;G3UX44	Estradiol 17-beta-dehydrogenase 8	Hsd17b8;H2-Ke6
	0.793521	1.26226	0.49742	-0.636735	-1.33754	-0.57892	P50516;P50516-2;D3Z1B9;D3YWH3;D3YZ23	P50516;P50516-2	V-type proton ATPase catalytic subunit A	Atp6v1a
	0.456108	1.37548	0.751851	-0.623739	-0.86702	-1.09268	P50518;Q9D593	P50518	V-type proton ATPase subunit E 1	Atp6v1e1
	1.02565	1.18899	0.391321	-0.894902	-1.09688	-0.614181	P50544;B1AR28	P50544;B1AR28	Very long-chain specific acyl-CoA dehydrogenase, mitochondrial	Acadvl
	-1.009	-1.03364	-0.605189	0.508348	1.06147	1.07801	P50580;D3YVH7	P50580;D3YVH7	Proliferation-associated protein 2G4	Pa2g4
	-1.16997	-0.891672	-0.397969	1.09013	0.15959	1.2099	Q8CE80;P51125-3;P51125-2;P51125-6;P51125;P51125-7;P51125-5;P51125-4	Q8CE80;P51125-3;P51125-2;P51125-6;P51125;P51125-7	Calpastatin	Cast
	1.25667	0.363994	0.956948	-0.546513	-0.940734	-1.09036	P51174	P51174	Long-chain specific acyl-CoA dehydrogenase, mitochondrial	Acadl
	1.14238	0.525046	0.922069	-1.09907	-1.09907	-0.391352	P51175	P51175	Protoporphyrinogen oxidase	Ppox
	1.19571	0.811184	0.634424	-0.529948	-1.05568	-1.05568	Q8BGZ6;P51569;A2BDV6	Q8BGZ6;P51569	Alpha-galactosidase A	Gla
	0.839835	1.11803	0.736626	-1.12921	-0.81358	-0.751694	P51655	P51655	Glypican-4;Secreted glypican-4	Gpc4
	0.919467	0.853812	0.906693	-1.24491	-0.827062	-0.608004	P51863	P51863	V-type proton ATPase subunit d 1	Atp6v0d1
	-0.574203	-0.573856	-1.33792	0.858331	0.319053	1.3086	P51881	P51881	ADP/ATP translocase 2;ADP/ATP translocase 2, N-terminally processed	Slc25a5
	1.37206	0.0856124	0.969628	-0.557278	-0.699529	-1.17049	P52196	P52196	Thiosulfate sulfurtransferase	Tst
	-0.916762	-0.96148	-0.816941	1.19185	0.65893	0.844406	P52293;A2A600;A2A601;A6PW68;F2Z431;A2A602	P52293	Importin subunit alpha-1	Kpna2
	-0.887921	-1.18766	-0.437824	1.00243	1.23662	0.274355	P52431;D6RFB8	P52431;D6RFB8	DNA polymerase delta catalytic subunit;DNA polymerase	Pold1
	-0.96396	-0.786575	-0.860258	0.604692	1.41181	0.594292	P52479;P52479-2;G3X9U6	P52479;P52479-2	Ubiquitin carboxyl-terminal hydrolase 10	Usp10
	-1.19022	-0.756169	-0.431164	0.280071	1.57197	0.525501	P52480	P52480	Pyruvate kinase PKM	Pkm
	1.02851	1.07697	0.578662	-1.06773	-0.785924	-0.830494	P52825;A2A8E7;A2A8E8	P52825	Carnitine O-palmitoyltransferase 2, mitochondrial	Cpt2
	0.90498	1.08461	0.731936	-0.907175	-0.907175	-0.907175	P53690	P53690	Matrix metalloproteinase-14	Mmp14
	0.69443	1.04433	0.919615	-0.819807	-1.25035	-0.58821	P54071;D6RIL6	P54071	Isocitrate dehydrogenase [NADP], mitochondrial	Idh2
	-1.03566	-1.08731	-0.525286	0.826489	0.659154	1.16261	P54775	P54775	26S protease regulatory subunit 6B	Psmc4
	-1.03028	-0.936267	-0.471254	0.239597	1.52712	0.671082	P54822;E9Q242;E9Q3T7;E9Q0A0	P54822;E9Q242;E9Q3T7	Adenylosuccinate lyase	Adsl
	0.500386	0.866098	1.14979	-0.394157	-1.42876	-0.693358	P55288;D3Z1Y8;J3QPW4;J3QN48	P55288	Cadherin-11	Cdh11
	1.3727	0.542643	0.646149	-1.00734	-0.476006	-1.07815	P55302;F6WMD1	P55302	Alpha-2-macroglobulin receptor-associated protein	Lrpap1
	0.943668	0.458205	1.13153	-0.32121	-1.29198	-0.92021	P56391	P56391	Cytochrome c oxidase subunit 6B1	Cox6b1
	0.93658	0.81457	0.983302	-0.911484	-0.911484	-0.911484	P56394	P56394	Cytochrome c oxidase copper chaperone	Cox17
	1.08526	0.58185	0.973806	-0.539994	-0.914753	-1.18617	P56480	P56480	ATP synthase subunit beta, mitochondrial	Atp5b
	-0.84482	-0.815886	-1.05223	0.729084	1.07566	0.908189	P56812;D3Z7Q5	P56812;D3Z7Q5	Programmed cell death protein 5	Pdcd5
	1.13425	0.395688	1.07567	-1.1703	-0.708092	-0.727219	Q8CFQ9;P56959;G3UXT7;G3UZD2;Q91VQ2	Q8CFQ9;P56959;G3UXT7	RNA-binding protein FUS	Fus
	-0.507863	-1.34471	-0.728482	0.516348	1.08258	0.982127	P56960;Q8K366;F6VYQ6	P56960;Q8K366;F6VYQ6	Exosome component 10	Exosc10
	0.999085	0.457108	1.05514	-1.1473	-1.1473	-0.216731	P57746	P57746	V-type proton ATPase subunit D	Atp6v1d
	1.0611	1.13909	0.219881	-0.675917	-1.39662	-0.347533	P57759;F8WJI4;F8WIM7;D6RG87	P57759	Endoplasmic reticulum resident protein 29	Erp29
	1.192	0.0943809	1.20213	-0.631365	-0.960216	-0.896927	P57780;E9Q2W9	P57780;E9Q2W9	Alpha-actinin-4	Actn4
	1.31729	0.300955	0.775122	-1.45828	-0.536709	-0.398381	P58022-2;P58022	P58022-2;P58022	Lysyl oxidase homolog 2	Loxl2
	-0.936573	-1.11039	-0.602333	0.653228	1.23063	0.765435	P58044;G3XA48;H3BLP1;H3BLF8;H3BKD7	P58044;G3XA48	Isopentenyl-diphosphate Delta-isomerase 1	Idi1
	-1.02577	-1.16753	-0.406138	0.617967	1.184	0.797474	P58252	P58252	Elongation factor 2	Eef2
	1.28845	0.691035	0.625188	-1.20966	-0.564856	-0.830163	P58281-2;P58281;H7BX01;E0CXD1;F6U775	P58281-2;P58281;H7BX01;E0CXD1	Dynamin-like 120 kDa protein, mitochondrial;Dynamin-like 120 kDa protein, form S1	Opa1
	-0.950639	-1.36279	-0.131154	0.517899	1.18424	0.742446	P58404-2;P58404	P58404-2;P58404	Striatin-4	Strn4
	1.0721	0.66717	0.646377	-0.68165	-1.58386	-0.120138	P59383	P59383	Leucine-rich repeat neuronal protein 4	Lrrn4
	-0.909869	-1.2194	-0.467679	0.484671	1.03731	1.07497	P60229	P60229	Eukaryotic translation initiation factor 3 subunit E	Eif3e
	0.466703	0.781967	1.14812	-1.19425	-1.19425	-0.00828867	P60824;D3YU80;K4DI65	P60824;D3YU80;K4DI65	Cold-inducible RNA-binding protein	Cirbp
	-0.886052	-1.17348	-0.554349	1.05587	1.09679	0.461221	P60843	P60843	Eukaryotic initiation factor 4A-I	Eif4a1
	-1.01542	-0.853199	-0.769907	0.745574	0.558713	1.33424	P61089	P61089	Ubiquitin-conjugating enzyme E2 N	Ube2n
	-1.14165	-0.740418	-0.818231	0.728078	1.03076	0.941463	P61222	P61222	ATP-binding cassette sub-family E member 1	Abce1
	-0.337225	-1.05138	-1.1123	0.283205	1.15557	1.06213	P61255;B1ARA3;B1ARA5	P61255;B1ARA3;B1ARA5	60S ribosomal protein L26	Rpl26
	-0.921601	-1.11752	-0.579503	1.20916	0.469562	0.939906	P61290;A2A4J1;A2A4J3	P61290;A2A4J1;A2A4J3	Proteasome activator complex subunit 3	Psme3
	-0.508908	-1.20276	-0.935273	0.6467	0.978568	1.02168	P61759;Q3TIR6	P61759;Q3TIR6	Prefoldin subunit 3	Vbp1
	-1.0199	-0.504184	-1.06369	1.02992	0.391624	1.16622	P62071	P62071	Ras-related protein R-Ras2	Rras2
	-0.5302	-1.49753	-0.360091	0.661938	1.32073	0.405152	P62077	P62077	Mitochondrial import inner membrane translocase subunit Tim8 B	Timm8b
	-0.177573	-1.14162	-1.1391	0.791937	1.25276	0.4136	P62082;J3QJZ3;F6SVV1	P62082;J3QJZ3;F6SVV1	40S ribosomal protein S7	Rps7;Gm9493
	-1.15665	-0.877975	-0.669033	0.933274	0.832327	0.938056	P62259;D6REF3;F6WA09	P62259;D6REF3	14-3-3 protein epsilon	Ywhae
	-0.434142	-1.65981	-0.276465	0.53595	0.845744	0.988726	P62264;D3YVF4;D3Z7I1	P62264;D3YVF4;D3Z7I1	40S ribosomal protein S14	Rps14
	-0.305411	-0.866023	-1.3256	0.616667	1.29468	0.585685	P62267	P62267	40S ribosomal protein S23	Rps23
	-0.541734	-0.789172	-1.31885	0.925489	0.887422	0.836847	P62281	P62281	40S ribosomal protein S11	Rps11
	-0.289291	-1.06904	-1.17881	0.554682	1.22691	0.755553	P62313	P62313	U6 snRNA-associated Sm-like protein LSm6	Lsm6
	0.643094	0.98789	0.977249	-1.09609	-1.15027	-0.361875	P62737;P63268;D3YZY0;D3Z2K3;F6WX90;E9Q3M9	P62737;P63268;D3YZY0;D3Z2K3	Actin, aortic smooth muscle;Actin, gamma-enteric smooth muscle	Acta2;Actg2
	-0.238359	-0.903516	-1.28439	0.30038	0.8107	1.31519	P62754	P62754	40S ribosomal protein S6	Rps6
	-1.26284	-0.843734	-0.44759	0.474243	1.26915	0.810769	P62774	P62774	Myotrophin	Mtpn
	1.10624	0.851173	0.686782	-0.698249	-1.28854	-0.657403	P62814;Q91YH6	P62814	V-type proton ATPase subunit B, brain isoform	Atp6v1b2
	0.910709	1.14766	0.54757	-0.495125	-0.854479	-1.25633	P62874;H3BKR2;H3BLF7	P62874;H3BKR2;H3BLF7	Guanine nucleotide-binding protein G(I)/G(S)/G(T) subunit beta-1	Gnb1
	1.40106	0.405441	0.710907	-0.460894	-0.886456	-1.17006	P62880;E9QKR0;D3YZX3;D3Z1M1;D3Z1T4;E9PWM7;Q61011	P62880;E9QKR0;D3YZX3;D3Z1M1;D3Z1T4	Guanine nucleotide-binding protein G(I)/G(S)/G(T) subunit beta-2	Gnb2
	-1.00895	-1.25479	-0.348729	0.890707	0.789053	0.93271	P62915	P62915	Transcription initiation factor IIB	Gtf2b
	-1.1948	-0.381598	-0.868421	0.931125	0.182369	1.33133	Q3TLP8;P63001;P60764;A2AC13;Q05144	Q3TLP8;P63001;P60764;A2AC13;Q05144	Ras-related C3 botulinum toxin substrate 1;Ras-related C3 botulinum toxin substrate 3;Ras-related C3 botulinum toxin substrate 2	Rac1;Rac3;Rac2
	-1.29771	-0.787384	-0.57229	0.799252	0.96992	0.888209	P63017;Q504P4;D3Z5E2;D3YW43	P63017;Q504P4	Heat shock cognate 71 kDa protein	Hspa8
	-1.18611	-0.450029	-0.976778	0.593595	1.1602	0.859124	P63037;B1AXY1;B1AXY0;B1AXX9	P63037;B1AXY1;B1AXY0	DnaJ homolog subfamily A member 1	Dnaja1
	-1.27937	-0.335581	-0.924183	0.576216	1.24407	0.718852	P63101;D3YXN6;D3YXF4;D3YW45	P63101	14-3-3 protein zeta/delta	Ywhaz
	-0.584275	-0.505029	-1.36109	0.217196	1.04512	1.18808	P63276	P63276	40S ribosomal protein S17	Rps17
	-0.857869	-0.857869	-0.857869	1.42856	0.353636	0.791409	P63321	P63321	Ras-related protein Ral-A	Rala
	1.11663	1.02114	0.474178	-0.496253	-1.08242	-1.03328	P68033;P68134	P68033;P68134	Actin, alpha cardiac muscle 1;Actin, alpha skeletal muscle	Actc1;Acta1
	1.17366	0.787528	0.746868	-0.902684	-0.902684	-0.902684	P68368	P68368	Tubulin alpha-4A chain	Tuba4a
	-1.3193	-0.466261	-0.645946	0.157178	1.05413	1.2202	P68369;P05214	P68369;P05214	Tubulin alpha-1A chain;Tubulin alpha-3 chain	Tuba1a;Tuba3a
	-1.38026	-0.711379	-0.511568	0.779998	1.07995	0.743261	P68372;Q9D6F9;G3UZR1	P68372;Q9D6F9	Tubulin beta-4B chain;Tubulin beta-4A chain	Tubb4b;Tubb4a
	-0.737545	-1.01013	-0.7705	0.180713	0.971908	1.36555	P70168	P70168	Importin subunit beta-1	Kpnb1
	0.926052	0.690176	1.0992	-0.905142	-0.905142	-0.905142	P70255-5;P70255-4;P70255-3;P70255-2;P70255;P70255-7;P70255-6	P70255-5;P70255-4;P70255-3;P70255-2;P70255;P70255-7;P70255-6	Nuclear factor 1 C-type	Nfic
	0.832019	0.703265	1.08637	-0.636478	-1.35133	-0.63385	P70333;J3QPH6	P70333	Heterogeneous nuclear ribonucleoprotein H2	Hnrnph2
	-1.36858	-0.40357	-0.801988	0.586762	1.02388	0.963494	Q4FE56;P70398;E9PWA9;F8VPU6;G3UZS3	Q4FE56;P70398	Ubiquitin carboxyl-terminal hydrolase;Probable ubiquitin carboxyl-terminal hydrolase FAF-X	Usp9x
	0.570579	0.604319	1.24403	-0.155656	-0.834809	-1.42846	P70460	P70460	Vasodilator-stimulated phosphoprotein	Vasp
	-1.09411	-0.76318	-0.722578	0.618402	1.42359	0.537878	P70677	P70677	Caspase-3;Caspase-3 subunit p17;Caspase-3 subunit p12	Casp3
	-1.40995	-0.574181	-0.534221	0.514402	1.2514	0.75255	P70698	P70698	CTP synthase 1	Ctps1
	1.14664	0.750895	0.814003	-0.831408	-0.934031	-0.946102	P70699;F6R5R5;A2AFL5;A2AFL3;F6VEG4	P70699	Lysosomal alpha-glucosidase	Gaa
	-0.996438	-0.5148	-0.94582	0.243449	1.51803	0.695579	P80313	P80313	T-complex protein 1 subunit eta	Cct7
	-0.601813	-1.24596	-0.555414	0.23504	0.653224	1.51492	P80314	P80314	T-complex protein 1 subunit beta	Cct2
	-0.73816	-1.18888	-0.695865	1.03128	0.45872	1.13291	P80315;G5E839;G3UYW5;G3UXF3;G3UXG2	P80315;G5E839	T-complex protein 1 subunit delta	Cct4
	-0.923177	-1.03406	-0.68106	0.536504	0.807965	1.29383	P80316;E0CZA1	P80316	T-complex protein 1 subunit epsilon	Cct5
	-0.664028	-0.769051	-1.11831	0.916206	1.33752	0.297668	P80318;E9Q133;Q3U0I3;F6Q609;F6ZVG8	P80318;E9Q133;Q3U0I3;F6Q609	T-complex protein 1 subunit gamma	Cct3
	1.14867	0.979365	0.520957	-0.691061	-1.14584	-0.812093	Q3UKN6;P81117	Q3UKN6;P81117	Nucleobindin-2;Nesfatin-1	Nucb2
	-1.16804	-0.947603	-0.519848	0.700227	0.739004	1.19626	P83741-4;P83741-5;P83741;P83741-2;P83741-3;P83741-6;F6U2S8;F7CC62;F7CZC4;Q80UE6;E9PZ38	P83741-4;P83741-5;P83741;P83741-2;P83741-3	Serine/threonine-protein kinase WNK1	Wnk1
	0.838125	0.927915	0.951901	-1.04292	-0.696305	-0.978714	Q3TWV4;P84091	Q3TWV4;P84091	AP-2 complex subunit mu	Ap2m1
	0.973333	0.897397	0.866219	-0.912317	-0.912317	-0.912317	P97298;B7ZC25;F6S1M4;E9PWS2	P97298	Pigment epithelium-derived factor	Serpinf1
	-0.551818	-1.43216	-0.563331	1.16051	0.79	0.596799	P97310	P97310	DNA replication licensing factor MCM2	Mcm2
	-1.05435	-1.24396	-0.0635552	0.495544	1.35133	0.514983	P97311	P97311	DNA replication licensing factor MCM6	Mcm6
	-0.833777	-1.08877	-0.679507	1.16756	0.35285	1.08164	P97329	P97329	Kinesin-like protein KIF20A	Kif20a
	-0.45649	-0.91399	-1.06869	0.076984	1.27661	1.08557	P97360;E9Q8J8;E9QAJ7	P97360;E9Q8J8	Transcription factor ETV6	Etv6
	-0.716283	-1.01344	-0.975505	1.01581	1.00175	0.687674	P97376	P97376	Protein FRG1	Frg1
	-0.585289	-0.796707	-1.03874	1.56224	0.688677	0.169821	P97377-2;P97377	P97377-2;P97377	Cyclin-dependent kinase 2	Cdk2
	-0.903291	-0.903291	-0.903291	1.16611	0.752052	0.791711	Q6P1J1;P97427	Q6P1J1;P97427	Dihydropyrimidinase-related protein 1	Crmp1
	1.46929	0.634866	0.425795	-0.560626	-0.943407	-1.02592	P97429;D3Z0S1;F7ANV6;S4R1F2	P97429;D3Z0S1;F7ANV6	Annexin A4;Annexin	Anxa4
	-1.04709	-1.21282	-0.128355	0.705954	0.339789	1.34252	P97447;A2AEX8;A2AEX6;A2AEY1;A2AEY2;P97447-2;A2AEX7;A2AEY0;A2AEX9;Q8CDC8	P97447;A2AEX8;A2AEX6;A2AEY1;A2AEY2;P97447-2;A2AEX7	Four and a half LIM domains protein 1	Fhl1
	0.852011	0.916061	0.685024	-0.908227	-0.0841518	-1.46072	P97450;E9QAD6	P97450;E9QAD6	ATP synthase-coupling factor 6, mitochondrial	Atp5j
	-0.932168	-0.945577	-0.644472	1.26578	0.164491	1.09194	P97465	P97465	Docking protein 1	Dok1
	0.502927	1.4842	0.534211	-0.538604	-1.03074	-0.951998	P97792;P97792-2;P97792-3	P97792;P97792-2	Coxsackievirus and adenovirus receptor homolog	Cxadr
	1.04551	1.06569	0.564758	-0.995034	-0.997633	-0.683294	P97807-2;P97807;H3BKG7	P97807-2;P97807	Fumarate hydratase, mitochondrial	Fh
	-1.24739	-0.929521	-0.438845	1.09913	0.637365	0.879257	P97822-2;P97822;E9Q5H2;E9PZF5;E9Q0X5;E9Q2G1	P97822-2;P97822;E9Q5H2;E9PZF5	Acidic leucine-rich nuclear phosphoprotein 32 family member E	Anp32e
	1.14725	0.805044	0.75771	-0.955017	-0.808425	-0.946564	P97930;D3Z3R3;P97930-2	P97930;D3Z3R3;P97930-2	Thymidylate kinase	Dtymk
	-0.706292	-0.630451	-1.2045	0.984868	1.26386	0.292507	P99027	P99027	60S acidic ribosomal protein P2	Rplp2
	0.671648	0.94772	1.08393	-1.00845	-0.741112	-0.95373	P99029-2;P99029;G3UZJ4;H3BJQ7	P99029-2;P99029;G3UZJ4;H3BJQ7	Peroxiredoxin-5, mitochondrial	Prdx5
	-1.06699	-1.28825	-0.163186	0.652952	0.999846	0.865619	Q00422	Q00422	GA-binding protein alpha chain	Gabpa
	-1.23665	0.0989896	-1.23665	0.853337	0.913341	0.607633	Q00547-2;Q00547	Q00547-2;Q00547	Hyaluronan mediated motility receptor	Hmmr
	0.734696	1.3254	0.594888	-0.884995	-0.884995	-0.884995	Q00560	Q00560	Interleukin-6 receptor subunit beta	Il6st
	1.34851	0.857123	0.40932	-0.87165	-0.87165	-0.87165	Q00780	Q00780	Collagen alpha-1(VIII) chain;Vastatin	Col8a1
	1.20029	1.00389	0.427235	-0.675912	-0.986403	-0.969095	Q00PI9	Q00PI9	Heterogeneous nuclear ribonucleoprotein U-like protein 2	Hnrnpul2
	1.09784	1.16309	0.359472	-0.749766	-0.957322	-0.913312	Q01149;E0CXI2	Q01149	Collagen alpha-2(I) chain	Col1a2
	0.716272	0.892448	0.838516	-0.859776	-1.49664	-0.0908236	Q01279;Q9WVF5;B2KGF7;P70424	Q01279;Q9WVF5	Epidermal growth factor receptor	Egfr
	-0.878615	-0.892498	-0.947739	0.726348	0.894628	1.09788	Q01320	Q01320	DNA topoisomerase 2-alpha	Top2a
	1.09296	0.882631	0.713085	-0.871555	-1.14022	-0.676897	Q02248;E9Q6A9;F7BAC9;F7CRC6;F6QZ47;D3YUH4;D3Z5Q1;E9PW26;D3Z7S6	Q02248;E9Q6A9	Catenin beta-1	Ctnnb1
	1.34466	0.952742	0.200893	-0.802506	-1.13244	-0.563354	Q02257	Q02257	Junction plakoglobin	Jup
	1.15515	0.743764	0.80248	-0.839325	-1.05424	-0.807824	Q02819;H3BK79;D3Z7D7;D3Z1N1	Q02819;H3BK79;D3Z7D7	Nucleobindin-1	Nucb1
	1.48876	0.443235	0.548724	-0.588323	-0.672945	-1.21945	Q03265;D3Z6F5;D6RJ16	Q03265;D3Z6F5	ATP synthase subunit alpha, mitochondrial;ATP synthase subunit alpha	Atp5a1
	-0.907851	-1.13335	-0.376321	0.560832	1.5248	0.331883	Q03958;G3UYF9	Q03958;G3UYF9	Prefoldin subunit 6	Pfdn6
	1.0291	0.466115	1.08116	-0.998155	-0.39346	-1.18476	Q03963	Q03963	Interferon-induced, double-stranded RNA-activated protein kinase	Eif2ak2
	-1.519	0.0193645	-0.862289	0.733424	0.608322	1.02018	Q04207;Q04207-2	Q04207;Q04207-2	Transcription factor p65	Rela
	0.834554	0.831433	1.05256	-0.89556	-1.0541	-0.768894	Q05186	Q05186	Reticulocalbin-1	Rcn1
	1.33064	0.853152	0.298259	-0.717627	-1.29511	-0.469313	Q05769	Q05769	Prostaglandin G/H synthase 2	Ptgs2
	-1.16256	-0.858238	-0.598556	1.25519	0.836405	0.527762	Q05816	Q05816	Fatty acid-binding protein, epidermal	Fabp5
	0.802401	1.48604	0.0675867	-1.10563	-0.361454	-0.888935	Q07113	Q07113	Cation-independent mannose-6-phosphate receptor	Igf2r
	0.675546	0.573203	1.32679	-0.665141	-1.26139	-0.649005	Q07417;F6RAZ3	Q07417;F6RAZ3	Short-chain specific acyl-CoA dehydrogenase, mitochondrial	Acads
	1.27857	0.659022	0.738006	-0.891868	-0.891868	-0.891868	Q07797;E9Q5X5	Q07797	Galectin-3-binding protein	Lgals3bp
	-0.859736	-0.819013	-1.03704	1.09621	0.836625	0.782955	Q08024-2;Q08024;Q08024-4;Q08024-3	Q08024-2;Q08024;Q08024-4;Q08024-3	Core-binding factor subunit beta	Cbfb
	-1.35191	-0.483393	-0.603882	1.19718	1.05082	0.191188	Q08093;D3Z7R6	Q08093;D3Z7R6	Calponin-2;Calponin	Cnn2
	0.901159	0.655869	0.888229	-0.012996	-1.14305	-1.28921	Q08943;Q08943-2;A2AW05	Q08943;Q08943-2;A2AW05	FACT complex subunit SSRP1	Ssrp1
	-0.896761	-0.817598	-0.991546	0.784666	1.16423	0.757011	Q1HFZ0;H3BKN0;Q1HFZ0-2;H3BJF3	Q1HFZ0;H3BKN0;Q1HFZ0-2	tRNA (cytosine(34)-C(5))-methyltransferase	Nsun2
	1.03822	1.16148	0.389498	-0.673457	-0.700205	-1.21554	Q2KN98	Q2KN98	Cytospin-A	Specc1l
	-0.667134	-1.03975	-0.982773	0.680475	1.11985	0.889333	Q3TA68;Q3TAQ9	Q3TA68;Q3TAQ9		Wdr36
	-1.30618	-0.683601	-0.53022	0.637472	0.512831	1.3697	Q3TBW2;A2A715	Q3TBW2;A2A715	39S ribosomal protein L10, mitochondrial	Mrpl10
	1.07948	0.739554	0.846526	-0.692752	-1.25592	-0.716884	Q3TCN2;Q3TCN2-2	Q3TCN2;Q3TCN2-2	Putative phospholipase B-like 2;Putative phospholipase B-like 2 28 kDa form;Putative phospholipase B-like 2 40 kDa form;Putative phospholipase B-like 2 15 kDa form	Plbd2
	1.21585	1.10714	0.0448572	-0.401652	-1.29905	-0.667145	Q3TEA8-2;Q3TEA8;Q3TEA8-3;A2AM65;A2AM63;A2AM70;A2AM62;A2AM69	Q3TEA8-2;Q3TEA8;Q3TEA8-3;A2AM65	Heterochromatin protein 1-binding protein 3	Hp1bp3
	-1.03853	-1.01488	-0.650778	0.758985	0.971263	0.973938	Q3THK7	Q3THK7	GMP synthase [glutamine-hydrolyzing]	Gmps
	-0.948302	-1.02287	-0.509118	0.330102	1.50789	0.642302	Q3THS6;Q91X83	Q3THS6	S-adenosylmethionine synthase isoform type-2	Mat2a
	1.12829	0.503998	1.01988	-0.668663	-0.895438	-1.08806	Q3TJD7;Q8BVJ7;B8JJB3;Q3TJD7-3;Q3TJD7-2;B8JJB2;B8JJB1	Q3TJD7;Q8BVJ7	PDZ and LIM domain protein 7	Pdlim7
	-0.792058	-0.81182	-0.843605	0.978763	0.0396029	1.42912	Q3TKT4;Q3TKT4-2;G3UX35	Q3TKT4;Q3TKT4-2;G3UX35	Transcription activator BRG1	Smarca4
	1.13162	0.941457	0.571133	-1.21388	-0.642713	-0.787617	Q3TML0;Q922R8	Q3TML0;Q922R8	Protein disulfide-isomerase A6	Pdia6
	0.893505	1.16266	0.645571	-0.900577	-0.900577	-0.900577	Q3TMW1;E0CYE3	Q3TMW1	Coiled-coil domain-containing protein 102A	Ccdc102a
	0.566365	1.21104	0.896701	-0.926475	-0.766356	-0.98127	Q3TN34;E9PZD2;Q8BGT6-3	Q3TN34;E9PZD2	MICAL-like protein 2	Micall2
	0.560171	1.14999	0.890411	-1.03215	-0.413008	-1.15542	Q3TW96;Q3TW96-2	Q3TW96	UDP-N-acetylhexosamine pyrophosphorylase-like protein 1	Uap1l1
	-1.23706	-0.700964	-0.715478	0.837313	0.667199	1.14899	Q3TYX3	Q3TYX3	SET and MYND domain-containing protein 5	Smyd5
	-0.907996	-1.01929	-0.750053	0.694348	1.24227	0.740722	Q3U1J4	Q3U1J4	DNA damage-binding protein 1	Ddb1
	-1.31455	-0.965379	-0.257184	1.06391	0.905099	0.568101	Q3U2G2;Q61316	Q3U2G2;Q61316	Heat shock 70 kDa protein 4	Hspa4
	-1.10104	-0.931954	-0.655713	0.666708	0.995886	1.02612	Q3UDE2;F2Z423	Q3UDE2	Tubulin--tyrosine ligase-like protein 12	Ttll12
	-1.23062	-0.669859	-0.761068	0.925246	1.08516	0.651143	Q3UE37	Q3UE37	Ubiquitin-conjugating enzyme E2 Z	Ube2z
	-0.923659	-1.12498	-0.342719	1.48591	0.722897	0.182555	Q3UEB3-3;Q3UEB3-2;Q3UEB3	Q3UEB3-3;Q3UEB3-2;Q3UEB3	Poly(U)-binding-splicing factor PUF60	Puf60
	0.651206	0.58535	1.37758	-0.675601	-0.978148	-0.96039	Q3UH59;Q61879;Q8BXF2	Q3UH59;Q61879	Myosin-10	Myh10
	0.332596	1.19666	1.08552	-0.871593	-0.871593	-0.871593	Q3UHJ0-2;Q3UHJ0	Q3UHJ0-2;Q3UHJ0	AP2-associated protein kinase 1	Aak1
	0.884362	0.978999	0.83445	-1.20025	-0.724148	-0.773411	Q3ULD5	Q3ULD5	Methylcrotonoyl-CoA carboxylase beta chain, mitochondrial	Mccc2
	-0.908869	-0.908869	-0.908869	0.740137	0.970489	1.01598	Q3ULJ0-2;Q3ULJ0;D3Z0L6;E0CXN5;P13707	Q3ULJ0-2;Q3ULJ0	Glycerol-3-phosphate dehydrogenase 1-like protein	Gpd1l
	0.764888	0.643063	1.26955	-0.892499	-0.892499	-0.892499	Q8CFB8;Q3ULW8;E9PX17;E9Q992	Q8CFB8;Q3ULW8		Parp3
	0.405618	1.53725	0.546256	-1.09888	-0.693871	-0.696382	Q3UQN2;J3QPQ1;Q3UQN2-3;Q3UQN2-2	Q3UQN2;J3QPQ1;Q3UQN2-3;Q3UQN2-2	F-BAR domain only protein 2	Fcho2
	-1.03376	-1.24881	-0.144143	0.644906	1.30786	0.473946	Q3UUW5;Q61458;E9PWD3;E9QA43;F7D1U6	Q3UUW5;Q61458;E9PWD3	Cyclin-H	Ccnh
	-1.21499	-1.21499	0.0730274	0.620762	0.594468	1.14172	Q3UVL4;Q3UVL4-2	Q3UVL4;Q3UVL4-2	Vacuolar protein sorting-associated protein 51 homolog	Vps51
	-0.467468	-1.51325	-0.392086	0.549943	1.34385	0.479014	Q3UZ39;Q3UZ39-3	Q3UZ39;Q3UZ39-3	Leucine-rich repeat flightless-interacting protein 1	Lrrfip1
	-1.3897	-0.53852	-0.670455	0.745376	1.0944	0.758898	Q3V117;Q91V92;Q3TS02	Q3V117;Q91V92	ATP-citrate synthase	Acly
	-0.764719	-0.896104	-1.05652	0.753777	0.983803	0.97976	Q3V1H1	Q3V1H1	Cytoskeleton-associated protein 2	Ckap2
	-0.725718	-0.820638	-0.857676	0.0101162	0.881711	1.51221	Q3V1V3	Q3V1V3	ESF1 homolog	Esf1
	-1.22592	-0.724826	-0.630117	0.381307	1.02807	1.17149	Q4VAA2;Q4VAA2-2;F8WGL9	Q4VAA2;Q4VAA2-2	Protein CDV3	Cdv3
	-0.859276	-0.859276	-0.859276	0.380636	0.762278	1.43492	Q52KE7-2;Q52KE7;F6WST0;F6WYR6	Q52KE7-2;Q52KE7;F6WST0;F6WYR6	Cyclin-L1	Ccnl1
	1.09914	0.345536	1.05518	-0.490831	-1.39187	-0.617158	Q569Z6;Q8BZN7;F6YSQ2;F7AB07;F6YH92	Q569Z6;Q8BZN7	Thyroid hormone receptor-associated protein 3	Thrap3
	0.0257545	-1.21325	-1.21325	0.609055	1.09507	0.696617	Q58A65-2;Q58A65;Q58A65-5;F8WH31;E9PUD1;Q58A65-6;Q58A65-3;Q58A65-4;F6SH61;F6WNT4	Q58A65-2;Q58A65;Q58A65-5;F8WH31;E9PUD1;Q58A65-6;Q58A65-3;Q58A65-4;F6SH61	C-Jun-amino-terminal kinase-interacting protein 4	Spag9
	1.1684	0.84283	0.695073	-0.9021	-0.9021	-0.9021	Q5RKZ7;Q5RKZ7-2;G3UZD4;G3UYX9;Q5RKZ7-3;G3UXN5	Q5RKZ7;Q5RKZ7-2;G3UZD4	Molybdenum cofactor biosynthesis protein 1;Cyclic pyranopterin monophosphate synthase;Cyclic pyranopterin monophosphate synthase accessory protein	Mocs1
	1.11618	0.896363	0.675539	-1.09435	-0.912496	-0.681236	Q5SF07;A6X8Z3;Q5SF07-2	Q5SF07;A6X8Z3;Q5SF07-2	Insulin-like growth factor 2 mRNA-binding protein 2	Igf2bp2
	-0.952615	-0.931829	-0.607101	1.55226	0.519644	0.419637	Q5SFM8;Q5SFM8-2;Q5SFM8-3	Q5SFM8;Q5SFM8-2;Q5SFM8-3	RNA-binding protein 27	Rbm27
	-0.674858	-1.01604	-0.977383	0.825846	0.62318	1.21925	Q5SQ20;Q9EQ61	Q5SQ20;Q9EQ61	Pescadillo homolog	Pes1
	0.825216	1.01834	0.631752	-0.410352	-0.492813	-1.57214	Q5SU71;Q61510;Q5SU72	Q5SU71;Q61510;Q5SU72	E3 ubiquitin/ISG15 ligase TRIM25	Trim25
	-0.738369	-0.95084	-0.698427	0.67257	1.61246	0.102605	Q5SUH7;Q5SUH6;Q99KN9;Q99KN9-2	Q5SUH7;Q5SUH6;Q99KN9;Q99KN9-2	Clathrin interactor 1	Clint1
	-1.42174	-0.443776	-0.660436	0.483731	0.906576	1.13564	Q5SUR0;F6RUL9;G3UY86	Q5SUR0	Phosphoribosylformylglycinamidine synthase	Pfas
	-0.946282	-0.76727	-0.982333	0.881127	1.16017	0.654584	Q5SW19;Q5SW19-3;Q5SW19-2	Q5SW19;Q5SW19-3;Q5SW19-2	Clustered mitochondria protein homolog	Cluh
	-0.625724	-1.13052	-0.812885	0.397502	1.36298	0.808646	Q5SWD9;Q5SWD9-2;Q5SWD9-3	Q5SWD9;Q5SWD9-2	Pre-rRNA-processing protein TSR1 homolog	Tsr1
	-1.02447	-0.956694	-0.570711	1.13483	0.251547	1.1655	Q5SWN2;Q8VEE4	Q5SWN2;Q8VEE4	Replication protein A 70 kDa DNA-binding subunit;Replication protein A 70 kDa DNA-binding subunit, N-terminally processed	Rpa1
	-0.987292	-0.786388	-0.843229	0.79095	1.36195	0.464009	Q5SWU9;Q5SWU9-2;D3Z0B3	Q5SWU9;Q5SWU9-2	Acetyl-CoA carboxylase 1;Biotin carboxylase	Acaca
	1.16527	0.81843	0.666848	-0.562082	-1.16841	-0.920057	Q5SWZ5;F6XZM9	Q5SWZ5		Mprip
	1.25701	0.0719374	1.09041	-0.396601	-1.11787	-0.904894	Q5SXR6;Q68FD5;F6Z1R4	Q5SXR6;Q68FD5	Clathrin heavy chain;Clathrin heavy chain 1	Cltc
	0.747752	0.771915	1.11535	-0.931549	-0.476003	-1.22746	Q5SYD0;Q5SYD0-2;Q5SUA5	Q5SYD0;Q5SYD0-2	Unconventional myosin-Id	Myo1d
	1.57651	0.55061	0.23453	-0.343619	-0.976418	-1.04162	Q60597-2;Q60597;Q60597-4;Q60597-3;Q5SVY0;Q5SVY1	Q60597-2;Q60597;Q60597-4;Q60597-3	2-oxoglutarate dehydrogenase, mitochondrial	Ogdh
	0.790222	1.0162	0.906844	-1.08429	-0.71952	-0.909463	Q60648	Q60648	Ganglioside GM2 activator	Gm2a
	0.898859	1.03135	0.801079	-0.910429	-0.910429	-0.910429	Q60715	Q60715	Prolyl 4-hydroxylase subunit alpha-1	P4ha1
	1.02173	0.784863	0.92321	-0.883404	-0.960281	-0.886117	Q60715-2;E9Q7B0	Q60715-2;E9Q7B0	Prolyl 4-hydroxylase subunit alpha-1	P4ha1
	1.14026	0.794963	0.775765	-0.907319	-0.811908	-0.991764	Q60716-2;Q60716;B0QZH3;B0QZH1;Q5SX76;B0QZH2;F6ULE1	Q60716-2;Q60716	Prolyl 4-hydroxylase subunit alpha-2	P4ha2
	0.409981	1.42224	0.682905	-0.535788	-1.20969	-0.769647	Q60766-2;Q60766;Q5NCB5	Q60766-2;Q60766;Q5NCB5	Immunity-related GTPase family M protein 1	Irgm1
	0.874546	0.875154	0.679713	-1.32481	-1.1189	0.0142979	Q60770;Q60770-2;E9Q6R9;A2AEC9	Q60770;Q60770-2	Syntaxin-binding protein 3	Stxbp3
	-0.859574	-0.917966	-0.809074	0.266835	1.12841	1.19137	Q60848-2;Q60848;D3Z414	Q60848-2;Q60848	Lymphocyte-specific helicase	Hells
	-1.01624	-0.604982	-0.936998	0.266952	1.02933	1.26194	Q60855;F7D1J2	Q60855;F7D1J2	Receptor-interacting serine/threonine-protein kinase 1	Ripk1
	-1.17076	-0.725943	-0.720359	0.7621	1.3031	0.55186	Q60864	Q60864	Stress-induced-phosphoprotein 1	Stip1
	-0.274252	-0.756153	-1.38316	0.333947	1.32788	0.751736	Q60902-4;Q60902-3;Q60902-2;Q60902	Q60902-4;Q60902-3;Q60902-2;Q60902	Epidermal growth factor receptor substrate 15-like 1	Eps15l1
	0.968475	0.890903	0.836438	-0.644733	-1.18297	-0.868111	Q60953;Q60953-2;D3Z3A6;D3YXR5;F7BTZ2;D3Z2V0;F6XUT1	Q60953;Q60953-2;D3Z3A6;D3YXR5;F7BTZ2	Protein PML	Pml
	0.651496	1.31648	0.652419	-0.643033	-1.14413	-0.833225	Q61001	Q61001	Laminin subunit alpha-5	Lama5
	-1.16375	-0.894693	-0.532841	0.503153	1.29702	0.791115	Q61035	Q61035	Histidine--tRNA ligase, cytoplasmic	Hars
	-0.873943	-0.950395	-0.882487	0.723143	1.17039	0.813293	Q61074	Q61074	Protein phosphatase 1G	Ppm1g
	-1.03139	-0.81357	-0.685373	0.887463	1.39915	0.24372	Q61081	Q61081	Hsp90 co-chaperone Cdc37;Hsp90 co-chaperone Cdc37, N-terminally processed	Cdc37
	-1.15569	-0.787691	-0.611477	0.543542	1.4251	0.586216	Q61140-2;Q61140;O35177	Q61140-2;Q61140	Breast cancer anti-estrogen resistance protein 1	Bcar1
	-1.13948	-1.0363	-0.4496	0.88693	1.122	0.616445	Q61166	Q61166	Microtubule-associated protein RP/EB family member 1	Mapre1
	-1.33073	-0.453853	-0.818729	0.803876	0.690377	1.10906	Q61191;B1AUX2;F6SJS2	Q61191;B1AUX2	Host cell factor 1;HCF N-terminal chain 1;HCF N-terminal chain 2;HCF N-terminal chain 3;HCF N-terminal chain 4;HCF N-terminal chain 5;HCF N-terminal chain 6;HCF C-terminal chain 1;HCF C-terminal chain 2;HCF C-terminal chain 3;HCF C-terminal chain 4;HCF C-terminal chain 5;HCF C-terminal chain 6	Hcfc1
	-0.220517	-1.62767	-0.535157	0.536404	0.81782	1.02913	Q61245-2;Q61245;E9PVT8	Q61245-2;Q61245	Collagen alpha-1(XI) chain	Col11a1
	0.77489	1.04572	0.907938	-0.909516	-0.909516	-0.909516	Q61292	Q61292	Laminin subunit beta-2	Lamb2
	0.596883	1.2547	0.825236	-0.892272	-0.892272	-0.892272	Q61335	Q61335	B-cell receptor-associated protein 31	Bcap31
	1.14317	1.0364	0.489297	-0.856714	-0.863054	-0.949103	Q61398;D3YUE2;D3YZE3;F6QJE1;D3YWH0	Q61398;D3YUE2;D3YZE3	Procollagen C-endopeptidase enhancer 1	Pcolce
	-1.09024	-0.530402	-0.771628	0.573909	0.219246	1.59912	Q61550;R4GML2;A2AU37	Q61550	Double-strand-break repair protein rad21 homolog	Rad21
	-0.996336	-0.732641	-0.676472	0.267217	1.64162	0.496615	Q61553;F7BDR1;D3Z1X1;D3YWW3;D3YZR7	Q61553	Fascin	Fscn1
	1.41562	0.735917	0.430803	-0.743312	-1.03208	-0.806947	Q61576;A2A4H9;F6W360	Q61576;A2A4H9	Peptidyl-prolyl cis-trans isomerase FKBP10	Fkbp10
	1.04578	0.670923	0.920109	-0.597034	-1.31382	-0.725961	Q61578	Q61578	NADPH:adrenodoxin oxidoreductase, mitochondrial	Fdxr
	-1.48219	-0.863422	-0.10452	0.665998	0.816002	0.968132	Q61598;Q61598-2	Q61598;Q61598-2	Rab GDP dissociation inhibitor beta	Gdi2
	-0.965843	-0.835817	-0.598473	-0.022239	1.40606	1.01631	Q61655;Q8R3C7;Q8BZY3;Q9QY15;Q9QY15-2	Q61655;Q8R3C7;Q8BZY3	ATP-dependent RNA helicase DDX19A	Ddx19a;Ddx19b
	-1.08706	-0.645693	-0.816179	1.40828	0.345119	0.795528	Q61686;D3Z0U2	Q61686	Chromobox protein homolog 5	Cbx5
	-0.991374	-0.902681	-0.805142	0.625728	1.11711	0.956362	Q61699-2;Q61699;E9Q0U7;D3Z3I9;D3Z027	Q61699-2;Q61699;E9Q0U7	Heat shock protein 105 kDa	Hsph1
	-0.625459	-0.736897	-1.03291	0.301687	1.64526	0.448316	Q61733	Q61733	28S ribosomal protein S31, mitochondrial	Mrps31
	-0.982608	-0.99722	-0.748011	0.914764	0.913613	0.899461	Q61749;D3Z780;Q61749-2;F7CPG6	Q61749;D3Z780;Q61749-2	Translation initiation factor eIF-2B subunit delta	Eif2b4
	-1.17113	-0.793327	-0.574096	0.657229	0.457	1.42432	Q61753;F6ZSB7	Q61753	D-3-phosphoglycerate dehydrogenase	Phgdh
	-0.86295	-1.10183	-0.649384	0.535843	1.33307	0.745246	Q61768;E9QAK5;P28738;P33175;A2ARD4	Q61768;E9QAK5	Kinesin-1 heavy chain;Kinesin-like protein	Kif5b
	-0.497989	-1.17964	-0.876186	0.361245	0.92517	1.2674	Q61881;D3Z6N3;D3Z335;D3Z0J6;D3Z2K9	Q61881	DNA replication licensing factor MCM7	Mcm7
	-0.674143	-0.996036	-0.892222	0.354693	0.791934	1.41577	Q62095	Q62095	ATP-dependent RNA helicase DDX3Y	Ddx3y
	1.43351	0.386889	0.747158	-0.69601	-0.961874	-0.909671	Q62181;E9Q0Z0	Q62181	Semaphorin-3C	Sema3c
	1.25177	0.850889	0.433393	-1.27732	-0.85015	-0.408585	Q62189;D3Z0S6;F8VQ88;D6RI83	Q62189;D3Z0S6	U1 small nuclear ribonucleoprotein A	Snrpa
	0.823227	0.74607	1.05106	-0.401351	-1.24709	-0.971916	Q62356	Q62356	Follistatin-related protein 1	Fstl1
	-0.988144	-0.412771	-1.02286	0.982007	1.35463	0.0871299	Q62418-3;Q62418-2;Q62418	Q62418-3;Q62418-2;Q62418	Drebrin-like protein	Dbnl
	-0.440553	-1.52376	-0.548772	0.613522	0.984075	0.915485	Q62419;Q8BXU5;A2ALV3;Q62420;A2ALV1;F6ZL13	Q62419	Endophilin-A2	Sh3gl1
	-1.38621	-0.721075	-0.357768	0.302828	1.05696	1.10526	Q62422	Q62422	Osteoclast-stimulating factor 1	Ostf1
	0.964599	0.755062	0.911186	-0.612558	-1.36775	-0.650539	Q62433;E9Q514;E9Q5I8;E9Q3F9;E9PVF3;E9Q0J8;E9PZC7;E9Q7G8;E9Q147;E9Q7V2;F6VLR8	Q62433	Protein NDRG1	Ndrg1
	-1.37146	-0.758983	-0.393797	0.506956	1.22803	0.78925	Q62446	Q62446	Peptidyl-prolyl cis-trans isomerase FKBP3	Fkbp3
	0.229907	1.14077	1.1721	-0.5836	-1.05763	-0.901553	Q62465	Q62465	Synaptic vesicle membrane protein VAT-1 homolog	Vat1
	1.07459	0.720933	0.765634	-1.43583	-0.413437	-0.711884	Q63918	Q63918	Serum deprivation-response protein	Sdpr
	-1.23739	-0.640447	-0.49875	1.42786	0.0736616	0.875068	Q640M1;Q640M1-2;Q6EJB6;E9Q9S3	Q640M1	U3 small nucleolar RNA-associated protein 14 homolog A	Utp14a
	1.02893	0.69573	0.988038	-0.78216	-1.01903	-0.911503	Q64133	Q64133	Amine oxidase [flavin-containing] A	Maoa
	-1.04485	-0.269642	-1.05452	0.0624854	1.32597	0.980549	Q64152	Q64152	Transcription factor BTF3	Btf3
	-0.777037	-0.764735	-1.04027	0.320504	0.944721	1.31682	Q64261	Q64261	Cyclin-dependent kinase 6	Cdk6
	0.346888	1.13759	1.13752	-0.873998	-0.873998	-0.873998	Q64282;E9PXF7;D3Z6F0	Q64282	Interferon-induced protein with tetratricopeptide repeats 1	Ifit1
	0.425366	0.847962	1.3463	-0.873211	-0.873211	-0.873211	Q64339	Q64339	Ubiquitin-like protein ISG15	Isg15
	0.523978	1.3795	0.72308	-0.875518	-0.875518	-0.875518	Q64449;A2AAA9;Q64449-2	Q64449;A2AAA9	C-type mannose receptor 2	Mrc2
	-1.20972	-0.715763	-0.659421	0.408196	0.924389	1.25232	Q64737;Q64737-2;D6RCG1	Q64737	Trifunctional purine biosynthetic protein adenosine-3;Phosphoribosylamine--glycine ligase;Phosphoribosylformylglycinamidine cyclo-ligase;Phosphoribosylglycinamide formyltransferase	Gart
	-0.830764	-0.937709	-0.707962	0.198892	1.52359	0.753956	Q66JS6	Q66JS6	Eukaryotic translation initiation factor 3 subunit J-B	Eif3j2
	0.483237	0.707097	1.25193	-0.298029	-1.46676	-0.677475	Q69Z38	Q69Z38	Pseudopodium-enriched atypical kinase 1	Peak1
	-0.414168	-1.17522	-0.991734	0.501611	1.19785	0.881656	Q69ZX6;Q5QNQ8	Q69ZX6	MORC family CW-type zinc finger protein 2A	Morc2a
	1.03216	1.12145	0.528428	-0.894011	-0.894011	-0.894011	Q6A058	Q6A058	Armadillo repeat-containing X-linked protein 2	Armcx2
	-0.461159	-0.694866	-1.4102	0.987143	0.572042	1.00704	Q6A068	Q6A068	Cell division cycle 5-like protein	Cdc5l
	1.29964	0.616026	0.670237	-1.03689	-0.452487	-1.09652	Q6GQT9	Q6GQT9	Nodal modulator 1	Nomo1
	-0.984628	-0.253571	-1.14878	1.5014	0.433343	0.452244	Q6NS46	Q6NS46	Protein RRP5 homolog	Pdcd11
	-0.669228	-1.38147	-0.504089	0.643659	1.22858	0.682547	Q6NV52;Q99LH8;Q9JJ11-2;Q9JJ11;F7AGT6;F6TNB3;D3Z1Y4	Q6NV52;Q99LH8;Q9JJ11-2;Q9JJ11;F7AGT6	Transforming acidic coiled-coil-containing protein 3	Tacc3
	0.454816	0.942645	1.25134	-0.882933	-0.882933	-0.882933	Q6NXJ0	Q6NXJ0	Protein WWC2	Wwc2
	1.01223	1.15769	0.213398	-0.164455	-1.33403	-0.88483	Q6NZF1	Q6NZF1	Zinc finger CCCH domain-containing protein 11A	Zc3h11a
	-0.743755	-0.627609	-1.2355	0.678232	0.642868	1.28577	Q6P5B0	Q6P5B0	RRP12-like protein	Rrp12
	1.398	0.492198	0.723106	-0.899776	-0.819663	-0.893868	Q6P5E4;G3UYG7;G3UZC1;G3UZU8;G3UY35;G3UY73;G3UXP5	Q6P5E4	UDP-glucose:glycoprotein glucosyltransferase 1	Uggt1
	1.01462	1.00434	0.695234	-0.927766	-0.788152	-0.998279	Q6P5H2;Q6P5H2-2	Q6P5H2;Q6P5H2-2	Nestin	Nes
	-1.06402	-0.884215	-0.704309	0.496362	0.980559	1.17563	Q6P9P6	Q6P9P6	Kinesin-like protein KIF11	Kif11
	-1.02477	-0.538943	-1.09633	0.72734	0.792044	1.14066	Q6PAC3	Q6PAC3	DDB1- and CUL4-associated factor 13	Dcaf13
	-0.902052	-1.19882	-0.271935	1.46816	0.217278	0.687372	Q6PAM1;Q6PAM1-2;A2ADZ2;A2ADZ3;A2ADZ4;A8Y5J8;Q8BHN1-3;A2AFJ4;E9Q249;Q8BHN1-2;Q8VBT1	Q6PAM1;Q6PAM1-2	Alpha-taxilin	Txlna
	-0.800204	-0.935574	-0.918347	0.74859	1.31684	0.588698	Q6PAR5-2;Q6PAR5-6;Q6PAR5;Q6PAR5-5;Q6PAR5-4;F7ADT6;F7ADQ2;Q6PAR5-3;F6X819;F7ADS7;E9Q0D1;F6UFP6	Q6PAR5-2;Q6PAR5-6;Q6PAR5;Q6PAR5-5;Q6PAR5-4;F7ADT6;F7ADQ2	GTPase-activating protein and VPS9 domain-containing protein 1	Gapvd1
	-0.894002	-0.894002	-0.894002	0.550202	1.18266	0.949142	Q6PAV2-2;Q6PAV2;Q6PAV2-3	Q6PAV2-2;Q6PAV2	Probable E3 ubiquitin-protein ligase HERC4	Herc4
	0.828467	0.592157	1.23386	-0.640799	-0.971566	-1.04212	Q6PCM2-2;Q6PCM2;Q6PCM2-3;E9PXU1;Q8BND4	Q6PCM2-2;Q6PCM2	Integrator complex subunit 6	Ints6
	-1.20212	-0.835837	-0.516594	0.671123	1.36912	0.514315	Q6PDL0	Q6PDL0	Cytoplasmic dynein 1 light intermediate chain 2	Dync1li2
	1.32227	0.655815	0.500025	-0.234722	-1.12169	-1.12169	Q6PE15-2;Q6PE15;F6X5P5	Q6PE15-2;Q6PE15;F6X5P5	Mycophenolic acid acyl-glucuronide esterase, mitochondrial	Abhd10
	0.8145	0.986943	0.688783	-0.437429	-0.483361	-1.56944	Q6PF96;Q921G7	Q6PF96;Q921G7	Electron transfer flavoprotein-ubiquinone oxidoreductase, mitochondrial	Etfdh
	-0.853384	-0.711048	-0.81193	1.25763	-0.111268	1.23	Q6PGF5	Q6PGF5		Bms1
	-1.22365	-1.01957	-0.150789	0.283414	1.31297	0.797628	Q6PGL7;Q6PGL7-2	Q6PGL7;Q6PGL7-2	WASH complex subunit FAM21	Fam21
	-1.16907	-0.7065	-0.825599	0.854723	1.01618	0.830266	Q6PIP5	Q6PIP5	NudC domain-containing protein 1	Nudcd1
	-0.778748	-0.562565	-1.11875	1.36221	0.977426	0.120426	Q6PR54-2;Q6PR54;Q6PR54-3	Q6PR54-2;Q6PR54;Q6PR54-3	Telomere-associated protein RIF1	Rif1
	0.440435	0.311243	1.663	-0.804894	-0.804894	-0.804894	Q6Q899;A2AP29;Q6Q899-2;Q6Q899-3;Q6Q899-4	Q6Q899;A2AP29	Probable ATP-dependent RNA helicase DDX58	Ddx58
	0.557294	0.573685	1.4453	-0.66345	-0.926477	-0.986352	Q6XLQ8;G3V004;G3UXA3;G3UXA8;G3UYI3	Q6XLQ8;G3V004		Calu
	-0.901043	-0.901043	-0.901043	1.19201	0.726102	0.785012	Q6ZPJ3	Q6ZPJ3	E2/E3 hybrid ubiquitin-protein ligase UBE2O	Ube2o
	-0.834071	-0.62247	-1.03191	0.319182	1.53032	0.638956	Q6ZQ08;Q6ZQ08-4;B7ZWL1;Q6ZQ08-2	Q6ZQ08;Q6ZQ08-4;B7ZWL1;Q6ZQ08-2	CCR4-NOT transcription complex subunit 1	Cnot1
	-1.10779	-0.902452	-0.510539	0.224604	1.0737	1.22247	Q6ZQ38;D3YWC5	Q6ZQ38	Cullin-associated NEDD8-dissociated protein 1	Cand1
	-0.81978	-1.2708	-0.541628	1.13226	0.670143	0.829798	Q6ZQF0	Q6ZQF0	DNA topoisomerase 2-binding protein 1	Topbp1
	-1.04182	-0.944474	-0.659922	0.908536	1.22371	0.513968	Q6ZWY8;CON__P21752	Q6ZWY8	Thymosin beta-10	Tmsb10
	0.921126	0.920371	0.897013	-0.912837	-0.912837	-0.912837	Q78HU3	Q78HU3	Multivesicular body subunit 12A	Mvb12a
	1.14497	0.409596	0.812574	-0.504006	-1.59162	-0.271513	Q78IS1	Q78IS1	Transmembrane emp24 domain-containing protein 3	Tmed3
	-1.10203	-0.914386	-0.530628	0.539997	1.42904	0.578006	Q7TNE3;Q5SX56	Q7TNE3	Sperm-associated antigen 7	Spag7
	-0.865936	-1.13064	-0.687159	1.12047	0.676072	0.887185	Q7TNV0;E9Q8Y1;D3YVJ6	Q7TNV0;E9Q8Y1;D3YVJ6	Protein DEK	Dek
	-0.956298	-1.02786	-0.539079	0.35684	0.719603	1.4468	Q7TPE5	Q7TPE5	Probable RNA polymerase II nuclear localization protein SLC7A6OS	Slc7a6os
	0.729149	0.683123	1.24836	-0.687968	-1.09655	-0.87611	Q7TPR4	Q7TPR4	Alpha-actinin-1	Actn1
	-0.702378	-0.579105	-1.08507	0.727611	0.0706639	1.56828	Q7TPV4	Q7TPV4	Myb-binding protein 1A	Mybbp1a
	-1.16928	-0.709392	-0.771554	1.10617	1.01553	0.528519	Q7TQH0-2;Q3TGG2;Q7TQH0-3;Q7TQH0;E9Q5Q0;J3QP59	Q7TQH0-2;Q3TGG2;Q7TQH0-3;Q7TQH0;E9Q5Q0	Ataxin-2-like protein	Atxn2l
	-1.23678	-0.496756	-0.924212	0.839203	0.833037	0.985508	Q7TS64;Q99MK8;E9PW16;Q3UYH7;F6QY34;E9Q419;F7AEX1;F6Y9P3	Q7TS64;Q99MK8;E9PW16;Q3UYH7	Beta-adrenergic receptor kinase 1;Beta-adrenergic receptor kinase 2	Adrbk1;Adrbk2
	-1.11667	-0.636619	-0.839264	1.29161	0.396562	0.904377	Q7TSZ8	Q7TSZ8	Nucleus accumbens-associated protein 1	Nacc1
	-0.676646	-1.19321	-0.589476	0.259628	0.722922	1.47678	Q80SY5	Q80SY5	Pre-mRNA-splicing factor 38B	Prpf38b
	0.665856	1.40773	0.524867	-0.716391	-1.02801	-0.854053	Q80U35;Q80U35-2	Q80U35;Q80U35-2	Rho guanine nucleotide exchange factor 17	Arhgef17
	-0.957762	-0.235253	-1.19951	0.707114	0.264689	1.42072	Q80U72;Q80U72-4;Q80U72-2;Q80U72-3;F6RIN9;D3YU97	Q80U72;Q80U72-4;Q80U72-2;Q80U72-3;F6RIN9	Protein scribble homolog	Scrib
	-1.10209	-0.876153	-0.675196	0.948303	0.529423	1.17571	Q80X50-2	Q80X50-2	Ubiquitin-associated protein 2-like	Ubap2l
	1.10446	0.773072	0.844366	-0.907299	-0.907299	-0.907299	Q80XL6;D3YTQ5	Q80XL6;D3YTQ5	Acyl-CoA dehydrogenase family member 11	Acad11
	-0.926341	-1.29277	-0.37844	0.733779	1.09338	0.770393	Q80Y81-2;Q80Y81;B1ATP7;B1ATP9	Q80Y81-2;Q80Y81;B1ATP7	Zinc phosphodiesterase ELAC protein 2	Elac2
	1.41171	0.621677	0.53422	-0.589073	-1.11357	-0.864963	Q80YQ1;E9PWF0;Q05895;Q03350	Q80YQ1		Thbs1
	0.993216	1.35721	0.134854	-1.0665	-0.778038	-0.640738	Q80YS6;E9Q8X9;Q8BZI0-2;Q8BZI0	Q80YS6;E9Q8X9	Actin filament-associated protein 1	Afap1
	-0.921779	-0.453733	-1.01954	1.00658	1.37536	0.0131049	Q810D6;D6REU5	Q810D6	Glutamate-rich WD repeat-containing protein 1	Grwd1
	0.434879	0.669237	1.38798	-0.362092	-0.929087	-1.20092	Q811D0-2;Q811D0-3;H7BWY4;E9Q9H0;Q811D0;D3Z3B8;F6UDT8;S4R2T8;D3YUZ8;E9Q2L2;Q91XM9-3;Q91XM9-6;Q91XM9-8;Q91XM9;Q91XM9-2;Q91XM9-4;Q91XM9-7;Q91XM9-5;G3UZL5;B1AR31;D3YWU0	Q811D0-2;Q811D0-3;H7BWY4;E9Q9H0;Q811D0;D3Z3B8;F6UDT8	Disks large homolog 1	Dlg1
	0.941575	0.833608	0.949763	-1.01243	-0.96832	-0.744197	Q8BFR4	Q8BFR4	N-acetylglucosamine-6-sulfatase	Gns
	0.825303	1.10767	0.765844	-0.72257	-0.864592	-1.11166	Q8BFW7;Q8BFW7-4;Q8BFW7-5;Q8BFW7-3;Q8BFW7-2	Q8BFW7;Q8BFW7-4;Q8BFW7-5	Lipoma-preferred partner homolog	Lpp
	-0.923125	-1.12871	-0.606406	0.573986	0.994163	1.09009	Q8BG32;G3UYH2;G3UYI4;G3UYL3;G3UWW7;G3UXL5;G3UYL8;G3UX15;G3UX67;G3UWV7;G3UZ33;G3UZ28	Q8BG32	26S proteasome non-ATPase regulatory subunit 11	Psmd11
	-1.04983	-1.2005	-0.149304	0.512852	1.38576	0.501017	Q8BG79;Q8BG79-2	Q8BG79;Q8BG79-2	CWF19-like protein 2	Cwf19l2
	0.427239	0.949413	1.13989	-1.39178	-0.408846	-0.715917	Q8BGC4	Q8BGC4	Zinc-binding alcohol dehydrogenase domain-containing protein 2	Zadh2
	-0.974006	-1.15064	-0.49269	0.544832	1.17787	0.894641	Q8BGD9;REV__Q8BGD9	Q8BGD9	Eukaryotic translation initiation factor 4B	Eif4b
	-0.930239	-0.723946	-0.948061	0.443788	1.38363	0.77483	Q8BGQ7	Q8BGQ7	Alanine--tRNA ligase, cytoplasmic	Aars
	0.724652	0.820148	0.924627	-0.438684	-1.60397	-0.426771	Q8BGT5;D6RFQ8	Q8BGT5	Alanine aminotransferase 2	Gpt2
	-1.03565	-0.607341	-0.777249	1.58773	0.207655	0.62485	Q8BGT7	Q8BGT7	Survival of motor neuron-related-splicing factor 30	Smndc1
	1.01794	1.11275	0.557752	-0.845586	-0.894527	-0.948323	Q8BH04;Q9Z2V4	Q8BH04	Phosphoenolpyruvate carboxykinase [GTP], mitochondrial	Pck2
	1.24345	0.829282	0.535057	-1.06498	-1.05027	-0.492534	Q8BH95;F6T930	Q8BH95;F6T930	Enoyl-CoA hydratase, mitochondrial	Echs1
	1.29277	0.929569	0.380467	-0.827201	-0.715688	-1.05992	Q8BH97;D3Z3A9;D3Z7T1;D3YZP8	Q8BH97;D3Z3A9;D3Z7T1	Reticulocalbin-3	Rcn3
	-0.900549	-0.900549	-0.900549	0.615016	0.9666	1.12003	Q8BHK9	Q8BHK9	DNA excision repair protein ERCC-6-like	Ercc6l
	1.29739	0.93057	0.379417	-0.76934	-1.03257	-0.80547	Q8BHN3-2;Q8BHN3-3	Q8BHN3-2;Q8BHN3-3	Neutral alpha-glucosidase AB	Ganab
	1.42069	0.241543	0.713887	-0.387108	-0.616539	-1.37247	Q8BHT6;Q8BHT6-2	Q8BHT6	Beta-1,3-glucosyltransferase	B3galtl
	-0.906376	-0.941305	-0.588719	0.0579897	0.9504	1.42801	Q8BHY2	Q8BHY2	Nucleolar complex protein 4 homolog	Noc4l
	0.881635	1.00026	0.853388	-0.911761	-0.911761	-0.911761	Q8BI06;Q8BI06-3;Q8BI06-2	Q8BI06;Q8BI06-3	Cell migration-inducing and hyaluronan-binding protein	Cemip
	0.31737	1.59661	0.552035	-0.711656	-0.879338	-0.875024	Q8BIJ6;E9PWN2;E9PWN3	Q8BIJ6;E9PWN2;E9PWN3	Isoleucine--tRNA ligase, mitochondrial	Iars2
	-0.61962	-1.1011	-0.846986	0.479079	1.41551	0.673109	Q8BJW6;Q8BJW6-2;D3YZZ6;D6RFN2;D6RGA6	Q8BJW6;Q8BJW6-2	Eukaryotic translation initiation factor 2A;Eukaryotic translation initiation factor 2A, N-terminally processed	Eif2a
	-0.739102	-0.663179	-1.14805	1.0085	0.275837	1.266	Q8BK35	Q8BK35		Gltscr2
	-1.08401	-0.63919	-0.72436	0.0803366	1.38773	0.979489	Q8BK64	Q8BK64	Activator of 90 kDa heat shock protein ATPase homolog 1	Ahsa1
	-1.29992	-0.860621	-0.41377	0.763898	1.20185	0.608565	Q8BK67;A2AWQ2	Q8BK67	Protein RCC2	Rcc2
	-0.635579	-0.862577	-0.933367	1.49749	0.0783371	0.855698	Q8BKS9	Q8BKS9	Pumilio domain-containing protein KIAA0020	Kiaa0020
	1.02779	0.865625	0.574884	-1.444	-0.1557	-0.868605	Q8BL66	Q8BL66	Early endosome antigen 1	Eea1
	-0.882121	-0.882121	-0.882121	0.412463	1.12943	1.10447	Q8BLY7	Q8BLY7	Hermansky-Pudlak syndrome 6 protein homolog	Hps6
	-0.889032	-0.889032	-0.889032	0.750172	1.2967	0.620226	Q8BM39;Q8BM39-2	Q8BM39	Pre-mRNA-splicing factor 18	Prpf18
	0.980743	1.16704	0.489839	-1.15872	-0.742587	-0.736317	Q8BM72;D3Z0Y0;Q8BM72-2	Q8BM72	Heat shock 70 kDa protein 13	Hspa13
	-0.865551	-1.26658	-0.373586	0.399186	0.799366	1.30717	Q8BMA6;A2AAN2	Q8BMA6;A2AAN2	Signal recognition particle subunit SRP68	Srp68
	-0.949188	-0.875982	-0.792479	0.35343	1.21991	1.0443	Q8BMJ2	Q8BMJ2	Leucine--tRNA ligase, cytoplasmic	Lars
	1.27334	0.863114	0.521887	-0.845391	-0.946495	-0.866454	Q8BMP6	Q8BMP6	Golgi resident protein GCP60	Acbd3
	-0.969911	-1.18906	-0.399018	0.588121	0.668614	1.30125	Q8BMQ2;E9Q2B0;Q8BMQ2-2;Q8BMQ2-3	Q8BMQ2;E9Q2B0;Q8BMQ2-2	General transcription factor 3C polypeptide 4	Gtf3c4
	-0.283981	-0.84857	-1.31149	1.1542	0.247895	1.04194	Q8BMS1	Q8BMS1	Trifunctional enzyme subunit alpha, mitochondrial;Long-chain enoyl-CoA hydratase;Long chain 3-hydroxyacyl-CoA dehydrogenase	Hadha
	-0.90724	-0.90724	-0.90724	0.941526	0.717282	1.06291	Q8BNU0;Q8BNU0-2;D3Z3J0	Q8BNU0;Q8BNU0-2;D3Z3J0	Armadillo repeat-containing protein 6	Armc6
	-0.590357	-1.1649	-0.867993	0.888593	1.21873	0.515931	Q8BP27-2;Q8BP27;Q8BP27-3	Q8BP27-2;Q8BP27;Q8BP27-3	Swi5-dependent recombination DNA repair protein 1 homolog	Sfr1
	-1.1492	-0.832648	-0.570166	0.53723	1.4213	0.593484	Q8BP47	Q8BP47	Asparagine--tRNA ligase, cytoplasmic	Nars
	0.61034	0.659097	1.36414	-0.983976	-0.86591	-0.783695	Q8BP92;D6RHL9	Q8BP92	Reticulocalbin-2	Rcn2
	1.08445	0.561944	0.759802	-0.433	-1.61773	-0.355472	Q8BPB5;F6ZFS0	Q8BPB5	EGF-containing fibulin-like extracellular matrix protein 1	Efemp1
	1.35302	0.603517	0.483681	-0.188232	-1.12599	-1.12599	Q8BPG6;F6R8U9	Q8BPG6;F6R8U9	Sulfatase-modifying factor 2	Sumf2
	1.05411	0.685444	0.853853	-0.317947	-1.13773	-1.13773	Q8BQ47;D3Z0T5	Q8BQ47;D3Z0T5	Protein canopy homolog 4	Cnpy4
	-0.938493	-1.01899	-0.465854	1.55354	0.245013	0.624776	Q8BQM4;E9PWH6	Q8BQM4;E9PWH6	HEAT repeat-containing protein 3	Heatr3
	1.20141	0.707256	0.737782	-0.567241	-0.919663	-1.15954	Q8BRF7;Q8BRF7-3;Q8BRF7-2	Q8BRF7;Q8BRF7-3	Sec1 family domain-containing protein 1	Scfd1
	-1.05627	-0.745008	-0.742589	0.370971	0.712641	1.46026	Q8BT07;Q8BT07-2	Q8BT07;Q8BT07-2	Centrosomal protein of 55 kDa	Cep55
	-0.877944	-0.877944	-0.877944	0.849507	1.32464	0.459688	Q8BTI7;F7BT68	Q8BTI7	Serine/threonine-protein phosphatase 6 regulatory ankyrin repeat subunit C	Ankrd52
	0.888697	1.13147	0.691741	-0.90397	-0.90397	-0.90397	Q8BTJ4-2;Q8BTJ4;A2A5N7;D3Z6V6	Q8BTJ4-2;Q8BTJ4	Bis(5-adenosyl)-triphosphatase enpp4	Enpp4
	-0.326192	-1.02726	-1.12477	0.23409	1.10883	1.13531	Q8BTT6	Q8BTT6	Digestive organ expansion factor homolog	Diexf
	-0.663229	-0.932306	-1.07454	0.70781	1.21571	0.746553	Q8BTW3	Q8BTW3	Exosome complex component MTR3	Exosc6
	-0.176753	-1.0407	-1.2144	0.329676	1.26634	0.835838	Q8BU03	Q8BU03	Periodic tryptophan protein 2 homolog	Pwp2
	-1.05344	-1.07364	-0.552608	0.732894	0.969176	0.977621	Q8BU30;E9Q866;F6Q6R1	Q8BU30	Isoleucine--tRNA ligase, cytoplasmic	Iars
	0.947612	0.466313	0.978379	-0.343207	-1.62044	-0.42866	Q8BVE3	Q8BVE3	V-type proton ATPase subunit H	Atp6v1h
	-0.892838	-0.892838	-0.892838	0.692385	1.27304	0.713088	Q8BVQ5	Q8BVQ5	Protein phosphatase methylesterase 1	Ppme1
	-1.60435	-0.527892	-0.254091	0.493227	1.1009	0.792204	Q8BW10;E9PW56;F6YBB8	Q8BW10;E9PW56	RNA-binding protein NOB1	Nob1
	0.764031	1.05386	0.909002	-0.888082	-0.924078	-0.914735	Q8BWT1	Q8BWT1	3-ketoacyl-CoA thiolase, mitochondrial	Acaa2
	-1.27978	-0.858557	-0.321897	0.349375	0.762621	1.34824	Q8BWZ3;Q8BWZ3-2;G3UZ51;F6XQZ4	Q8BWZ3;Q8BWZ3-2	N-alpha-acetyltransferase 25, NatB auxiliary subunit	Naa25
	1.26821	0.859745	0.336403	-0.621421	-0.444519	-1.39841	Q8BX02;Q8BX02-2	Q8BX02;Q8BX02-2	KN motif and ankyrin repeat domain-containing protein 2	Kank2
	-0.978841	-0.833931	-0.577108	0.158113	1.61487	0.616893	Q8BYA0;F6UI15;B1ATU0;Q9D2H8	Q8BYA0	Tubulin-specific chaperone D	Tbcd
	-0.514524	-1.04064	-0.865966	0.121328	1.49858	0.801222	Q8BYK6;Q8BYK6-3;Q8BYK6-2	Q8BYK6;Q8BYK6-3;Q8BYK6-2	YTH domain-containing family protein 3	Ythdf3
	-0.908663	-0.908663	-0.908663	0.747199	0.930747	1.04804	Q8BYM8;G3X975	Q8BYM8;G3X975	Probable cysteine--tRNA ligase, mitochondrial	Cars2
	0.895649	0.829693	0.825062	-0.719351	-0.35212	-1.47893	Q8BZ20	Q8BZ20	Poly [ADP-ribose] polymerase 12	Parp12
	-0.293859	-1.11047	-1.12578	1.14175	0.424227	0.964131	Q8BZR9;Q8BZR9-2;Q8BZR9-3	Q8BZR9	Uncharacterized protein C17orf85 homolog
	-0.930173	-1.12098	-0.581565	0.49751	1.14795	0.987252	Q8C156	Q8C156	Condensin complex subunit 2	Ncaph
	0.87443	1.22839	0.359741	-1.15208	-0.201896	-1.10859	Q8C166;B7ZCP4;E9Q806;A3KGK7;B7ZCP7;B7ZCP6;B7ZCP5;F6R587;B7ZCP8	Q8C166;B7ZCP4;E9Q806;A3KGK7	Copine-1	Cpne1
	-1.32902	-0.76891	-0.390874	0.668011	1.34961	0.471183	Q8C1A5	Q8C1A5	Thimet oligopeptidase	Thop1
	-1.11985	-1.11985	-0.250476	0.471891	1.30044	0.71785	Q8C3I8	Q8C3I8	Protein HGH1 homolog	Hgh1
	0.50027	0.815264	1.3262	-0.880579	-0.880579	-0.880579	Q8C3V4;P42225	Q8C3V4;P42225	Signal transducer and activator of transcription;Signal transducer and activator of transcription 1	Stat1
	-0.19238	-1.1851	-1.04693	0.641621	0.410978	1.37182	Q8C4J7;F6YAR3	Q8C4J7	Transducin beta-like protein 3	Tbl3
	1.04039	1.06764	0.591066	-0.899699	-0.899699	-0.899699	Q8C6P8-2;Q8C6P8;H3BL53;G3UYC1;G3UY05	Q8C6P8-2;Q8C6P8	Zinc finger protein 57	Zfp57
	-0.953963	-1.20526	-0.509798	0.906644	0.916062	0.846312	Q8C845;Q9D8Y0;Q9D4J1	Q8C845;Q9D8Y0	EF-hand domain-containing protein D2	Efhd2
	-1.44846	-0.360854	-0.713526	1.05536	0.923619	0.543863	Q8C8U0;Q8C8U0-3;Q8C8U0-2;F7CUU8;F6S1C4;G3X957;O35711-2;O35711;O35711-4	Q8C8U0;Q8C8U0-3;Q8C8U0-2	Liprin-beta-1	Ppfibp1
	1.18569	1.17239	0.155153	-0.747716	-1.08019	-0.685333	Q8CAQ8-2;Q8CAQ8;Q8CAQ8-5;E9Q800;E9QAY6;Q8CAQ8-4	Q8CAQ8-2;Q8CAQ8;Q8CAQ8-5;E9Q800;E9QAY6	MICOS complex subunit Mic60	Immt
	1.14363	0.527383	1.00946	-0.89349	-0.89349	-0.89349	Q8CC88-2;Q8CC88	Q8CC88-2;Q8CC88	von Willebrand factor A domain-containing protein 8	Vwa8
	1.27187	0.571206	0.634879	-0.449703	-0.570352	-1.4579	Q8CCJ3;Q8CCJ3-1;Q8CCJ3-2	Q8CCJ3;Q8CCJ3-1	E3 UFM1-protein ligase 1	Ufl1
	-0.788664	-0.833117	-1.03765	0.611807	1.28506	0.76257	Q8CCP0;Q8CCP0-2;Q8CCP0-4;Q8CCP0-3	Q8CCP0;Q8CCP0-2;Q8CCP0-4;Q8CCP0-3	Nuclear export mediator factor Nemf	Nemf
	-1.09332	-0.897745	-0.712136	1.00327	0.708337	0.991603	Q8CDN6	Q8CDN6	Thioredoxin-like protein 1	Txnl1
	-0.854865	-1.30562	-0.202296	0.533038	0.383106	1.44663	Q8CEC6	Q8CEC6	Peptidylprolyl isomerase domain and WD repeat-containing protein 1	Ppwd1
	-0.854398	-1.20142	-0.534626	0.977361	1.18371	0.429376	Q8CFE2;D6RIJ8	Q8CFE2	UPF0609 protein C4orf27 homolog
	-1.40112	-0.380486	-0.609019	0.899748	0.197579	1.2933	Q8CFI7	Q8CFI7	DNA-directed RNA polymerase II subunit RPB2	Polr2b
	1.11966	0.926014	0.664161	-0.90328	-0.90328	-0.90328	Q8CG19-3;Q8CG19-2;Q8CG19;B1B1E2	Q8CG19-3;Q8CG19-2;Q8CG19;B1B1E2	Latent-transforming growth factor beta-binding protein 1	Ltbp1
	-0.987977	-0.865022	-0.845252	0.619923	1.13179	0.946541	Q8CG48;B1AWH6	Q8CG48	Structural maintenance of chromosomes protein 2	Smc2
	-0.731096	-1.31441	-0.602804	0.847591	0.768594	1.03213	Q8CGF7-2;Q8CGF7;Q8CGF7-3;Q3B807-3;Q3B807	Q8CGF7-2;Q8CGF7;Q8CGF7-3	Transcription elongation regulator 1	Tcerg1
	1.23917	0.49866	0.902753	-0.90019	-1.06516	-0.675227	Q8CGK3	Q8CGK3	Lon protease homolog, mitochondrial	Lonp1
	-0.83654	-1.16007	-0.660447	0.722676	0.717119	1.21726	Q8CGY8	Q8CGY8	UDP-N-acetylglucosamine--peptide N-acetylglucosaminyltransferase 110 kDa subunit	Ogt
	-1.17264	-0.943823	-0.328398	0.239724	0.840397	1.36474	Q8CHP8	Q8CHP8	Phosphoglycolate phosphatase	Pgp
	1.05103	0.741678	0.872907	-1.04107	-0.512374	-1.11217	Q8CHT0	Q8CHT0	Delta-1-pyrroline-5-carboxylate dehydrogenase, mitochondrial	Aldh4a1
	-1.145	-0.944974	-0.589132	0.959662	0.702034	1.01741	Q8CHW4;F6T9C3	Q8CHW4	Translation initiation factor eIF-2B subunit epsilon	Eif2b5
	-1.06457	-0.663678	-0.715107	1.50512	0.145609	0.792623	Q8CHY6;E9QMN5	Q8CHY6;E9QMN5	Transcriptional repressor p66 alpha	Gatad2a
	-0.969595	-1.06984	-0.516746	0.759155	0.420327	1.3767	Q8CI33-2;Q8CI33	Q8CI33-2;Q8CI33	CWF19-like protein 1	Cwf19l1
	-1.14457	-1.30962	0.0844284	0.792125	0.569955	1.00768	Q8CIG8;F6QQQ6;S4R295	Q8CIG8	Protein arginine N-methyltransferase 5	Prmt5
	-0.903547	-0.903547	-0.903547	1.1222	0.671947	0.916499	Q8CJ53-4;Q8CJ53-3;Q8CJ53-2;Q8CJ53	Q8CJ53-4;Q8CJ53-3;Q8CJ53-2;Q8CJ53	Cdc42-interacting protein 4	Trip10
	0.904663	1.05011	0.754204	-1.09946	-0.859325	-0.750192	Q8CJG0;H3BJ70;Q8CJG1;Q8CJF8-2;A3KFX6	Q8CJG0	Protein argonaute-2	Ago2
	0.902124	1.00887	0.821962	-0.867824	-0.943595	-0.92154	Q8K009;D3Z6B9;Q8R0Y6	Q8K009;D3Z6B9	Mitochondrial 10-formyltetrahydrofolate dehydrogenase	Aldh1l2
	1.11254	0.813553	0.795076	-0.907055	-0.907055	-0.907055	Q8K094	Q8K094		Pvr
	-1.08768	-0.7396	-0.691885	1.28673	0.182566	1.04987	Q8K0C4	Q8K0C4	Lanosterol 14-alpha demethylase	Cyp51a1
	1.05996	0.437539	1.13635	-0.857976	-1.08891	-0.686964	Q8K1N2;Q8K1N2-2;D3Z069;F6QU68;D3Z1R8;D3Z231	Q8K1N2;Q8K1N2-2;D3Z069	Pleckstrin homology-like domain family B member 2	Phldb2
	-1.65719	-0.579574	-0.13137	0.849609	0.872773	0.645751	Q8K1R7	Q8K1R7	Serine/threonine-protein kinase Nek9	Nek9
	-1.04854	-0.496769	-0.970233	1.40968	0.314426	0.791434	Q9D4G5;Q8K205	Q9D4G5;Q8K205		Pop1
	-1.24412	-0.595894	-0.578292	0.339985	0.545529	1.53279	Q8K268	Q8K268	ATP-binding cassette sub-family F member 3	Abcf3
	-0.770389	-1.02369	-0.865509	1.28594	0.765411	0.60824	Q8K284;Q8K284-2;Q8K284-3	Q8K284;Q8K284-2	General transcription factor 3C polypeptide 1	Gtf3c1
	1.21975	1.03949	0.325385	-1.10656	-0.67206	-0.806011	Q8K297	Q8K297	Procollagen galactosyltransferase 1	Colgalt1
	-0.863289	-1.04205	-0.79917	0.723936	1.13993	0.840638	Q8K298	Q8K298	Actin-binding protein anillin	Anln
	1.14658	0.774536	0.683474	-1.02402	-0.389927	-1.19065	Q8K2B0;H3BK18	Q8K2B0	Synaptonemal complex protein SC65	Leprel4
	0.835009	1.19224	0.629489	-0.85048	-1.15853	-0.647732	Q8K2B3	Q8K2B3	Succinate dehydrogenase [ubiquinone] flavoprotein subunit, mitochondrial	Sdha
	0.8533	1.05595	0.820438	-0.909896	-0.909896	-0.909896	Q8K2I4;D6RGR1	Q8K2I4	Beta-mannosidase	Manba
	-0.545413	-1.35305	-0.62527	0.755105	1.30062	0.468008	Q8K2V6;Q8K2V6-2	Q8K2V6;Q8K2V6-2	Importin-11	Ipo11
	-0.912232	-0.863877	-0.779793	0.213703	1.28258	1.05962	Q8K2Z4;Q8K2Z4-2	Q8K2Z4;Q8K2Z4-2	Condensin complex subunit 1	Ncapd2
	-0.902454	-0.902454	-0.902454	0.661832	0.907421	1.13811	Q8K339	Q8K339	DNA/RNA-binding protein KIN17	Kin
	1.10912	1.02239	0.511788	-0.621316	-0.883739	-1.13825	Q8K3J1	Q8K3J1	NADH dehydrogenase [ubiquinone] iron-sulfur protein 8, mitochondrial	Ndufs8
	-0.353961	-0.886586	-1.33094	0.960762	1.02557	0.58516	Q8K411-2;Q8K411;Q8K411-3	Q8K411-2;Q8K411;Q8K411-3	Presequence protease, mitochondrial	Pitrm1
	0.968034	0.615036	0.84941	0.00191576	-1.2172	-1.2172	Q8K4Z3	Q8K4Z3	NAD(P)H-hydrate epimerase	Apoa1bp
	0.710244	1.00371	0.968845	-1.1712	-0.888645	-0.622945	Q8QZS1;E0CX19	Q8QZS1;E0CX19	3-hydroxyisobutyryl-CoA hydrolase, mitochondrial	Hibch
	1.43891	0.546652	0.502852	-1.05403	-1.06225	-0.372135	Q8QZT1	Q8QZT1	Acetyl-CoA acetyltransferase, mitochondrial	Acat1
	-0.74941	-1.19609	-0.509921	0.327793	1.49791	0.629721	Q8QZY1	Q8QZY1	Eukaryotic translation initiation factor 3 subunit L	Eif3l
	-0.523469	-1.03416	-0.994218	0.409799	1.39188	0.750164	Q8R010;Q8R3V2	Q8R010;Q8R3V2	Aminoacyl tRNA synthase complex-interacting multifunctional protein 2	Aimp2
	-0.910918	-0.910918	-0.910918	0.932523	1.00178	0.79845	Q8R080	Q8R080	G2 and S phase-expressed protein 1	Gtse1
	1.04337	0.977856	0.699007	-0.906745	-0.906745	-0.906745	Q8R0F8	Q8R0F8	Acylpyruvase FAHD1, mitochondrial	Fahd1
	1.01599	0.547003	1.04578	-0.417687	-1.09554	-1.09554	Q8R164	Q8R164	Valacyclovir hydrolase	Bphl
	0.669763	0.961319	1.0556	-1.15549	-0.818281	-0.712916	Q8R180	Q8R180	ERO1-like protein alpha	Ero1l
	0.825968	1.10292	0.793864	-0.907584	-0.907584	-0.907584	Q8R1N0	Q8R1N0	Zinc finger protein 830	Znf830
	-1.36887	-0.214864	-0.840196	1.13363	1.00331	0.286985	Q8R1Q8	Q8R1Q8	Cytoplasmic dynein 1 light intermediate chain 1	Dync1li1
	0.61169	1.10437	0.892227	-1.10832	-1.10832	-0.391659	Q8R2Q8	Q8R2Q8	Bone marrow stromal antigen 2	Bst2
	1.38096	0.911672	0.251695	-0.988982	-0.851243	-0.704101	Q8R326;Q8R326-2;F7D909	Q8R326;Q8R326-2	Paraspeckle component 1	Pspc1
	-0.518372	-1.25064	-0.841043	1.02489	0.515933	1.06923	Q8R344	Q8R344	Coiled-coil domain-containing protein 12	Ccdc12
	-1.14932	-0.771047	-0.708929	0.449883	1.04141	1.138	Q8R3C0;H9KV04	Q8R3C0;H9KV04	Mini-chromosome maintenance complex-binding protein	Mcmbp
	1.11077	0.223272	1.18219	-0.785118	-1.1849	-0.546225	Q8R3G9	Q8R3G9	Tetraspanin-8	Tspan8
	-0.646274	-1.00028	-0.810268	0.621852	1.57131	0.263666	Q8R3L2;Q8R3L2-3;Q8R3L2-2;Q8R3L2-5;Q8R3L2-4	Q8R3L2;Q8R3L2-3;Q8R3L2-2;Q8R3L2-5;Q8R3L2-4	Transcription factor 25	Tcf25
	0.993818	0.728565	1.0029	-0.908427	-0.908427	-0.908427	Q8R4N0	Q8R4N0	Citrate lyase subunit beta-like protein, mitochondrial	Clybl
	-1.10009	-1.04493	-0.472018	1.22367	0.755786	0.637589	Q8R4X3;F6YJB6;B7ZCQ1;B7ZCQ0;B7ZCP9	Q8R4X3;F6YJB6	RNA-binding protein 12	Rbm12;Gm28036
	-1.07522	-0.763979	-0.656827	0.200554	1.42524	0.870229	Q8R5H1;Q8R5H1-5;Q8R5H1-2;Q8R5H1-3;Q8R5H1-4	Q8R5H1;Q8R5H1-5;Q8R5H1-2	Ubiquitin carboxyl-terminal hydrolase 15	Usp15
	0.292686	1.10914	1.1456	-1.19656	-0.558022	-0.792845	Q8VC30	Q8VC30	Bifunctional ATP-dependent dihydroxyacetone kinase/FAD-AMP lyase (cyclizing);ATP-dependent dihydroxyacetone kinase;FAD-AMP lyase (cyclizing)	Dak
	-0.569772	-1.04686	-1.02297	1.11366	1.01643	0.509511	Q8VCG3	Q8VCG3	WD repeat-containing protein 74	Wdr74
	-0.827309	-0.63801	-1.02959	0.273806	1.50224	0.718861	Q8VCT3;E9PYF1	Q8VCT3;E9PYF1	Aminopeptidase B	Rnpep
	1.10012	1.11244	0.41897	-1.08417	-0.818948	-0.72841	Q8VCW8	Q8VCW8	Acyl-CoA synthetase family member 2, mitochondrial	Acsf2
	1.27468	0.262434	1.02937	-0.707518	-1.02499	-0.833983	Q8VD75	Q8VD75	Huntingtin-interacting protein 1	Hip1
	-1.28819	-0.515277	-0.822114	0.825289	1.12099	0.679302	Q8VDD8	Q8VDD8	WAS protein family homolog 1	Wash1
	-0.558344	-0.87521	-1.20044	1.0117	0.544908	1.07738	Q8VDF2;Q8VDF2-2;E9Q5Y5	Q8VDF2;Q8VDF2-2	E3 ubiquitin-protein ligase UHRF1	Uhrf1
	0.879742	0.826155	0.99444	-0.782045	-0.732107	-1.18619	Q8VDJ3	Q8VDJ3	Vigilin	Hdlbp
	0.840141	1.03102	0.86145	-0.910871	-0.910871	-0.910871	Q8VDK1-2;Q8VDK1;D3Z3I3;D3YY53;D3Z2Y2	Q8VDK1-2;Q8VDK1;D3Z3I3;D3YY53;D3Z2Y2	Nitrilase homolog 1	Nit1
	1.07683	0.758549	0.715569	-0.263834	-1.32785	-0.959269	Q8VDP4	Q8VDP4	Cell cycle and apoptosis regulator protein 2	Ccar2
	-0.831095	-1.00331	-0.675154	0.231474	0.824096	1.45399	Q8VDW0;D6RHT5;Q8VDW0-2	Q8VDW0	ATP-dependent RNA helicase DDX39A	Ddx39a
	1.2332	0.87241	0.572369	-0.892659	-0.892659	-0.892659	Q8VEB4	Q8VEB4	Group XV phospholipase A2	Pla2g15
	-0.747	-0.945711	-0.767279	0.493859	1.60843	0.357698	Q8VEJ4;F6QAD9	Q8VEJ4	Notchless protein homolog 1	Nle1
	-0.908891	-0.908891	-0.908891	0.907148	1.05723	0.762297	Q8VIM9	Q8VIM9	Immunity-related GTPase family Q protein	Irgq
	-1.10626	-0.718753	-0.6114	0.491445	1.58601	0.358959	Q8WTY4;E0CYY1;F7BWP1;F8WIK0	Q8WTY4;E0CYY1	Anamorsin	Ciapin1
	-0.921539	-0.279585	-1.36198	0.793131	0.779784	0.990192	Q91V41;A2AL34	Q91V41;A2AL34	Ras-related protein Rab-14	Rab14
	1.08633	1.11528	0.413351	-0.738415	-1.16098	-0.715564	Q91V61-2;Q91V61;Q3U4F0	Q91V61-2;Q91V61;Q3U4F0	Sideroflexin-3	Sfxn3
	1.6659	0.582287	0.112452	-0.691693	-0.865812	-0.80313	Q91VD9	Q91VD9	NADH-ubiquinone oxidoreductase 75 kDa subunit, mitochondrial	Ndufs1
	-1.13952	-0.797445	-0.693114	0.446889	1.0576	1.12558	Q91VH6	Q91VH6	Protein MEMO1	Memo1
	-1.27794	-0.753337	-0.476151	0.297031	1.2492	0.961194	Q91VI7	Q91VI7	Ribonuclease inhibitor	Rnh1
	0.437896	1.55888	0.518221	-0.864205	-0.815373	-0.835414	Q91VJ2	Q91VJ2	Protein kinase C delta-binding protein	Prkcdbp
	-0.947994	-0.778455	-0.755943	0.226419	1.53289	0.723083	Q91VK1	Q91VK1	Basic leucine zipper and W2 domain-containing protein 2	Bzw2
	-1.15773	-0.790519	-0.549451	0.173002	1.14251	1.18219	Q91W50	Q91W50	Cold shock domain-containing protein E1	Csde1
	0.577965	1.48329	0.481886	-1.03848	-0.644771	-0.859888	Q91WD5;D3YXT0;F6RJ83	Q91WD5;D3YXT0;F6RJ83	NADH dehydrogenase [ubiquinone] iron-sulfur protein 2, mitochondrial	Ndufs2
	-0.716209	-0.786714	-1.19277	0.925694	0.779983	0.990019	Q91WM3;F6VEP4	Q91WM3	U3 small nucleolar RNA-interacting protein 2	Rrp9
	-0.825477	-1.24328	-0.496886	1.22629	0.419447	0.919908	Q91WN1	Q91WN1	DnaJ homolog subfamily C member 9	Dnajc9
	1.05662	0.665489	0.971384	-1.12692	-0.778056	-0.788525	Q91WS0	Q91WS0	CDGSH iron-sulfur domain-containing protein 1	Cisd1
	-1.5338	-0.707883	-0.133922	1.04469	0.39032	0.940588	Q91XH5;G3UXX3;Q64105;G3UZ79	Q91XH5;G3UXX3;Q64105	Sepiapterin reductase	Spr
	-0.823494	-1.12217	-0.754101	0.807034	1.10669	0.786042	Q91XV3	Q91XV3	Brain acid soluble protein 1	Basp1
	-0.964659	-0.3223	-1.16364	0.358552	1.42983	0.662216	Q91YK2;F7AGW8;D6RDD0	Q91YK2	Ribosomal RNA processing protein 1 homolog B	Rrp1b
	0.717337	0.0795122	1.57351	-0.965738	-0.497331	-0.907292	Q91YN9	Q91YN9	BAG family molecular chaperone regulator 2	Bag2
	-0.761716	-0.9306	-0.979308	1.2025	0.92105	0.54807	Q91YP2	Q91YP2	Neurolysin, mitochondrial	Nln
	0.8469	0.672359	1.18231	-0.900524	-0.900524	-0.900524	Q91YR9;REV__Q3TVC7;REV__Q3TVC7-3	Q91YR9	Prostaglandin reductase 1	Ptgr1
	-0.678184	-0.586679	-1.27403	1.24992	0.944241	0.344732	Q91YT7;E9PW90;F6Y6H7	Q91YT7	YTH domain-containing family protein 2	Ythdf2
	1.53561	0.435532	0.523567	-0.866168	-1.03984	-0.5887	Q91YW3	Q91YW3	DnaJ homolog subfamily C member 3	Dnajc3
	-1.10997	-0.39953	-0.905663	1.18487	0.0550628	1.17523	Q91Z31;Q91Z31-2	Q91Z31;Q91Z31-2	Polypyrimidine tract-binding protein 2	Ptbp2
	-0.963141	-1.07284	-0.436348	1.09123	1.23207	0.149037	Q91Z50;P39749;D3Z6N8	Q91Z50;P39749	Flap endonuclease 1	Fen1
	1.07892	0.845102	0.7259	-0.57325	-1.27275	-0.803921	Q91ZA3;H3BL62;D3YZC0;D3YWM4;H3BK61	Q91ZA3	Propionyl-CoA carboxylase alpha chain, mitochondrial	Pcca
	0.853803	1.02434	0.68933	-0.710526	-1.43719	-0.419758	Q91ZX7;Q3U5J2;D3Z5M3;F6UAC8	Q91ZX7	Prolow-density lipoprotein receptor-related protein 1;Low-density lipoprotein receptor-related protein 1 85 kDa subunit;Low-density lipoprotein receptor-related protein 1 515 kDa subunit;Low-density lipoprotein receptor-related protein 1 intracellular domain	Lrp1
	1.22704	0.486611	0.708368	-0.548351	-0.345309	-1.52836	Q920A5	Q920A5	Retinoid-inducible serine carboxypeptidase	Scpep1
	1.04398	0.815307	0.762891	-0.819084	-1.32985	-0.473244	Q921H8;H3BKL5;H3BJZ9;Q8VCH0;H3BKA1;H3BJG8;H3BJC1	Q921H8;H3BKL5;H3BJZ9;Q8VCH0	3-ketoacyl-CoA thiolase A, peroxisomal;3-ketoacyl-CoA thiolase B, peroxisomal	Acaa1a;Acaa1b
	-0.789784	-1.30473	-0.497347	0.536655	1.14298	0.912227	Q921J4	Q921J4	Ubiquitin-conjugating enzyme E2 S	Ube2s
	0.854621	1.06745	0.805921	-0.909332	-0.909332	-0.909332	Q921K8	Q921K8	TRPM8 channel-associated factor 2	Tcaf2
	1.01202	0.423075	1.20596	-0.828493	-0.988033	-0.824535	Q921X9	Q921X9	Protein disulfide-isomerase A5	Pdia5
	-1.25214	-0.627871	-0.654463	0.386542	0.797044	1.35089	Q921Y0;Q921Y0-2	Q921Y0;Q921Y0-2	MOB kinase activator 1A	Mob1a
	-1.20695	-0.760167	-0.689037	0.72055	1.18935	0.746261	Q922D8	Q922D8	C-1-tetrahydrofolate synthase, cytoplasmic;Methylenetetrahydrofolate dehydrogenase;Methenyltetrahydrofolate cyclohydrolase;Formyltetrahydrofolate synthetase;C-1-tetrahydrofolate synthase, cytoplasmic, N-terminally processed	Mthfd1
	-1.23969	-0.633713	-0.780591	0.62686	1.06174	0.965394	Q922F4	Q922F4	Tubulin beta-6 chain	Tubb6
	-1.59994	-0.216883	-0.578216	1.02005	0.496408	0.878584	Q922J9;Q922J9-4;Q922J9-2;Q922J9-3;D3Z5W6;D3Z4N9;D3Z072	Q922J9;Q922J9-4;Q922J9-2;Q922J9-3;D3Z5W6;D3Z4N9	Fatty acyl-CoA reductase 1	Far1
	-1.17959	-0.139209	-1.17959	0.570528	0.880413	1.04744	Q923Q2;F8WIY7	Q923Q2;F8WIY7	StAR-related lipid transfer protein 13	Stard13
	0.814035	0.658587	1.11996	-0.513062	-0.705182	-1.37433	Q923T9-3;Q923T9-2;Q923T9	Q923T9-3;Q923T9-2;Q923T9	Calcium/calmodulin-dependent protein kinase type II subunit gamma	Camk2g
	-0.836957	-0.995962	-0.653318	0.112869	1.34725	1.02612	Q924C1;Q924C1-2;Q924C1-3	Q924C1	Exportin-5	Xpo5
	0.722775	0.521523	1.23161	-0.235856	-1.36924	-0.870807	Q99JF8;A2BI12;Q99JF8-2;F6RB63;F6W677	Q99JF8;A2BI12;Q99JF8-2	PC4 and SFRS1-interacting protein	Psip1
	-0.668808	-1.19916	-0.518409	0.138872	1.51172	0.735785	Q99JI4	Q99JI4	26S proteasome non-ATPase regulatory subunit 6	Psmd6
	1.16846	0.696021	0.552017	-0.0317013	-1.17142	-1.21338	Q99K01-2;Q99K01;Q99K01-4;Q99K01-3;Q99K01-5;D3YZA7	Q99K01-2;Q99K01;Q99K01-4;Q99K01-3	Pyridoxal-dependent decarboxylase domain-containing protein 1	Pdxdc1
	-1.17553	-0.866944	-0.644359	0.74521	0.896488	1.04513	Q99K85;Q3U6K9;E9Q6P1	Q99K85;Q3U6K9	Phosphoserine aminotransferase	Psat1
	-1.24877	-0.652617	-0.599926	0.731549	1.41098	0.358778	Q99K95	Q99K95	Protein RTF2 homolog	Rtfdc1
	0.97812	1.14236	0.560123	-0.933825	-0.98941	-0.757365	Q99KI0	Q99KI0	Aconitate hydratase, mitochondrial	Aco2
	-1.18116	-0.985144	-0.458651	0.615527	1.1192	0.890234	Q99KK7	Q99KK7	Dipeptidyl peptidase 3	Dpp3
	-0.681162	-0.620263	-1.33957	0.815001	0.800161	1.02584	Q99KP6;Q99KP6-2;J3QNL8;Q99KP6-3	Q99KP6;Q99KP6-2;J3QNL8;Q99KP6-3	Pre-mRNA-processing factor 19	Prpf19
	1.17223	0.594757	0.920304	-1.00221	-0.820109	-0.864973	Q99KV1	Q99KV1	DnaJ homolog subfamily B member 11	Dnajb11
	0.858144	1.26779	0.460543	-0.959741	-0.497174	-1.12956	Q99L04	Q99L04	Dehydrogenase/reductase SDR family member 1	Dhrs1
	-0.274911	-1.58029	-0.579592	0.885705	0.543381	1.00571	Q99L45;E0CXJ3	Q99L45	Eukaryotic translation initiation factor 2 subunit 2	Eif2s2
	-1.00064	-0.624503	-1.0199	1.11268	1.04582	0.486543	Q99L48;Q99L48-2;D3YYX2	Q99L48;Q99L48-2	60S ribosomal export protein NMD3	Nmd3
	1.20076	0.980242	0.473877	-0.874312	-0.782755	-0.99781	Q99LB2	Q99LB2	Dehydrogenase/reductase SDR family member 4	Dhrs4
	0.30748	1.35481	0.771794	-0.604834	-0.448062	-1.38119	Q99LB4;P24452;D3YTL5;D3YZN3;D3YU77;D3Z4K5;D3Z014	Q99LB4;P24452;D3YTL5	Macrophage-capping protein	Capg
	-1.24994	-0.609831	-0.501803	-0.00238233	1.28149	1.08247	Q99LB6;Q99LB6-2;E0CYU5	Q99LB6;Q99LB6-2	Methionine adenosyltransferase 2 subunit beta	Mat2b
	0.955524	1.2724	0.377566	-0.664701	-0.982088	-0.958697	Q99LB7;A2AH52;A2AH53	Q99LB7	Sarcosine dehydrogenase, mitochondrial	Sardh
	1.01851	0.283756	1.18122	-0.811411	-1.3	-0.372076	Q99LC2;A2APA3	Q99LC2	Cleavage stimulation factor subunit 1	Cstf1
	0.927014	0.75544	0.767284	-0.38592	-0.439193	-1.62462	Q99LC3	Q99LC3	NADH dehydrogenase [ubiquinone] 1 alpha subcomplex subunit 10, mitochondrial	Ndufa10
	0.952072	0.892757	0.885579	-0.812872	-1.03957	-0.877962	Q99LC5	Q99LC5	Electron transfer flavoprotein subunit alpha, mitochondrial	Etfa
	0.475288	0.891747	1.20836	-1.26692	-0.484514	-0.823966	Q99LD8;O08972;G3UZR0	Q99LD8;O08972;G3UZR0	N(G),N(G)-dimethylarginine dimethylaminohydrolase 2	Ddah2
	-1.15986	-0.66159	-0.744117	0.558082	1.41415	0.593335	Q99LD9;D3Z487;D3Z7J6	Q99LD9;D3Z487	Translation initiation factor eIF-2B subunit beta	Eif2b2
	-0.861948	-0.782497	-0.827127	0.0394808	1.24351	1.18858	Q99LE6	Q99LE6	ATP-binding cassette sub-family F member 2	Abcf2
	1.00961	0.559414	0.858396	-0.959683	-0.0509479	-1.41679	Q99LI7	Q99LI7	Cleavage stimulation factor subunit 3	Cstf3
	-0.526039	-1.5211	-0.44206	0.689645	1.14404	0.655506	Q99LJ0	Q99LJ0	CTTNBP2 N-terminal-like protein	Cttnbp2nl
	1.47165	0.425027	0.672858	-0.856513	-0.856513	-0.856513	Q99LJ6	Q99LJ6	Glutathione peroxidase 7	Gpx7
	-0.418054	-1.23927	-0.877698	0.468085	1.31969	0.747248	Q99LL5;E9QAL6	Q99LL5	Periodic tryptophan protein 1 homolog	Pwp1
	-0.159735	-1.16323	-1.16323	1.19998	0.618947	0.667263	Q99LN9;D3Z7J7;D3Z6Y9;Q99LN9-2;D3YZM0;F6TY47	Q99LN9;D3Z7J7;D3Z6Y9;Q99LN9-2	Deoxyhypusine hydroxylase	Dohh
	1.50229	0.715289	0.273784	-0.59885	-1.00577	-0.886747	Q99LY9;B1ARW4	Q99LY9;B1ARW4	NADH dehydrogenase [ubiquinone] iron-sulfur protein 5;NADH dehydrogenase [ubiquinone] iron-sulfur protein 5, N-terminally processed	Ndufs5
	1.02537	1.06861	0.609155	-0.901043	-0.901043	-0.901043	Q99M01;G3X9Q4	Q99M01;G3X9Q4	Phenylalanine--tRNA ligase, mitochondrial	Fars2
	-1.10164	-1.15653	-0.238845	0.453939	1.24363	0.799438	Q99M31;Q99M31-2;F6QKP8;D6RJ26	Q99M31;Q99M31-2	Heat shock 70 kDa protein 14	Hspa14
	1.15549	0.868736	0.606095	-1.01476	-0.485248	-1.13031	Q99M87-3;Q99M87;Q99M87-2	Q99M87-3;Q99M87;Q99M87-2	DnaJ homolog subfamily A member 3, mitochondrial	Dnaja3
	-0.769927	-1.10116	-0.696768	0.332437	1.34144	0.893978	Q99MN1;Q8R2P8	Q99MN1;Q8R2P8	Lysine--tRNA ligase	Kars
	0.608532	1.40926	0.55982	-0.654167	-1.12378	-0.799666	Q99N15;A2AFQ2;O08756	Q99N15;A2AFQ2;O08756	3-hydroxyacyl-CoA dehydrogenase type-2	Hsd17b10
	-0.844586	-0.371225	-1.17463	0.198398	1.50052	0.691526	Q99N84;G3UYQ9;G3UYX8;G3UX79;Q99N84-2	Q99N84;G3UYQ9;G3UYX8;G3UX79	28S ribosomal protein S18b, mitochondrial	Mrps18b
	-1.11073	-0.806119	-0.706441	0.519573	1.31131	0.792405	Q99PT1	Q99PT1	Rho GDP-dissociation inhibitor 1	Arhgdia
	-1.0063	-0.778847	-0.897021	0.627633	1.21651	0.838025	Q99PU8-2;D3Z2J3;Q99PU8;Q99PU8-3;D3Z1G8;D3Z7N8;D3YZM6;D3YXL7	Q99PU8-2;D3Z2J3;Q99PU8;Q99PU8-3	Putative ATP-dependent RNA helicase DHX30	Dhx30
	1.41835	0.448877	0.65605	-0.49299	-0.853398	-1.17689	Q9CPN8	Q9CPN8	Insulin-like growth factor 2 mRNA-binding protein 3	Igf2bp3
	1.10882	0.60022	0.731081	-0.0426331	-1.19874	-1.19874	Q9CPZ8	Q9CPZ8	COX assembly mitochondrial protein homolog	Cmc1
	-0.858526	-1.08634	-0.481281	1.02604	1.33969	0.0604239	Q9CQ43;Q8VCG1	Q9CQ43;Q8VCG1		Dut
	1.18372	0.423569	0.872038	-1.44979	-0.398412	-0.631131	Q9CQ45	Q9CQ45	Neudesin	Nenf
	0.801281	1.00573	0.697366	-0.255522	-0.759633	-1.48923	Q9CQ54	Q9CQ54	NADH dehydrogenase [ubiquinone] 1 subunit C2	Ndufc2
	-0.978912	-0.450614	-1.08518	0.578269	1.44349	0.492947	Q9CQ65	Q9CQ65	S-methyl-5-thioadenosine phosphorylase	Mtap
	-0.768999	-0.592301	-1.1811	0.478105	0.642536	1.42176	Q9CQ79	Q9CQ79	Thioredoxin domain-containing protein 9	Txndc9
	-0.451203	-1.45331	-0.661378	0.712576	0.82244	1.03088	Q9CQE6	Q9CQE6	Histone chaperone ASF1A	Asf1a
	1.25113	0.970581	0.207045	-0.243181	-1.05916	-1.12641	Q9CQF9;F7CIP8;D3Z275	Q9CQF9	Prenylcysteine oxidase	Pcyox1
	-0.908794	-0.908794	-0.908794	0.778367	1.07158	0.876433	Q9CQJ2;D3YZF4;D3Z484;D3Z026	Q9CQJ2	PIH1 domain-containing protein 1	Pih1d1
	1.29293	0.337962	0.841847	-0.290043	-1.23131	-0.951393	Q9CQJ8	Q9CQJ8	NADH dehydrogenase [ubiquinone] 1 beta subcomplex subunit 9	Ndufb9
	-0.988172	-0.930885	-0.810791	0.904594	0.824532	1.00072	Q9CQM9	Q9CQM9	Glutaredoxin-3	Glrx3
	1.1687	0.942624	0.52435	-1.20007	-0.714682	-0.720916	Q9CQN1	Q9CQN1	Heat shock protein 75 kDa, mitochondrial	Trap1
	0.992127	0.951687	0.770696	-0.705777	-0.990574	-1.01816	Q9CQR4	Q9CQR4	Acyl-coenzyme A thioesterase 13;Acyl-coenzyme A thioesterase 13, N-terminally processed	Acot13
	-1.29788	-0.671362	-0.437963	1.4365	0.748312	0.222392	Q9CQT1;F6YY88;F8WI95	Q9CQT1;F6YY88	Methylthioribose-1-phosphate isomerase	Mri1
	1.30282	0.494833	0.735591	-0.41294	-1.28188	-0.838422	Q9CQU0	Q9CQU0	Thioredoxin domain-containing protein 12	Txndc12
	-0.605909	-1.42444	-0.485203	0.494629	1.21257	0.808356	Q9CQX4	Q9CQX4	PCNA-associated factor	Paf
	-0.993223	-0.792196	-0.918755	0.739691	1.16263	0.801852	Q9CR16	Q9CR16	Peptidyl-prolyl cis-trans isomerase D	Ppid
	-0.632649	-0.472122	-1.40879	1.00713	0.404517	1.10191	Q9CR47	Q9CR47	Ribosome biogenesis protein NSA2 homolog	Nsa2
	1.37462	0.575356	0.570392	-0.546789	-1.30893	-0.664644	Q9CRB9;Q9D9P1;D3Z0L4;S4R238;F6QFL0	Q9CRB9;Q9D9P1;D3Z0L4;S4R238	MICOS complex subunit Mic19	Chchd3
	-0.966922	-0.89829	-0.623973	0.359118	0.579631	1.55044	Q9CRC8;F6RDA7;D6RHB1;F6RGS7;D6RFC5	Q9CRC8	Leucine-rich repeat-containing protein 40	Lrrc40
	0.637685	1.3909	0.355005	-1.19309	-1.04281	-0.147684	Q9CRD0;Q9CRD0-2;Q9CRD0-3	Q9CRD0;Q9CRD0-2;Q9CRD0-3	OCIA domain-containing protein 1	Ociad1
	1.46011	0.865577	0.128033	-0.937718	-0.950395	-0.565604	Q9CRD2	Q9CRD2	ER membrane protein complex subunit 2	Emc2
	-1.16128	-0.473767	-0.746138	0.00277206	1.04462	1.3338	Q9CWF2	Q9CWF2	Tubulin beta-2B chain	Tubb2b
	-1.128	-0.749077	-0.748802	0.521458	1.29674	0.807675	Q9CWJ9	Q9CWJ9	Bifunctional purine biosynthesis protein PURH;Phosphoribosylaminoimidazolecarboxamide formyltransferase;IMP cyclohydrolase	Atic
	-0.625461	-1.15106	-0.624413	0.159748	0.698104	1.54308	Q9CWU9	Q9CWU9	Nucleoporin Nup37	Nup37
	-1.59316	-0.59871	-0.235519	0.711658	1.04443	0.671301	Q9CWW6	Q9CWW6	Peptidyl-prolyl cis-trans isomerase NIMA-interacting 4	Pin4
	-0.385299	-1.11467	-1.10034	1.10865	0.577462	0.91419	Q9CWX9;F6QKD2;D3YWF9	Q9CWX9;F6QKD2	Probable ATP-dependent RNA helicase DDX47	Ddx47
	-0.882941	-1.04358	-0.690824	0.815748	1.32846	0.473141	Q9CWZ7;D3Z4B2	Q9CWZ7;D3Z4B2	Gamma-soluble NSF attachment protein	Napg
	-1.15959	-1.15959	-0.203668	0.661843	0.707488	1.15353	Q9CX11;G3X989;G3XA22;E0CYI7	Q9CX11;G3X989;G3XA22	rRNA-processing protein UTP23 homolog	Utp23
	-0.384402	-1.53858	-0.463873	0.43594	1.27273	0.678187	Q9CX97	Q9CX97	WD repeat-containing protein 55	Wdr55
	-1.07137	-0.9976	-0.578317	0.582912	1.19327	0.871113	Q9CXF4	Q9CXF4	TBC1 domain family member 15	Tbc1d15
	-1.17903	-0.776148	-0.610089	0.38838	1.32827	0.848616	Q9CXV9;B7ZMU0;Q8C5X2;Q8CCA0	Q9CXV9	DCN1-like protein 5	Dcun1d5
	-1.20974	-0.880451	-0.503988	0.609673	1.28079	0.70371	Q9CXW3	Q9CXW3	Calcyclin-binding protein	Cacybp
	1.02297	0.734372	0.717516	-1.04037	-0.089484	-1.345	Q9CXY6	Q9CXY6	Interleukin enhancer-binding factor 2	Ilf2
	-0.751914	-1.09311	-0.704342	1.43664	0.730452	0.382279	Q9CY58;Q9CY58-2;Q9CY58-3;Q9CY58-4	Q9CY58;Q9CY58-2;Q9CY58-3;Q9CY58-4	Plasminogen activator inhibitor 1 RNA-binding protein	Serbp1
	-0.841355	-1.19586	-0.6446	0.715093	0.959077	1.00764	Q9CY64;A2ASB8;A2ASB7;A2ASB1	Q9CY64	Biliverdin reductase A	Blvra
	0.837281	0.804067	1.00162	-0.610012	-0.691967	-1.34099	Q9CYA0	Q9CYA0	Cysteine-rich with EGF-like domain protein 2	Creld2
	0.778653	0.99491	0.954125	-0.994278	-0.902463	-0.830947	Q9CYD3	Q9CYD3	Cartilage-associated protein	Crtap
	-0.91239	-0.941418	-0.795681	1.10369	1.1159	0.429907	Q9CYG7;Q9CYG7-2	Q9CYG7;Q9CYG7-2	Mitochondrial import receptor subunit TOM34	Tomm34
	0.578121	1.15751	0.95521	-0.896945	-0.896945	-0.896945	Q9CYX7	Q9CYX7	RRP15-like protein	Rrp15
	1.65141	0.308693	0.422547	-0.830413	-1.00493	-0.547299	Q9CZ13	Q9CZ13	Cytochrome b-c1 complex subunit 1, mitochondrial	Uqcrc1
	-0.792889	-0.947202	-0.855411	0.360951	1.3576	0.876953	Q9CZ30;B1AYJ9;Q9CZ30-2;Q99K73	Q9CZ30	Obg-like ATPase 1	Ola1
	-0.957657	-1.21083	-0.342592	0.789991	1.30453	0.416559	Q9CZ44;Q9CZ44-3;A2AT02;Q9CZ44-2	Q9CZ44;Q9CZ44-3;A2AT02;Q9CZ44-2	NSFL1 cofactor p47	Nsfl1c
	1.07119	1.02512	0.606097	-0.900802	-0.900802	-0.900802	Q9CZ82;A8Y5Q6	Q9CZ82	Mediator of RNA polymerase II transcription subunit 18	Med18
	-1.04475	-0.896719	-0.721012	0.513374	1.15083	0.998276	Q9CZD3	Q9CZD3	Glycine--tRNA ligase	Gars
	0.693466	1.06513	0.634189	0.0485387	-1.22066	-1.22066	Q9CZP5	Q9CZP5	Mitochondrial chaperone BCS1	Bcs1l
	0.734348	1.51491	0.23387	-0.642084	-0.965868	-0.875171	Q9CZW5	Q9CZW5	Mitochondrial import receptor subunit TOM70	Tomm70a
	1.32644	0.989582	0.0922071	-1.04094	-1.02605	-0.341247	Q9D051	Q9D051	Pyruvate dehydrogenase E1 component subunit beta, mitochondrial	Pdhb
	0.546995	0.679465	1.27286	-1.27759	-0.264157	-0.95757	Q9D0F9	Q9D0F9	Phosphoglucomutase-1	Pgm1
	1.39826	0.601621	0.504001	-0.467559	-0.756443	-1.27988	Q9D0K2;Q3UJQ9	Q9D0K2;Q3UJQ9	Succinyl-CoA:3-ketoacid coenzyme A transferase 1, mitochondrial;Succinyl-CoA:3-ketoacid-coenzyme A transferase	Oxct1
	0.196647	1.03518	1.21018	-0.314453	-1.24136	-0.886191	Q9D0M3-2;Q9D0M3	Q9D0M3-2;Q9D0M3	Cytochrome c1, heme protein, mitochondrial	Cyc1
	-0.975982	-0.835119	-0.742107	0.275643	1.39342	0.88414	Q9D0R2	Q9D0R2	Threonine--tRNA ligase, cytoplasmic	Tars
	-0.299188	-0.99592	-1.2938	0.77988	0.914588	0.894441	Q9D0R4;Q5SVX2	Q9D0R4;Q5SVX2	Probable ATP-dependent RNA helicase DDX56	Ddx56
	0.273628	0.949195	1.34891	-0.857244	-0.857244	-0.857244	Q9D154	Q9D154	Leukocyte elastase inhibitor A	Serpinb1a
	-0.928888	-0.702517	-0.964926	0.347388	1.30196	0.946986	Q9D1C1;A2A4Z1	Q9D1C1;A2A4Z1	Ubiquitin-conjugating enzyme E2 C	Ube2c
	-0.0269547	-1.4271	-0.963443	0.61796	0.770559	1.02898	Q9D1C9;E9PYF0;E9QAX0;F6VVA3	Q9D1C9	Ribosomal RNA-processing protein 7 homolog A	Rrp7a
	0.939785	0.963748	0.832134	-0.935365	-0.907104	-0.893197	Q9D1D6	Q9D1D6	Collagen triple helix repeat-containing protein 1	Cthrc1
	-0.813375	-1.35768	-0.402099	0.634713	0.808315	1.13013	Q9D1P4	Q9D1P4	Cysteine and histidine-rich domain-containing protein 1	Chordc1
	0.835156	0.703895	1.14406	-0.839399	-1.1386	-0.705108	Q9D1Q6	Q9D1Q6	Endoplasmic reticulum resident protein 44	Erp44
	0.952671	1.05078	0.719233	-0.90756	-0.90756	-0.90756	Q9D2M8;A6X925;Q9D2M8-2;B2KF55	Q9D2M8;A6X925;Q9D2M8-2	Ubiquitin-conjugating enzyme E2 variant 2	Ube2v2
	0.690623	1.01693	1.01185	-0.906468	-0.906468	-0.906468	Q9D2N9	Q9D2N9	Vacuolar protein sorting-associated protein 33A	Vps33a
	1.48918	0.170418	0.829501	-0.829701	-0.829701	-0.829701	Q9D4H9-2;G5E8S0;Q9D4H9-3;Q9D4H9;F6TN92	Q9D4H9-2;G5E8S0;Q9D4H9-3;Q9D4H9	PHD finger protein 14	Phf14
	-1.08248	-0.868996	-0.712312	0.522407	1.07414	1.06725	Q9D662;A2ANA0;A2AN98;A2AN99;A2AN97	Q9D662	Protein transport protein Sec23B	Sec23b
	1.21404	0.742745	0.727769	-1.05765	-0.850661	-0.776242	Q9D6J6;Q9D6J6-2;M0QWP9;D6RGN4	Q9D6J6;Q9D6J6-2	NADH dehydrogenase [ubiquinone] flavoprotein 2, mitochondrial	Ndufv2
	0.914149	0.984638	0.83683	-0.911872	-0.911872	-0.911872	Q9D6N1	Q9D6N1	Carbonic anhydrase 13	Ca13
	0.789059	0.728528	1.18686	-0.901481	-0.901481	-0.901481	Q9D6S7	Q9D6S7	Ribosome-recycling factor, mitochondrial	Mrrf
	1.22001	0.501272	0.94434	-0.888541	-0.888541	-0.888541	Q9D6U8	Q9D6U8	Protein FAM162A	Fam162a
	-0.647471	-0.439224	-1.28253	0.522317	1.54177	0.30513	Q9D706	Q9D706	RNA polymerase II-associated protein 3	Rpap3
	-0.81624	-0.596809	-1.19074	1.19048	0.438543	0.974759	Q9D753;D3YYN3;F6SGT4	Q9D753;D3YYN3	Exosome complex component RRP43	Exosc8
	0.644232	1.3114	0.522619	-0.247134	-0.970606	-1.26052	Q9D7N9	Q9D7N9	Adipocyte plasma membrane-associated protein	Apmap
	-0.999799	-0.757935	-0.959671	0.954259	0.740121	1.02302	Q9D819	Q9D819	Inorganic pyrophosphatase	Ppa1
	-0.752686	-0.880406	-0.891536	0.141076	1.23018	1.15338	Q9D8B3	Q9D8B3	Charged multivesicular body protein 4b	Chmp4b
	-0.578742	-0.826524	-1.20593	1.25794	0.554977	0.798273	Q9D8E6	Q9D8E6	60S ribosomal protein L4	Rpl4
	-0.974148	-1.07908	-0.575687	1.05896	1.10234	0.467614	Q9D8N0	Q9D8N0	Elongation factor 1-gamma	Eef1g
	-0.898974	-0.839192	-0.758179	1.44805	0.889162	0.159138	Q9D8U8	Q9D8U8	Sorting nexin-5	Snx5
	-1.0371	-1.0578	-0.526394	0.579526	1.25341	0.788359	Q9DAR7;Q3TBW9;D6RFQ0	Q9DAR7;Q3TBW9	m7GpppX diphosphatase	Dcps
	-1.12057	-1.04372	-0.256552	0.74647	1.39851	0.275857	Q9DAW9	Q9DAW9	Calponin-3	Cnn3
	0.363033	1.44995	0.720553	-0.801346	-0.637758	-1.09443	Q9DB05	Q9DB05	Alpha-soluble NSF attachment protein	Napa
	-1.34605	-0.0219708	-1.0012	0.333079	1.0442	0.991944	Q9DB15	Q9DB15	39S ribosomal protein L12, mitochondrial	Mrpl12
	1.12451	1.19067	0.206805	-0.566626	-0.83236	-1.123	Q9DB20;F7D3P8;F6XVM5	Q9DB20	ATP synthase subunit O, mitochondrial	Atp5o
	1.33678	0.624348	0.628309	-0.998801	-1.08321	-0.507425	Q9DB77	Q9DB77	Cytochrome b-c1 complex subunit 2, mitochondrial	Uqcrc2
	0.532829	0.518436	1.44442	-1.17201	-0.425943	-0.897733	Q9DBC3;G3UZ59;E0CXC2;D3Z491	Q9DBC3	Cap-specific mRNA (nucleoside-2-O-)-methyltransferase 1	Cmtr1
	1.36872	0.506084	0.588591	-1.37989	-0.670082	-0.413422	Q9DBE8;F6RBY3	Q9DBE8	Alpha-1,3/1,6-mannosyltransferase ALG2	Alg2
	-0.444177	-0.984224	-1.17732	0.637274	0.755735	1.21271	Q9DBE9	Q9DBE9	pre-rRNA processing protein FTSJ3	Ftsj3
	-1.33942	-0.442874	-0.713202	1.00647	1.18016	0.308854	Q9DBJ1;O70250	Q9DBJ1	Phosphoglycerate mutase 1	Pgam1
	1.15732	0.653552	0.844041	-0.77284	-1.21734	-0.664735	Q9DBL1;E9Q5L3	Q9DBL1;E9Q5L3	Short/branched chain specific acyl-CoA dehydrogenase, mitochondrial	Acadsb
	1.60272	0.448138	0.404476	-0.711028	-0.730739	-1.01357	Q9DBN5;Q9DBN5-3;Q9DBN5-2;Q8BK80	Q9DBN5;Q9DBN5-3;Q9DBN5-2	Lon protease homolog 2, peroxisomal	Lonp2
	-0.895455	-1.18126	-0.319623	1.24984	0.0826846	1.06382	Q9DBR0	Q9DBR0	A-kinase anchor protein 8	Akap8
	1.04859	0.659945	0.918586	-1.26734	-0.892586	-0.467189	Q9DBR7;Q9DBR7-2	Q9DBR7;Q9DBR7-2	Protein phosphatase 1 regulatory subunit 12A	Ppp1r12a
	1.24195	0.741633	0.70377	-0.948642	-0.88881	-0.849904	Q9DBZ1-2	Q9DBZ1-2	Inhibitor of nuclear factor kappa-B kinase-interacting protein	Ikbip
	1.01931	0.981532	0.541439	-1.0957	-1.20162	-0.244971	Q9DC16;F6SLP4;F6Z6A5	Q9DC16;F6SLP4	Endoplasmic reticulum-Golgi intermediate compartment protein 1	Ergic1
	0.93614	0.750354	0.714555	-1.23401	-1.23401	0.0669622	Q9DC50	Q9DC50	Peroxisomal carnitine O-octanoyltransferase	Crot
	-0.869549	-0.986287	-0.832233	0.568125	0.99417	1.12577	Q9DCC4	Q9DCC4	Pyrroline-5-carboxylate reductase 3	Pycrl
	-0.977252	-0.683451	-0.861051	0.322567	1.49595	0.703235	Q9DCD0	Q9DCD0	6-phosphogluconate dehydrogenase, decarboxylating	Pgd
	1.42557	0.783281	0.346909	-1.0459	-0.746839	-0.763021	Q9DCT2	Q9DCT2	NADH dehydrogenase [ubiquinone] iron-sulfur protein 3, mitochondrial	Ndufs3
	1.37663	0.772767	0.443963	-0.925508	-1.01169	-0.656162	Q9DCW4	Q9DCW4	Electron transfer flavoprotein subunit beta	Etfb
	0.449591	1.19646	0.949511	-1.19657	-0.534594	-0.864403	Q9DCZ1;F6VY18	Q9DCZ1;F6VY18	GMP reductase 1	Gmpr
	0.912489	1.31981	0.38253	-0.871612	-0.871612	-0.871612	Q9EP69	Q9EP69	Phosphatidylinositide phosphatase SAC1	Sacm1l
	1.01202	0.658803	1.04263	-0.911503	-0.914732	-0.887216	Q9EP71	Q9EP71	Ankycorbin	Rai14
	1.30695	0.710671	0.603322	-1.00816	-1.03652	-0.576258	Q9EPK6	Q9EPK6	Nucleotide exchange factor SIL1	Sil1
	-0.89153	-1.0354	-0.790801	0.993016	0.993429	0.731285	Q9EPL8	Q9EPL8	Importin-7	Ipo7
	-1.04965	-0.364563	-1.03133	0.733411	0.265257	1.44687	Q9EPU0-2;Q9EPU0	Q9EPU0-2;Q9EPU0	Regulator of nonsense transcripts 1	Upf1
	0.965944	0.76045	0.907232	-1.12064	-0.392349	-1.12064	Q9EQ20	Q9EQ20	Methylmalonate-semialdehyde dehydrogenase [acylating], mitochondrial	Aldh6a1
	-1.14978	-0.768809	-0.603997	0.28289	1.37867	0.861025	Q9EQF6;Q3SYJ1	Q9EQF6	Dihydropyrimidinase-related protein 5	Dpysl5
	1.11879	0.62154	0.759882	-1.31055	-1.01873	-0.170927	Q9EQG3	Q9EQG3	Sciellin	Scel
	-1.11039	-1.09164	-0.330624	1.27329	0.79056	0.468802	Q9EQG9-2;Q9EQG9;Q9EQG9-3	Q9EQG9-2;Q9EQG9	Collagen type IV alpha-3-binding protein	Col4a3bp
	1.18155	0.952578	0.537827	-0.755485	-0.95182	-0.964652	Q9EQH2	Q9EQH2	Endoplasmic reticulum aminopeptidase 1	Erap1
	-1.21889	-0.798901	-0.630729	0.671104	1.17948	0.797933	Q9EQP2	Q9EQP2	EH domain-containing protein 4	Ehd4
	-1.19514	-0.779189	-0.53923	0.416866	1.43686	0.659834	Q9EQU5;A2BE93;A2BE92;Q9EQU5-2;Q9EQU5-3	Q9EQU5;A2BE93;A2BE92;Q9EQU5-2;Q9EQU5-3	Protein SET	Set
	-0.98228	-0.987491	-0.554626	0.218024	1.30346	1.00291	Q9ER72;Q9ER72-2	Q9ER72;Q9ER72-2	Cysteine--tRNA ligase, cytoplasmic	Cars
	-0.895016	-0.895016	-0.895016	1.04344	0.537407	1.1042	Q9ERD7	Q9ERD7	Tubulin beta-3 chain	Tubb3
	-0.824532	-0.51624	-1.01832	1.45588	0.946182	-0.0429703	Q9ERF3;Q8BVQ0;D6RDC7;D6RJ72	Q9ERF3;Q8BVQ0;D6RDC7	WD repeat-containing protein 61;WD repeat-containing protein 61, N-terminally processed	Wdr61
	0.995455	0.640823	1.04507	-0.853063	-1.14568	-0.682607	Q9ERG0;Q9ERG0-2;Q4U4S6	Q9ERG0;Q9ERG0-2	LIM domain and actin-binding protein 1	Lima1
	0.784122	1.1784	0.744375	-0.902299	-0.902299	-0.902299	Q9ERI6	Q9ERI6	Retinol dehydrogenase 14	Rdh14
	-1.10736	-0.879421	-0.622613	0.394271	1.15156	1.06357	Q9ERK4;E9Q1T9;F6ZEW4;E9QAX7;F7D1H9	Q9ERK4;E9Q1T9;F6ZEW4;E9QAX7	Exportin-2	Cse1l
	1.25709	0.822584	0.596487	-0.892054	-0.892054	-0.892054	Q9ERU3	Q9ERU3	Zinc finger protein 22	Znf22
	-1.55974	-0.275866	-0.564571	0.410394	0.884647	1.10514	Q9ESL4;Q9ESL4-3;A2ASW6	Q9ESL4;Q9ESL4-3	Mitogen-activated protein kinase kinase kinase MLT	Zak
	1.15468	0.490549	1.01769	-0.983832	-0.759561	-0.919525	Q9ESP1	Q9ESP1	Stromal cell-derived factor 2-like protein 1	Sdf2l1
	1.12536	0.863394	0.636772	-0.439416	-1.09306	-1.09306	Q9ET22	Q9ET22	Dipeptidyl peptidase 2	Dpp7
	0.423733	1.06661	1.1465	-1.05102	-0.848897	-0.736921	Q9JHP7;Q9JHP7-2;Q9JHP7-3;D6RE32;F6WKI4;F6RKL6	Q9JHP7;Q9JHP7-2;Q9JHP7-3	KDEL motif-containing protein 1	Kdelc1
	-0.319167	-1.15092	-1.03116	1.12357	0.302303	1.07537	Q9JHS9	Q9JHS9	Spliceosome-associated protein CWC15 homolog	Cwc15
	-0.720488	-0.708061	-1.03927	1.08512	0.0724532	1.31025	Q9JIK5	Q9JIK5	Nucleolar RNA helicase 2	Ddx21
	-0.599913	-0.753348	-1.20256	1.24736	0.326748	0.981714	Q9JJ89	Q9JJ89	Coiled-coil domain-containing protein 86	Ccdc86
	-0.685161	-1.41254	-0.501859	0.978287	0.732864	0.888413	Q9JJA4;D3Z369	Q9JJA4	Ribosome biogenesis protein WDR12	Wdr12
	-0.376732	-1.19213	-0.815284	1.31961	0.0504904	1.01405	Q9JJY4	Q9JJY4	Probable ATP-dependent RNA helicase DDX20	Ddx20
	-1.42641	-0.473459	-0.577911	0.437126	0.761517	1.27914	Q9JK48;Q9JK48-2	Q9JK48;Q9JK48-2	Endophilin-B1	Sh3glb1
	-0.800305	-1.15157	-0.690174	0.744647	1.26689	0.630519	Q9JK81;F8WGG3;F7A3N3	Q9JK81;F8WGG3;F7A3N3	UPF0160 protein MYG1, mitochondrial	Myg1
	-0.912564	-0.912564	-0.912564	0.959454	0.883319	0.894918	Q9JK91	Q9JK91	DNA mismatch repair protein Mlh1	Mlh1
	-1.09211	-0.880546	-0.732537	0.742914	0.885964	1.07632	Q9JKB3-2	Q9JKB3-2	Y-box-binding protein 3	Ybx3
	1.21326	0.949752	0.378856	-1.31456	-0.588928	-0.638379	Q9JKR6;F6TRP3;E0CYZ2	Q9JKR6	Hypoxia up-regulated protein 1	Hyou1
	-0.588917	-1.22921	-0.639748	0.40901	0.541353	1.50751	Q9JKY0	Q9JKY0	Cell differentiation protein RCD1 homolog	Rqcd1
	-0.658867	-1.27532	-0.511634	1.2934	0.988987	0.163428	Q9JL35	Q9JL35	High mobility group nucleosome-binding domain-containing protein 5	Hmgn5
	-1.09345	-0.872389	-0.699631	0.608748	1.21299	0.843732	Q9JMH6-2;Q9JMH6	Q9JMH6-2;Q9JMH6	Thioredoxin reductase 1, cytoplasmic	Txnrd1
	1.40666	0.286612	0.665368	-0.658694	-0.294254	-1.40569	Q9QUJ7-2;Q9QUJ7	Q9QUJ7-2;Q9QUJ7	Long-chain-fatty-acid--CoA ligase 4	Acsl4
	-0.854641	-1.00559	-0.686279	0.234225	1.32818	0.984102	Q9QUR6	Q9QUR6	Prolyl endopeptidase	Prep
	-0.397062	-1.10897	-1.05579	1.11605	1.0447	0.401074	Q9QUR7	Q9QUR7	Peptidyl-prolyl cis-trans isomerase NIMA-interacting 1	Pin1
	-0.440103	-1.13792	-1.01431	0.462737	1.08638	1.0432	Q9QWF0	Q9QWF0	Chromatin assembly factor 1 subunit A	Chaf1a
	0.966104	0.978569	0.787686	-0.910786	-0.910786	-0.910786	Q9QWR8	Q9QWR8	Alpha-N-acetylgalactosaminidase	Naga
	-0.671273	-0.923597	-1.08339	1.16995	0.844554	0.663761	Q9QWT9-3;Q9QWT9-2;Q9QWT9;G3UXN2;G3UX22	Q9QWT9-3;Q9QWT9-2;Q9QWT9	Kinesin-like protein KIFC1	Kifc1
	-0.431321	-0.975739	-0.9835	-0.00665276	1.30172	1.09549	Q9QWV9;E9Q7A7	Q9QWV9	Cyclin-T1	Ccnt1
	1.12892	0.160368	1.24192	-0.964007	-0.790385	-0.776815	Q9QYB5-2;Q9QYB5	Q9QYB5-2;Q9QYB5	Gamma-adducin	Add3
	0.552733	0.944693	1.10305	-1.04596	-1.15344	-0.401085	Q9QYC0;F8WHZ9;F8WGR0;Q9QYC0-2;E9Q1K3;F6RDR0;D3Z0T1;F6V4G5;Q9QYB8;Q9QYB8-3;Q9QYB8-2	Q9QYC0;F8WHZ9;F8WGR0;Q9QYC0-2;E9Q1K3	Alpha-adducin	Add1
	-0.939653	-0.767728	-0.872965	0.297989	0.951175	1.33118	Q9QYI3;F7BTP8;A2A5E1	Q9QYI3;F7BTP8	DnaJ homolog subfamily C member 7	Dnajc7
	-0.970788	-1.04872	-0.661809	0.740396	1.18019	0.760734	Q9QYJ0	Q9QYJ0	DnaJ homolog subfamily A member 2	Dnaja2
	-1.03311	-0.909476	-0.489926	1.41755	0.920399	0.0945678	Q9QYJ3	Q9QYJ3	DnaJ homolog subfamily B member 1	Dnajb1
	-0.896986	-0.78399	-0.953605	1.35794	0.717406	0.559236	Q9QYL7	Q9QYL7	Activator of basal transcription 1	Abt1
	0.904357	0.909554	0.637463	-1.60936	-0.465547	-0.376471	Q9QYR9	Q9QYR9	Acyl-coenzyme A thioesterase 2, mitochondrial	Acot2
	0.76191	0.959219	1.00816	-0.909763	-0.909763	-0.909763	Q9QZB9	Q9QZB9	Dynactin subunit 5	Dctn5
	-1.29207	-0.862925	-0.43413	1.17236	0.806878	0.609892	Q9QZD9;A2AE03	Q9QZD9	Eukaryotic translation initiation factor 3 subunit I	Eif3i
	-0.742736	-1.03809	-0.766502	1.00556	1.31103	0.230739	Q9QZM0	Q9QZM0	Ubiquilin-2	Ubqln2
	1.0836	0.892018	0.747365	-0.907662	-0.907662	-0.907662	Q9R002	Q9R002	Interferon-activable protein 202	Ifi202
	0.931397	0.570151	1.12104	-1.28292	-0.608796	-0.730875	Q9R099;D3YZH8;F8WI46	Q9R099	Transducin beta-like protein 2	Tbl2
	1.03931	0.753909	0.922099	-0.919814	-0.750783	-1.04472	Q9R0E1;F6W3Q8	Q9R0E1	Procollagen-lysine,2-oxoglutarate 5-dioxygenase 3	Plod3
	0.663658	0.759443	1.23251	-0.673276	-1.14218	-0.840149	Q9R0E2;A8Y5E6;F6WNR1	Q9R0E2	Procollagen-lysine,2-oxoglutarate 5-dioxygenase 1	Plod1
	0.658876	1.08998	0.962751	-0.903869	-0.903869	-0.903869	Q9R0M4	Q9R0M4	Podocalyxin	Podxl
	-0.931739	-1.03798	-0.684096	0.554254	1.24368	0.855879	Q9R0N0	Q9R0N0	Galactokinase	Galk1
	-1.23137	0.0891776	-1.23137	0.851573	0.956044	0.565949	Q9R0P4;D6RI64;D3YVR9	Q9R0P4;D6RI64;D3YVR9	Small acidic protein	Smap;1110004F10Rik
	-1.32214	-0.899411	-0.311546	1.10395	0.484341	0.944803	Q9R0Q7;D3Z7C6	Q9R0Q7;D3Z7C6	Prostaglandin E synthase 3	Ptges3
	0.774034	1.01978	0.936234	-0.910016	-0.910016	-0.910016	Q9R112;F6ZKZ3;H3BLH2	Q9R112;F6ZKZ3	Sulfide:quinone oxidoreductase, mitochondrial	Sqrdl
	1.06596	0.837973	0.824585	-0.909505	-0.909505	-0.909505	Q9R118	Q9R118	Serine protease HTRA1	Htra1
	-0.631552	-0.72273	-1.01043	1.22809	-0.103885	1.2405	Q9R190	Q9R190	Metastasis-associated protein MTA2	Mta2
	1.16444	1.16064	0.0815244	-1.12625	-0.958163	-0.322196	Q9WTP7;F6RP11	Q9WTP7	GTP:AMP phosphotransferase AK3, mitochondrial	Ak3
	-0.967577	-0.983649	-0.750388	0.775727	1.15899	0.766895	Q9WTQ5-2;Q9WTQ5	Q9WTQ5-2;Q9WTQ5	A-kinase anchor protein 12	Akap12
	-0.705918	-0.251581	-1.45713	0.750956	0.403264	1.2604	Q9WU62-2;Q9WU62	Q9WU62-2;Q9WU62	Inner centromere protein	Incenp
	-1.24495	-0.561627	-0.736506	1.24	0.972186	0.330896	Q9WU78;Q9WU78-3;Q9WU78-2	Q9WU78;Q9WU78-3	Programmed cell death 6-interacting protein	Pdcd6ip
	-0.443433	-1.33909	-0.760688	1.05411	1.06989	0.41922	Q9WUK2	Q9WUK2	Eukaryotic translation initiation factor 4H	Eif4h
	-1.19855	-1.06162	-0.266705	0.910054	1.14758	0.469241	Q9WUL7	Q9WUL7	ADP-ribosylation factor-like protein 3	Arl3
	-0.496241	-1.06028	-1.04776	0.772047	1.27469	0.557551	Q9WUM3;D3YUG6	Q9WUM3	Coronin-1B	Coro1b
	1.38121	0.622917	0.575806	-0.549956	-1.0851	-0.944874	Q9WUM5	Q9WUM5	Succinyl-CoA ligase [ADP/GDP-forming] subunit alpha, mitochondrial	Suclg1
	-0.630945	-0.893294	-0.979315	0.124809	1.19609	1.18265	Q9WUP7-2;Q9WUP7	Q9WUP7-2;Q9WUP7	Ubiquitin carboxyl-terminal hydrolase isozyme L5	Uchl5
	1.28133	0.379652	0.897343	-1.24126	-0.678126	-0.638937	Q9WUR2-2;Q3TCD4;Q9WUR2;E9Q7A8;E9PYC6;E9Q858;E9PUY9;E9PYA9;E9PVM6;E9PY42;Q78JN3	Q9WUR2-2;Q3TCD4;Q9WUR2;E9Q7A8;E9PYC6;E9Q858;E9PUY9;E9PYA9;E9PVM6	Enoyl-CoA delta isomerase 2, mitochondrial	Eci2
	1.13119	0.752914	0.832639	-0.905582	-0.905582	-0.905582	Q9WUR9;A2ARF6;F6TEU8;A2ARF5	Q9WUR9;A2ARF6;F6TEU8	Adenylate kinase 4, mitochondrial	Ak4
	1.36676	0.140771	0.948192	-1.00899	-0.995851	-0.450883	Q9WUU7	Q9WUU7	Cathepsin Z	Ctsz
	0.807883	1.04736	0.573329	-1.59629	-0.532689	-0.299591	Q9WV34;Q9WV34-2	Q9WV34;Q9WV34-2	MAGUK p55 subfamily member 2	Mpp2
	1.18684	0.256381	1.13831	-0.908008	-0.786367	-0.887164	Q9WV54;D3Z015;D3Z505	Q9WV54	Acid ceramidase;Acid ceramidase subunit alpha;Acid ceramidase subunit beta	Asah1
	1.1417	0.391812	1.07064	-0.609893	-1.13174	-0.862517	Q9WV92-7;Q9WV92-8	Q9WV92-7;Q9WV92-8	Band 4.1-like protein 3;Band 4.1-like protein 3, N-terminally processed	Epb41l3
	-0.744545	-0.604997	-1.17815	0.277773	0.920768	1.32915	Q9WV95	Q9WV95	Pleckstrin homology-like domain family A member 3	Phlda3
	-1.44028	-0.564142	-0.399596	1.34747	0.72042	0.336131	Q9WVA4	Q9WVA4	Transgelin-2	Tagln2
	0.599687	0.831173	0.998899	-1.21485	-1.21485	-5.6077e-05	T1ECW4;Q9WVB0;Q9WVB0-2;S4R1Y2;S4R2P3;S4R1A1	T1ECW4;Q9WVB0;Q9WVB0-2;S4R1Y2	RNA-binding protein with multiple splicing	Rbpms
	0.807855	1.04144	0.867557	-1.03962	-0.945251	-0.731981	Q9WVB4	Q9WVB4	Slit homolog 3 protein	Slit3
	1.05813	1.1277	0.483418	-0.889749	-0.889749	-0.889749	Q9WVH9	Q9WVH9	Fibulin-5	Fbln5
	1.03287	0.725626	0.928272	-1.04764	-1.04764	-0.591476	Q9WVJ3-2;Q9WVJ3	Q9WVJ3-2;Q9WVJ3	Carboxypeptidase Q	Cpq
	-0.520293	-0.852197	-1.0697	1.50879	0.737569	0.195835	Q9WVM1;E9Q9N9;E9Q851;F6WD40	Q9WVM1	Rac GTPase-activating protein 1	Racgap1
	-0.909044	-0.164409	-1.4128	0.922808	0.585669	0.977771	Q9Z0H1	Q9Z0H1	WD repeat-containing protein 46	Wdr46
	0.799535	1.15762	0.744201	-0.815488	-1.05147	-0.834398	Q9Z0J0	Q9Z0J0	Epididymal secretory protein E1	Npc2
	0.782419	0.989319	0.958968	-0.864489	-0.914054	-0.952163	Q9Z0K8	Q9Z0K8	Pantetheinase	Vnn1
	1.21213	0.427049	0.870685	-0.947104	-1.26725	-0.295513	Q9Z110;Q9Z110-2;D3Z0B4;H3BKJ8;H3BLE8;H3BKK0	Q9Z110;Q9Z110-2	Delta-1-pyrroline-5-carboxylate synthase;Glutamate 5-kinase;Gamma-glutamyl phosphate reductase	Aldh18a1
	-0.886065	-0.886065	-0.886065	0.882166	1.26835	0.507675	Q9Z179	Q9Z179	SHC SH2 domain-binding protein 1	Shcbp1
	-0.865302	-0.489426	-1.10694	0.739149	0.246221	1.47629	Q9Z1D1	Q9Z1D1	Eukaryotic translation initiation factor 3 subunit G	Eif3g
	-0.914471	-1.1963	-0.504334	0.529028	1.1492	0.936875	Q9Z1F9;H3BLR3;H3BLM2;A2BH29	Q9Z1F9	SUMO-activating enzyme subunit 2	Uba2
	1.17981	0.449006	0.949818	-0.440496	-1.17958	-0.958558	Q9Z1N5;G3UXI6	Q9Z1N5	Spliceosome RNA helicase Ddx39b	Ddx39b
	-1.0191	-1.01876	-0.622646	0.782362	1.22195	0.656208	Q9Z1Z2	Q9Z1Z2	Serine-threonine kinase receptor-associated protein	Strap
	1.15621	0.785239	0.682612	-1.29609	-0.566481	-0.761484	Q9Z247	Q9Z247	Peptidyl-prolyl cis-trans isomerase FKBP9	Fkbp9
	0.422983	0.51108	1.57101	-0.835025	-0.835025	-0.835025	Q9Z255;P63147	Q9Z255	Ubiquitin-conjugating enzyme E2 A	Ube2a
	-0.701802	-0.933375	-1.01788	0.958152	0.496892	1.19802	Q9Z2B9	Q9Z2B9	Ribosomal protein S6 kinase alpha-4	Rps6ka4
	0.848339	1.09881	0.775675	-0.907609	-0.907609	-0.907609	Q9Z2D6;Q9Z2D6-2;D3YY81;D3Z7U4	Q9Z2D6;Q9Z2D6-2	Methyl-CpG-binding protein 2	Mecp2
	-0.366014	-1.50353	-0.512367	1.14053	0.252184	0.989195	Q9Z2D8;D3YTR5;D3YTR4;Q9Z2D8-2;F6WZH1;F6UPR7	Q9Z2D8;D3YTR5;D3YTR4;Q9Z2D8-2;F6WZH1	Methyl-CpG-binding domain protein 3	Mbd3
	1.24667	0.929238	0.208396	-1.42013	-0.651369	-0.312806	Q9Z2I8;Q9Z2I8-2	Q9Z2I8;Q9Z2I8-2	Succinyl-CoA ligase [GDP-forming] subunit beta, mitochondrial	Suclg2
	0.791526	0.919905	0.943655	-1.24283	-0.923971	-0.488284	Q9Z2I9	Q9Z2I9	Succinyl-CoA ligase [ADP-forming] subunit beta, mitochondrial	Sucla2
	1.07227	0.837557	0.783265	-1.17486	-0.793831	-0.724403	Q9Z2W0	Q9Z2W0	Aspartyl aminopeptidase	Dnpep
	0.654005	1.21843	0.505959	0.0014106	-1.1899	-1.1899	Q9Z321;F6SDD7;D3YWY3;D3Z084;D3YY65	Q9Z321;F6SDD7	DNA topoisomerase 3-beta-1;DNA topoisomerase	Top3b

## Sheet: Fig 3d
		identifier	name	enrichment score
	1	GO:0031966	mitochondrial membrane	17.74
	2	GO:0031974	membrane-enclosed lumen	15.91
	3	GO:0005764	lysosome	14.31
	4	GO:0031012	extracellular matrix	8.77
	5	GO:0032432	actin filament bundle	6.81
	6	GO:0045454	cell redox homeostasis	6.61
	7	GO:0051536	iron-sulfur cluster binding	5.31
	8	IPR013766	Thioredoxin domain	5.27
	9	GO:0046356~	acetyl-CoA catabolic process	4.85
	10	GO:0003995	acyl-CoA dehydrogenase activity	4.71
	11	GO:0003954	NADH dehydrogenase activity	4.31
	12	GO:0031988	membrane-bounded vesicle	4.29
	13	IPR013091	EGF calcium-binding	4.19
	14	GO:0005996	monosaccharide metabolic process	4.18
	15	GO:0005777	peroxisome	3.86

## Sheet: Fig 3e
		transcriptome		EV_1	EV_2	EV_3	LIP_3	LIP_2	LIP_1	Gene name
				#!{Type}E	E	E	E	E	E	T
				#!{C:Group1}EV	EV	EV	LIP	LIP	LIP
				0.10519	0.071454	1.72872	0.0841049	-1.06291	-0.92656	G6pdx
				1.23047	-0.467578	1.3043	-0.467578	-0.615234	-0.984374	Glyr1
				1.50085	0.149337	0.741117	-0.92255	-1.08522	-0.383529	H6pd
				0.879368	0.130854	0.798007	0.680035	-1.32956	-1.1587	Hibadh
				-0.101589	-0.0542833	1.77866	0.229548	-1.09174	-0.7606	Pgd
				0.0384886	-1.09794	1.33292	0.746477	0.175225	-1.19517	Pgls
				0.776267	0.220938	1.21217	0.0597128	-0.74641	-1.52268	Rpe
				0.15673	-0.687691	1.23912	1.04849	-1.28134	-0.475307	Taldo1
				1.59488	0.0757935	0.653661	-0.606348	-1.15895	-0.559034	Tpi1
		proteome		LFQ intensity EvI-1_CBKO	LFQ intensity EvI-2_CBKO	LFQ intensity EvI-3_CBKO	LFQ intensity LIPI-1_CBKO	LFQ intensity LIPI-2_CBKO	LFQ intensity LIPI-3_CBKO	Protein IDs	Majority protein IDs	Protein names	Gene names
				#!{Type}E	E	E	E	E	E	T	T	T	T
				#!{C:Group1}EV	EV	EV	LIP	LIP	LIP
				-0.890829	0.496804	-0.890829	1.03465	1.14103	-0.890829	B2KGF0;Q8VEE0;M0QWJ2;M0QWQ0	B2KGF0;Q8VEE0	Ribulose-phosphate 3-epimerase	Rpe
				-0.644522	-0.644522	-0.644522	1.37592	-0.644522	1.20216	P47968	P47968	Ribose-5-phosphate isomerase	Rpia
				-1.34855	-0.270847	-0.631767	-0.0414017	0.947176	1.34539	Q00612;A3KG36;G3UWD6;P97324;REV__P46662	Q00612;A3KG36	Glucose-6-phosphate 1-dehydrogenase X;Glucose-6-phosphate 1-dehydrogenase	G6pdx
				-0.79064	0.132092	0.932443	-1.37883	1.25117	-0.146243	Q9CQ60;D3Z4X1;Q8CBG6;F6X8L5	Q9CQ60;D3Z4X1;Q8CBG6;F6X8L5	6-phosphogluconolactonase	Pgls
				-0.977252	-0.683451	-0.861051	0.322567	1.49595	0.703235	Q9DCD0	Q9DCD0	6-phosphogluconate dehydrogenase, decarboxylating	Pgd

## Sheet: Fi 3f
		transcriptome		EV_1	EV_2	EV_3	LIP_3	LIP_2	LIP_1	Gene name				proteome		LFQ intensity EvI-1_CBKO	LFQ intensity EvI-2_CBKO	LFQ intensity EvI-3_CBKO	LFQ intensity LIPI-1_CBKO	LFQ intensity LIPI-2_CBKO	LFQ intensity LIPI-3_CBKO	Protein IDs	Majority protein IDs	Protein names	Gene names
				#!{Type}E	E	E	E	E	E	T						#!{Type}E	E	E	E	E	E	T	T	T	T
				#!{C:Group1}EV	EV	EV	LIP	LIP	LIP							#!{C:Group1}EV	EV	EV	LIP	LIP	LIP
				1.28425	0.316755	-0.545898	-1.61373	0.58933	-0.0307021	Adpgk						-0.408248	-0.408248	-0.408248	-0.408248	2.04124	-0.408248	B0QZL1	B0QZL1	Enolase	Eno1
				0.838933	-0.714846	1.27593	0.482858	-1.21659	-0.666291	Aldoa						0.457327	0.934955	1.01495	-0.0395951	-0.981138	-1.3865	G3UVV4;P17710-3;P17710-4;P17710;P17710-2;D3YYR4;D3Z365;D3Z105	G3UVV4;P17710-3;P17710-4;P17710;P17710-2	Hexokinase;Hexokinase-1	Hk1
				-0.540653	-0.937868	0.386181	-0.408248	1.84263	-0.342046	Aldoc						0.877561	0.71646	0.472688	0.11339	-1.83297	-0.347128	O08528;E9Q5B5;E9Q9M6;E9Q3Z4;E9Q8S8;Q3TRM8	O08528;E9Q5B5	Hexokinase-2;Hexokinase	Hk2
				0.965709	0.639431	1.01821	-1.23573	-0.950708	-0.436913	Bpgm						-1.062	-0.925901	-0.707763	0.845994	1.13409	0.715583	P05064;A6ZI44;D3YWI1;Q9CPQ9;A6ZI46;D3Z510;D3YV98;A6ZI47;P05063;Q91Y97	P05064;A6ZI44;D3YWI1;Q9CPQ9;A6ZI46	Fructose-bisphosphate aldolase A;Fructose-bisphosphate aldolase	Aldoa;Aldoart1
				-0.0385414	-1.73436	1.1177	0.80937	0.115624	-0.26979	Dhtkd1						-0.898267	-0.65705	-0.549299	0.00176154	1.84158	0.261279	P06745;F6SAC3;CON__Q3ZBD7	P06745;F6SAC3	Glucose-6-phosphate isomerase	Gpi;Gm1840
				1.48041	0.28286	0.347696	-0.83841	-1.37616	0.103609	Eno1						-0.408248	-0.408248	-0.408248	-0.408248	2.04124	-0.408248	P09041	P09041	Phosphoglycerate kinase 2	Pgk2
				-0.323187	-0.942852	1.35952	-0.216348	1.08708	-0.96422	Eno2						-0.959209	-0.809387	-0.586253	0.466472	1.67922	0.209158	P09411;S4R2M7	P09411;S4R2M7	Phosphoglycerate kinase 1;Phosphoglycerate kinase	Pgk1
				0.298383	1.19353	-0.965358	0.98291	-1.22864	-0.280831	Eno3						-0.767336	-0.0153162	-0.23009	-1.24221	1.49662	0.758326	P12382	P12382	ATP-dependent 6-phosphofructokinase, liver type	Pfkl
				0.534444	-0.626777	0.939711	1.12938	-1.31177	-0.664984	Gapdh						-1.3424	-0.0508825	-0.309633	0.967451	-0.605174	1.34064	P16858;S4R257;D3YYI5;D3Z0Z9	P16858;S4R257;D3YYI5	Glyceraldehyde-3-phosphate dehydrogenase	Gapdh;Gm7293
				0.0967641	-0.483821	0.0967641	-0.483821	1.83852	-1.06441	Gapdhs						-1.13595	-0.724405	-0.714673	0.572101	1.41433	0.588596	P17182;B1ARR7;B1ARR6;D3YVD3	P17182	Alpha-enolase	Eno1
				0.277202	-0.754064	1.01815	1.23055	-1.22793	-0.543915	Gpi1						-0.932729	-0.898489	-0.489427	0.699223	0.0107794	1.61064	P17751;H7BXC3	P17751;H7BXC3	Triosephosphate isomerase	Tpi1
				1.10642	-0.331925	1.1433	0.184403	-1.29082	-0.811372	Hk1						-1.38577	0.287847	0.60368	0.33438	1.1997	-1.03984	P21550;Q5SX59;J3QPZ9;Q5SX60;Q5SX61	P21550;Q5SX59	Beta-enolase;Enolase	Eno3
				1.46	-0.283778	-0.425549	-1.52002	0.39814	0.371203	Hk2						1.22924	0.965924	0.249296	-0.403344	-1.37274	-0.668371	P35486	P35486	Pyruvate dehydrogenase E1 component subunit alpha, somatic form, mitochondrial	Pdha1
				-0.296174	-0.740436	1.92513	-0.296174	0.148087	-0.740436	Hkdc1						2.04124	-0.408248	-0.408248	-0.408248	-0.408248	-0.408248	P35487	P35487	Pyruvate dehydrogenase E1 component subunit alpha, testis-specific form, mitochondrial	Pdha2
				1.32586	-0.0779918	0.85791	-0.0779918	-1.48185	-0.545943	Ogdh						-0.382512	0.299736	-0.844475	-1.12365	1.61069	0.440217	P47857	P47857	ATP-dependent 6-phosphofructokinase, muscle type	Pfkm
				0.439771	-0.040528	0.926969	1.04252	-1.34777	-1.02096	Pdha1						-1.19022	-0.756169	-0.431164	0.280071	1.57197	0.525501	P52480	P52480	Pyruvate kinase PKM	Pkm
				0.0462876	-0.805404	0.481391	-0.203665	1.64784	-1.16645	Pfkfb2						0.221863	0.556104	0.627071	0.863221	-1.81628	-0.45198	P52480-2;E9Q509;G3X925;P53657	P52480-2	Pyruvate kinase PKM	Pkm
				1.88251	-0.44329	0.238006	-0.872875	-0.644658	-0.159696	Pfkl						1.57651	0.55061	0.23453	-0.343619	-0.976418	-1.04162	Q60597-2;Q60597;Q60597-4;Q60597-3;Q5SVY0;Q5SVY1	Q60597-2;Q60597;Q60597-4;Q60597-3	2-oxoglutarate dehydrogenase, mitochondrial	Ogdh
				-0.11657	-0.815987	1.4821	0.882598	-0.316403	-1.11574	Pfkm						-0.408248	-0.408248	-0.408248	-0.408248	2.04124	-0.408248	Q6PHC1	Q6PHC1		Eno1
				0.134794	0.271872	0.970972	0.977826	-0.835036	-1.52043	Pfkp						-1.69518	-0.00834084	-0.330118	0.0289603	0.942731	1.06195	Q8C605;Q9WUA3;Q9WUA3-2;F6YL81;D3YUA3	Q8C605;Q9WUA3;Q9WUA3-2	ATP-dependent 6-phosphofructokinase;ATP-dependent 6-phosphofructokinase, platelet type	Pfkp
				1.51457	-0.305618	0.560749	-0.789554	-1.26289	0.282738	Pgam1						1.06961	1.12378	-0.196986	0.235723	-1.1772	-1.05493	Q8VDL4-3;Q8VDL4;Q8VDL4-2	Q8VDL4-3;Q8VDL4	ADP-dependent glucokinase	Adpgk
				0.701517	0.982124	-0.701517	-0.701517	0.982124	-1.26273	Pgam2						-1.52749	-0.718146	-0.0284798	0.227937	0.973769	1.07241	Q9CX00;A2ATU0	Q9CX00	IST1 homolog	Ist1
				0.948047	0.0565331	1.12964	-0.232233	-1.64353	-0.258466	Pgk1						-1.33942	-0.442874	-0.713202	1.00647	1.18016	0.308854	Q9DBJ1;O70250	Q9DBJ1	Phosphoglycerate mutase 1	Pgam1
				1.59488	0.0757935	0.653661	-0.606348	-1.15895	-0.559034	Tpi1

## Sheet: Fig 3g
		identifier	name	enrichment score
	1	GO:0031981	nuclear lumen	21.35
	2	GO:0000166	nucleotide binding	17.43
	3	GO:0016072	rRNA metabolic process	16.57
	4	GO:0008135	translation factor activity, nucleic acid binding	10.7
	5	GO:0007067	mitosis	9.37
	6	mmu00970	Aminoacyl-tRNA biosynthesis	8.52
	7	GO:0034622	cellular macromolecular complex assembly	7.09
	8	IPR017986	WD40 repeat, region	6.02
	9	GO:0005832	chaperonin-containing T-complex	5.47
	10	GO:0004386	helicase activity	5.05
	11	GO:0016071	mRNA metabolic process	4.17
	12	GO:0005840	ribosome	4.12
	13	GO:0006163	purine nucleotide metabolic process	3.75
	14	IPR007052	CS domain	3.74
	15	GO:0003755	peptidyl-prolyl cis-trans isomerase activity	3.26
