# Supplementary material for: C/EBPβ-LIP induces cancer-type metabolic reprogramming by regulating the let-7/LIN28B circuit in mice
Source: Commun Biol. 2019 Jun 14;2:208. doi: 10.1038/s42003-019-0461-z (PMC6572810; doi:10.1038/s42003-019-0461-z)
Supplement: Supplementary file 8 — Supplementary Data 5 [file 42003_2019_461_MOESM8_ESM.xlsx]

## Sheet: Fig 5a
		EV			LIP			LAP
	let-7a	1.00792	0.990123	1.00195	0.734633	0.704718	0.779584	1.63869	1.50795	1.52597
	let-7b	0.962165	1.1915	0.846335	0.795389	0.756686	0.818387	1.00932	1.01654	0.875249
	let-7c	1.0349	0.950355	1.01475	0.747917	0.762772	0.767789	1.64848	1.14194	1.14194
	let-7d	0.991095	0.982446	1.02646	0.527452	0.551081	0.570744	1.60926	1.72614	1.63771
	let-7e	1.06789	0.898994	1.03311	0.865976	0.969157	1.11374	1.08396	0.888666	0.848414
	let-7f	1.17303	0.826966		0.485101	0.679088	0.670189	0.938114	1.36627	0.99549
	let-7g	0.984156	0.990848	1.025	0.850768	0.800432	0.874145	1.49499	1.4161	1.4849
	let-7i	1.06796	1.04996	0.882082	0.603517	0.571082	0.600958	1.05723	1.29093	0.96287

## Sheet: Fig 5b
		wt			uORF
	let-7a	0.875001	1.11131	1.01368	1.33966	1.70146	1.4868
	let-7b	0.961393	1.01229	1.02632	1.03958	1.04675	1.09839
	let-7c	0.926416	1.11158	0.962007	0.555397	0.477655	0.499132
	let-7d	1.0641	0.954844	0.981058	1.58466	2.04964	1.65036
	let-7g	1.02421	1.05313	0.922658	2.05316	1.95551	1.98293
	let-7i	0.97603	1.00124	1.02273	0.988248	0.900049	0.939119

## Sheet: Fig 5c
	let-7a					let-7b					let-7c					let-7d
	Cbko EV	Cbko LIP	DKO EV	DKO LIP		Cbko EV	Cbko LIP	DKO EV	DKO LIP		Cbko EV	Cbko LIP	DKO EV	DKO LIP		Cbko EV	Cbko LIP	DKO EV	DKO LIP
	0.752	0.501334	3.81389	1.63362		1.49433	1.19575	2.31486	1.14918		1.866	1.24352	7.73931	0.718443		0.522121	0.272413	3.57439	2.05276
	0.746744	0.501334	3.13381	1.53368		1.35447	0.968702	2.02585	1.12523		1.85301	1.20925	8.81559	0.688947		0.500658	0.259394	3.30964	1.91406
	0.672168	0.429644	2.90111	1.48082		1.24506	0.896724	1.83624	1.06379		1.77694	1.15153	9.05351	0.646959		0.480077	0.248731	3.08601	1.77229
mean	0.723638	0.477437	3.28294	1.54937		1.36462	1.02039	2.05898	1.11273		1.83198	1.20144	8.53613	0.684783		0.500952	0.260179	3.32335	1.91304
STDEV	0.0446514	0.04139	0.474313	0.0775979		0.124944	0.15607	0.241023	0.0440449		0.0481126	0.0464909	0.700249	0.0359232		0.0210232	0.0118606	0.244478	0.14024
TTEST		0.00218747		0.00334647			0.0406478		0.00259753			8.24285e-05		4.16644e-05			6.58651e-05		0.000975218
	let-7e					let-7f					let-7g
	Cbko EV	Cbko LIP	DKO EV	DKO LIP		Cbko EV	Cbko LIP	DKO EV	DKO LIP		Cbko EV	Cbko LIP	DKO EV	DKO LIP
	1.14862	0.749108	3.47481	1.40431		0.561949	0.310735	3.68886	2.02255		0.712669	0.628848	1.63085	1.18188
	1.02807	0.728629	3.04613	1.29225		0.554324	0.298257	3.35241	1.80079		0.810336	0.616224	1.56603	1.1426
	0.876604	0.684573	3.04613	1.35648		0.503766	0.288241	3.37539	1.72848		0.675154	0.616224	1.46367	1.06792
mean	1.01777	0.72077	3.18902	1.35101		0.540013	0.299078	3.47222	1.85061		0.73272	0.620432	1.55352	1.1308
STDEV	0.136303	0.0329775	0.247497	0.0562279		0.0316213	0.0112694	0.187964	0.153233		0.0697861	0.00728836	0.0842887	0.0578894
TTEST		0.0214245		0.000232452			0.000240755		0.000317506			0.0502359		0.00201352

## Sheet: Fig 5j
	EV					LIP					LAP
	1.04337	1.06096	1.05264	1.04885	0.794173	0.540542	0.705583	0.742025	0.522742	0.596377	1.30748	1.40163	1.23049	1.53692	1.0395

## Sheet: Fig 5k
		control			16h			24h			48h
	let-7d	1.07361	0.93231	0.994074	0.820735	0.805091	0.812855	0.864509	0.889493	0.839595	0.786622	0.776901	0.837084
	let-7g	0.962096	1.02626	1.01164	0.895493	0.781388	0.857766	0.729241	0.708612	0.81209	0.82998	0.82998	0.860673
	let-7i	0.988016	0.934418	1.07757	0.945979	0.928554	0.96373	0.823438	0.813232	0.833643	0.82277	0.8179	0.81298

## Sheet: Fig 5l
		LIP
	control	1.2247	0.892663	0.882637
	16h	1.12966	1.09821	1.2791
	24h	1.16052	0.996404	0.900706
	48h	2.50378	2.43407	2.22378

## Sheet: Fig 5m
	LFQ intensity EvI-1_CBKO	LFQ intensity EvI-2_CBKO	LFQ intensity EvI-3_CBKO	LFQ intensity LIPI-1_CBKO	LFQ intensity LIPI-2_CBKO	LFQ intensity LIPI-3_CBKO	Protein IDs	Majority protein IDs	Protein names	Gene names
	#!{Type}E	E	E	E	E	E	T	T	T	T
	#!{C:Group1}EV	EV	EV	LIP	LIP	LIP
	1.03938	0.780779	0.903748	-0.844163	-1.02352	-0.856218	A2A7A7;Q8CFX1;A2A7A8	A2A7A7;Q8CFX1	GDH/6PGL endoplasmic bifunctional protein;Glucose 1-dehydrogenase;6-phosphogluconolactonase	H6pd
	-0.928257	-0.646873	-1.09354	0.574026	1.06692	1.02773	K3W4R5;A2AGT5-2;A2AGT5-3;A2AGT5	K3W4R5;A2AGT5-2;A2AGT5-3;A2AGT5	Cytoskeleton-associated protein 5	Ckap5
	0.499624	0.738001	1.27962	-0.335408	-0.896476	-1.28536	A2AIM4;CON__Q3SX28	A2AIM4;CON__Q3SX28		Tpm2
	-0.612786	-1.09059	-0.822545	0.302447	1.4241	0.799373	H3BKL8;B1AQF4;Q9D7X3;Q3V2Y9;H3BKD1	H3BKL8;B1AQF4;Q9D7X3	Dual specificity protein phosphatase 3	Dusp3
	-0.890166	-0.890166	-0.890166	0.634844	0.745946	1.28971	B1ASZ3;Q64516-1;Q64516-2;Q64516;Q9WU65;Q8C635	B1ASZ3;Q64516-1;Q64516-2;Q64516;Q9WU65	Glycerol kinase;Glycerol kinase 2	Gyk;Gk;Gk2
	-0.843969	-0.986659	-0.883877	0.728851	0.869646	1.11601	CON__P19001;P19001	CON__P19001;P19001	Keratin, type I cytoskeletal 19	Krt19
	1.12619	0.842648	0.748525	-0.905787	-0.905787	-0.905787	D3Z7R0;O55028	D3Z7R0;O55028	[3-methyl-2-oxobutanoate dehydrogenase [lipoamide]] kinase, mitochondrial	Bckdk
	-0.903285	-0.991029	-0.673671	1.45554	0.482961	0.629482	J3QP68;E9PW66;P28656	J3QP68;E9PW66;P28656	Nucleosome assembly protein 1-like 1	Nap1l1
	-0.961463	-1.11646	-0.574252	0.779309	0.673554	1.19931	E9PWG6	E9PWG6		Ncapg
	0.934546	0.629171	1.08894	-1.04849	-1.08401	-0.520163	E9Q7W0;P31266-2;P31266	E9Q7W0;P31266-2;P31266	Recombining binding protein suppressor of hairless	Rbpj
	-0.556781	-0.630143	-1.35835	1.11775	0.41416	1.01337	E9QAS4;E9QAS5;Q6PDQ2;F6WR45;E9PYU4;E9PYL1;F6V4V3	E9QAS4;E9QAS5;Q6PDQ2	Chromodomain-helicase-DNA-binding protein 4	Chd4
	-0.646359	-1.03524	-0.996865	0.846753	1.16301	0.668706	E9QAT0;Q6AXB7;P35922-3;P35922-2;P35922;E9QAS8;P35922-5;P35922-4;P35922-6	E9QAT0;Q6AXB7;P35922-3;P35922-2;P35922;E9QAS8;P35922-5;P35922-4;P35922-6	Fragile X mental retardation protein 1 homolog	Fmr1
	-0.515508	-0.895254	-1.20962	0.591785	0.838531	1.19006	E9QK89;Q5PSV9;G3UX64	E9QK89;Q5PSV9	Mediator of DNA damage checkpoint protein 1	Mdc1
	-1.17091	-1.17091	-0.0598537	1.2703	0.5844	0.546969	F6S1R2;Q8N9S3-2;Q8N9S3-3;Q8N9S3;A2AF81	F6S1R2;Q8N9S3-2;Q8N9S3-3;Q8N9S3;A2AF81	Activator of 90 kDa heat shock protein ATPase homolog 2	Ahsa2
	0.148771	1.43614	0.780358	-0.392407	-0.665225	-1.30764	F7BGR7;Q8C7Q4;B0LM42;J3QPA9;F6TBN8;Q5CZX8;S4R1A6;Q8C7Q4-2	F7BGR7;Q8C7Q4;B0LM42;J3QPA9;F6TBN8	RNA-binding protein 4	Gm21992;Rbm4
	1.19304	1.04012	0.266228	-1.24684	-0.420273	-0.832281	G3X9U9;Q9CQ92;D3YZ32	G3X9U9;Q9CQ92	Mitochondrial fission 1 protein	Fis1
	-0.790952	-1.06707	-0.8456	0.977905	0.668714	1.057	G3XA17;F7CBP1;F6TW20;F7DAB1;F7CHS2;F6UU81	G3XA17;F7CBP1		Eif4g2
	1.6157	0.402317	0.439254	-0.930107	-0.721652	-0.805507	G5E897	G5E897		Kdelc2
	0.953986	1.10896	0.417213	-1.15221	-1.15221	-0.175735	O35405	O35405	Phospholipase D3	Pld3
	0.969412	1.01984	0.675242	-1.00361	-0.532367	-1.12853	O54724	O54724	Polymerase I and transcript release factor	Ptrf
	-0.726688	-0.870886	-1.06416	0.632925	1.26181	0.766992	O54825	O54825	Bystin	Bysl
	-1.11424	-0.886681	-0.65384	0.676646	1.24444	0.733672	O54946;O54946-2;G3X8S5;F6YRQ2;Q9QYI8;Q9QYI5-2;Q9QYI5	O54946;O54946-2;G3X8S5	DnaJ homolog subfamily B member 6	Dnajb6
	0.686401	0.847886	1.1708	-0.901696	-0.901696	-0.901696	O55091	O55091	Protein IMPACT	Impact
	-0.433167	-1.39425	-0.607276	0.729082	1.35952	0.346096	O55201;O55201-2	O55201;O55201-2	Transcription elongation factor SPT5	Supt5h
	1.12702	0.659314	0.922008	-0.90278	-0.90278	-0.90278	O88322	O88322	Nidogen-2	Nid2
	1.56459	0.360435	0.572411	-0.897972	-0.732722	-0.866745	P06797;Q9JI81	P06797	Cathepsin L1;Cathepsin L1 heavy chain;Cathepsin L1 light chain	Ctsl
	-1.30459	-0.904156	-0.258338	0.41569	0.764088	1.28731	P08228	P08228	Superoxide dismutase [Cu-Zn]	Sod1
	0.823642	1.23142	0.609781	-0.767212	-0.800053	-1.09758	P09671	P09671	Superoxide dismutase [Mn], mitochondrial	Sod2
	-0.971511	-0.989551	-0.723052	1.15476	0.924709	0.60465	P11157;D3Z0D8;F6RUC3;D3Z2A4;Q6PEE3	P11157	Ribonucleoside-diphosphate reductase subunit M2	Rrm2
	1.1631	0.755828	0.77029	-0.769281	-1.1144	-0.805534	P12265;Q99KJ6;D3YY48	P12265	Beta-glucuronidase	Gusb
	1.19571	0.811184	0.634424	-0.529948	-1.05568	-1.05568	Q8BGZ6;P51569;A2BDV6	Q8BGZ6;P51569	Alpha-galactosidase A	Gla
	0.90498	1.08461	0.731936	-0.907175	-0.907175	-0.907175	P53690	P53690	Matrix metalloproteinase-14	Mmp14
	-0.84482	-0.815886	-1.05223	0.729084	1.07566	0.908189	P56812;D3Z7Q5	P56812;D3Z7Q5	Programmed cell death protein 5	Pdcd5
	-0.936573	-1.11039	-0.602333	0.653228	1.23063	0.765435	P58044;G3XA48;H3BLP1;H3BLF8;H3BKD7	P58044;G3XA48	Isopentenyl-diphosphate Delta-isomerase 1	Idi1
	1.10624	0.851173	0.686782	-0.698249	-1.28854	-0.657403	P62814;Q91YH6	P62814	V-type proton ATPase subunit B, brain isoform	Atp6v1b2
	1.11663	1.02114	0.474178	-0.496253	-1.08242	-1.03328	P68033;P68134	P68033;P68134	Actin, alpha cardiac muscle 1;Actin, alpha skeletal muscle	Actc1;Acta1
	1.17366	0.787528	0.746868	-0.902684	-0.902684	-0.902684	P68368	P68368	Tubulin alpha-4A chain	Tuba4a
	-1.09411	-0.76318	-0.722578	0.618402	1.42359	0.537878	P70677	P70677	Caspase-3;Caspase-3 subunit p17;Caspase-3 subunit p12	Casp3
	0.834554	0.831433	1.05256	-0.89556	-1.0541	-0.768894	Q05186	Q05186	Reticulocalbin-1	Rcn1
	-1.03376	-1.24881	-0.144143	0.644906	1.30786	0.473946	Q3UUW5;Q61458;E9PWD3;E9QA43;F7D1U6	Q3UUW5;Q61458;E9PWD3	Cyclin-H	Ccnh
	-1.22592	-0.724826	-0.630117	0.381307	1.02807	1.17149	Q4VAA2;Q4VAA2-2;F8WGL9	Q4VAA2;Q4VAA2-2	Protein CDV3	Cdv3
	-0.738369	-0.95084	-0.698427	0.67257	1.61246	0.102605	Q5SUH7;Q5SUH6;Q99KN9;Q99KN9-2	Q5SUH7;Q5SUH6;Q99KN9;Q99KN9-2	Clathrin interactor 1	Clint1
	1.16527	0.81843	0.666848	-0.562082	-1.16841	-0.920057	Q5SWZ5;F6XZM9	Q5SWZ5		Mprip
	-1.03139	-0.81357	-0.685373	0.887463	1.39915	0.24372	Q61081	Q61081	Hsp90 co-chaperone Cdc37;Hsp90 co-chaperone Cdc37, N-terminally processed	Cdc37
	-0.220517	-1.62767	-0.535157	0.536404	0.81782	1.02913	Q61245-2;Q61245;E9PVT8	Q61245-2;Q61245	Collagen alpha-1(XI) chain	Col11a1
	-1.38621	-0.721075	-0.357768	0.302828	1.05696	1.10526	Q62422	Q62422	Osteoclast-stimulating factor 1	Ostf1
	0.229907	1.14077	1.1721	-0.5836	-1.05763	-0.901553	Q62465	Q62465	Synaptic vesicle membrane protein VAT-1 homolog	Vat1
	0.454816	0.942645	1.25134	-0.882933	-0.882933	-0.882933	Q6NXJ0	Q6NXJ0	Protein WWC2	Wwc2
	-0.743755	-0.627609	-1.2355	0.678232	0.642868	1.28577	Q6P5B0	Q6P5B0	RRP12-like protein	Rrp12
	-1.06402	-0.884215	-0.704309	0.496362	0.980559	1.17563	Q6P9P6	Q6P9P6	Kinesin-like protein KIF11	Kif11
	-0.902052	-1.19882	-0.271935	1.46816	0.217278	0.687372	Q6PAM1;Q6PAM1-2;A2ADZ2;A2ADZ3;A2ADZ4;A8Y5J8;Q8BHN1-3;A2AFJ4;E9Q249;Q8BHN1-2;Q8VBT1	Q6PAM1;Q6PAM1-2	Alpha-taxilin	Txlna
	-0.956298	-1.02786	-0.539079	0.35684	0.719603	1.4468	Q7TPE5	Q7TPE5	Probable RNA polymerase II nuclear localization protein SLC7A6OS	Slc7a6os
	-1.10209	-0.876153	-0.675196	0.948303	0.529423	1.17571	Q80X50-2	Q80X50-2	Ubiquitin-associated protein 2-like	Ubap2l
	1.41171	0.621677	0.53422	-0.589073	-1.11357	-0.864963	Q80YQ1;E9PWF0;Q05895;Q03350	Q80YQ1		Thbs1
	0.993216	1.35721	0.134854	-1.0665	-0.778038	-0.640738	Q80YS6;E9Q8X9;Q8BZI0-2;Q8BZI0	Q80YS6;E9Q8X9	Actin filament-associated protein 1	Afap1
	-0.923125	-1.12871	-0.606406	0.573986	0.994163	1.09009	Q8BG32;G3UYH2;G3UYI4;G3UYL3;G3UWW7;G3UXL5;G3UYL8;G3UX15;G3UX67;G3UWV7;G3UZ33;G3UZ28	Q8BG32	26S proteasome non-ATPase regulatory subunit 11	Psmd11
	0.427239	0.949413	1.13989	-1.39178	-0.408846	-0.715917	Q8BGC4	Q8BGC4	Zinc-binding alcohol dehydrogenase domain-containing protein 2	Zadh2
	1.01794	1.11275	0.557752	-0.845586	-0.894527	-0.948323	Q8BH04;Q9Z2V4	Q8BH04	Phosphoenolpyruvate carboxykinase [GTP], mitochondrial	Pck2
	1.02779	0.865625	0.574884	-1.444	-0.1557	-0.868605	Q8BL66	Q8BL66	Early endosome antigen 1	Eea1
	-0.283981	-0.84857	-1.31149	1.1542	0.247895	1.04194	Q8BMS1	Q8BMS1	Trifunctional enzyme subunit alpha, mitochondrial;Long-chain enoyl-CoA hydratase;Long chain 3-hydroxyacyl-CoA dehydrogenase	Hadha
	-0.892838	-0.892838	-0.892838	0.692385	1.27304	0.713088	Q8BVQ5	Q8BVQ5	Protein phosphatase methylesterase 1	Ppme1
	-1.09332	-0.897745	-0.712136	1.00327	0.708337	0.991603	Q8CDN6	Q8CDN6	Thioredoxin-like protein 1	Txnl1
	-0.969595	-1.06984	-0.516746	0.759155	0.420327	1.3767	Q8CI33-2;Q8CI33	Q8CI33-2;Q8CI33	CWF19-like protein 1	Cwf19l1
	1.11254	0.813553	0.795076	-0.907055	-0.907055	-0.907055	Q8K094	Q8K094		Pvr
	-0.770389	-1.02369	-0.865509	1.28594	0.765411	0.60824	Q8K284;Q8K284-2;Q8K284-3	Q8K284;Q8K284-2	General transcription factor 3C polypeptide 1	Gtf3c1
	1.43891	0.546652	0.502852	-1.05403	-1.06225	-0.372135	Q8QZT1	Q8QZT1	Acetyl-CoA acetyltransferase, mitochondrial	Acat1
	1.01599	0.547003	1.04578	-0.417687	-1.09554	-1.09554	Q8R164	Q8R164	Valacyclovir hydrolase	Bphl
	1.27468	0.262434	1.02937	-0.707518	-1.02499	-0.833983	Q8VD75	Q8VD75	Huntingtin-interacting protein 1	Hip1
