# Supplementary material for: C/EBPβ-LIP induces cancer-type metabolic reprogramming by regulating the let-7/LIN28B circuit in mice
Source: Commun Biol. 2019 Jun 14;2:208. doi: 10.1038/s42003-019-0461-z (PMC6572810; doi:10.1038/s42003-019-0461-z)
Supplement: Supplementary file 9 — Supplementary Data 6 [file 42003_2019_461_MOESM9_ESM.xlsx]

## Sheet: Fig 6a
		wt					R26LIP
	let-7a	1.21019	0.947386	0.885803	1.03123	0.925388	0.910674	0.734667	0.821141	0.815051	0.861287
	let-7b	0.944353	0.992699	0.961759	1.16736	0.933828	0.879861	0.77042	0.86461	0.932374	1.02087
	let-7c	1.0111	1.04972	0.931463	1.08903	0.918682	0.914525	0.744372	0.829434	0.831811	0.976913
	let-7d	1.0582	1.04962	0.91784	1.03931	0.935023	0.780739	0.61203	0.740199	0.805654	0.905951
	let-7e	0.94659	0.987452	0.977343	1.17327	0.915349	0.807607	0.708971	0.94007	0.730901	0.962507
	let-7f	1.06909	1.14801	0.894178	1.18619	0.702531	0.50462	0.479887	0.585924	0.526205	0.616356
	let-7g	1.18487	1.1418	0.88455	1.02481	0.763966	0.595321	0.516162	0.49164	0.472214	0.50397
	let-7i	1.20093	1.13148	0.840554	1.08829	0.738744	0.613677	0.599405	0.650632	0.647646	0.671855

## Sheet: Fig 6b
		wt	R26LIP
		0.044871	0.82089
		0.073939	0.641464
		0.922036	2.29679
		0.16023	1.53286
		2.26356	2.32886
		1.32899	2.58673
		2.6246	2.01256
		0.115708	0.238109
		1.94868	0.332563
		0.248354	2.06076
		1.01858	7.77009
		1.25046	5.23529
			8.60657

## Sheet: Fig 6c
		wt					R26LIP
	basal	14.6576	15.2943	19.5619	21.3425	21.0091	23.5475	28.6688	26.5404	25.9186	24.2419
	maximal	19.5801	22.0113	25.4574	26.4327	29.0364	30.3828	36.745	33.227	30.9237	29.4379

## Sheet: Fig 6d
		wt					R26LIP
	basal	27.0129	30.676	36.0027	30.0239	38.3558	39.241	50.2828	48.1754	42.1077	37.3539
	maximal	43.334	47.059	56.7996	49.6293	59.8565	60.8981	81.1846	69.0366	63.9421	62.2719

## Sheet: Fig 6e
		wt					R26LIP
		0.797764	0.855491	0.92257	1.11635	1.30782	1.3415	1.17428	1.23095	1.15031	1.12459

## Sheet: Fig 6f
			wt					tg/tg
		LIN-	30.42	27.53	28.79	30.46	30.1	30.96	32.85	30.88	32.64	33.4
		LIN- Sca+ Kit+	8.39288	7.79925	7.85103	10.0914	7.84707	11.0341	10.8963	10.6598	9.70714	11.0187

## Sheet: Fig 6g
			wt					tg/tg
		LT-HSC	0.07427	0.049349	0.010173	0.027712	0.014645	0.121103	0.079848	0.042236	0.074055	0.0802
		ST-HSC	0.114767	0.104358	0.061972	0.038816	0.068047		0.029961	0.02411	0.03018	0.031964
		MPP	0.38863	0.311612	0.293971	0.597212	0.298917	0.401192	0.367743	0.487774	0.438158	0.520429
