# Supplementary material for: C/EBPβ-LIP induces cancer-type metabolic reprogramming by regulating the let-7/LIN28B circuit in mice
Source: Commun Biol. 2019 Jun 14;2:208. doi: 10.1038/s42003-019-0461-z (PMC6572810; doi:10.1038/s42003-019-0461-z)
Supplement: Supplementary file 10 — Supplementary Data 7 [file 42003_2019_461_MOESM10_ESM.xlsx]

## Sheet: Fig7o
		wt				R26LIP
	a	0.840365	1.43298	0.726809	0.999848	0.453296	0.261953	0.903586	0.603112
	b	1.27022	0.942785	0.867487	0.919511	0.566146	0.591167	0.750924	0.388901
	c	0.745957	1.19799	0.948082	1.10797	0.629907	0.933885	0.645345	0.22822
	d	0.857216	1.42857	0.899692	0.814526	0.286798	0.731561	0.629695	0.495905
	e	0.838607	1.57485	0.925859	0.660682	0.500528	0.329788	0.990282	0.510771

## Sheet: Fig7q
		wt	R26LIP
		0.878043	1.61599
		1.22529	1.52217
		1.03799	2.44005
		0.352565	2.46085
		1.28209	1.86879
		1.22403	2.14272
